# Supplementary material for: The Type III Effectome of the Symbiotic Bradyrhizobium vignae Strain ORS3257
Source: Biomolecules. 2021 Oct 28;11(11):1592. doi: 10.3390/biom11111592 (PMC8615406; doi:10.3390/biom11111592)
Supplement: Supplementary file 1 [file biomolecules-11-01592-s001.zip]

Archive with 7 entries (7 files):
- Figure S1.pdf
- Figure S2 revised2.pdf
- Figure S3 modified_pm.pdf
- Table S1_final_revised.xlsx
- Table S2_final_revised.xlsx
- Table S3_final.xlsx
- Table S4_final.xlsx
