# Supplementary material for: The Type III Effectome of the Symbiotic Bradyrhizobium vignae Strain ORS3257
Source: Biomolecules. 2021 Oct 28;11(11):1592. doi: 10.3390/biom11111592 (PMC8615406; doi:10.3390/biom11111592)
Supplement: Supplementary file 1 [file biomolecules-11-01592-s001.zip › Table S1_final_revised.xlsx]

## Sheet: Table S1
Table S1. List of strains and primers used in this study
Strains	Primers	Sequences	Characteristics
ORS3257	/	/	wild type strain isolated from Vigna unguiculata nodules (7)
ORS3257ΔT3SS	/	/	Teulet et al. (8)
ORS3257ΩttsI	/	/	Teulet et al. (8)
ORS3257::nopT-His6	/	/	Teulet et al. (8)
ORS3257ΔT3SS::nopT-His6	/	/	Teulet et al. (8)
ORS3257::ernA-His6	/	/	Teulet et al. (8)
ORS3257ΔT3SS::ernA-His6	/	/	Teulet et al. (8)
ORS3257ΔrhcN	up-rhcN-f up-rhcN-r down-rhcN-f down-rhcN-r	CGTTCTGCAACAGGGGATCCCACAGCTCGTCATTGAG CGAGATCGTCACGGTTAGCTTTCC CCGTGACGATCTCGTACAAGCGTCAAAATTGC CATCGCCCTCTCTAGACTGCCATTTCTGGCTCG	Amplification of the upstream (366bp) and downstream (404bp) flanking DNA regions of the rhcN gene (part of rhcZ and nolV). The PCR fragments were merged by overlap extension PCR and cloned into pNPTS129 at the BamHI/XbaI sites.This construct was used to obtain the ORS3257ΔrhcN mutant by double crossing over.
ORS3257::nptII-ttsI	OE-ttsI-f OE-ttsI-r	GGACGAGAGGTCTAGAATGCGAATTCTCCTGG GCCTTCAAGTGTCTAGACTAGGCAGCCGATGCTGC	Amplification of a fragment of 723-bp encompassing the complete Brad3257_7742 gene (ttsI) and cloning into the XbaI site of pVO155-npt2-GFP-npt2-Cefo downstream to the npt2 promotor. This construct was used to overexpress the ttsI gene in the ORS3257 WT and ORS3257ΔrhcN strains.
ORS3257ΔrhcN::nptII-ttsI
ORS3257::7097-His6	7097his.f 7097his.r	CGTACCGTTGCGTCTAGAGTGACGAGCGTTGACTCGG GCCTGAAGGGGTCTAGATCACACCACCACCACCACCACACCCGAACCGACCTTGTCTGAAAGCTGGC	Amplification of a fragment of 290-bp encompassing the complete Brad3257_7097 gene with the addition of a polyhistidine-tag at the 3’end and cloning into the XbaI site of pVO155-npt2-GFP-npt2-Cefo. This construct was used to express a His-tagged 7097 in ORS3257 WT and ORS3257ΔT3SS strains.
ORS3257ΔT3SS::7097-His6
ORS3257::7177-His6	7177his.f 7177his.r	GCGTTTATCCCGATCTAGAGTGAAGAAGCAAGTTGGCTG GATGAAGCGACACATCTAGATCACACCACCACCACCACCACACCCGAACCAATTTGACAGCTGCCGGATG	Amplification of a fragment of 426-bp encompassing the complete Brad3257_7177 gene with the addition of a polyhistidine-tag at the 3’end and cloning into the XbaI site of pVO155-npt2-GFP-npt2-Cefo. This construct was used to express a His-tagged 7177 in ORS3257 WT and ORS3257ΔT3SS strains.
ORS3257ΔT3SS::7177-His6
ORS3257::7760-His6	7760his.f 7760his.r	CGTTATGAAACTCTAGAATGCCGTCAGCTTTTGG GGACAAAGTGGTCTAGACACCACCACCACCACCACACCCGAACCTAGGTCCTCTGATTTGAGATGG	Amplification of a fragment of 289-bp encompassing the complete Brad3257_7760 gene with the addition of a polyhistidine-tag at the 3’end and cloning into the XbaI site ofpVO155-npt2-GFP-npt2-Cefo. This construct was used to express a His-tagged 7760 in ORS3257 WT and ORS3257ΔT3SS strains.
ORS3257ΔT3SS::7760-His6
ORS3257::7792-His6	7792his.f 7792his.r	GAGTTATGTCATCTAAGGAGTCTAGAATGGAGCCGGGATATAACGATCCG GCGGACCTTCTATGGTCTAGATCACACCACCACCACCACCACACCCGAACCACCCCTCAGTCGGTTCTGCAGTGCCTGC	Amplification of a fragment of 3064-bp encompassing the complete Brad3257_7792 gene with the addition of a polyhistidine-tag at the 3’end and cloning into the XbaI site of pVO155-npt2-GFP-npt2-Cefo. This construct was used to express an His-tagged 7792 in ORS3257 WT and ORS3257ΔT3SS strains.
ORS3257ΔT3SS::7792-His6
ORS3257::8013-His6	8013his.f 8013his.r	CGAGGGGTGCTCTAGAATGCGTGACTGTTTGAACCACCG GCTGATTTCATTGTCTAGATCACACCACCACCACCACCACACCCGAACCGCGGGTAAACACCCGCTGCGG	Amplification of a fragment of 2276-bp encompassing the complete Brad3257_8013 gene with the addition of a polyhistidine-tag at the 3’end and cloning into the XbaI site of pVO155-npt2-GFP-npt2-Cefo. This construct was used to express an His-tagged 8013 in ORS3257 WT and ORS3257ΔT3SS strains.
ORS3257ΔT3SS::8013-His6
ORS3257::8216-His6	8016his.f 8016his.r	GCTCGGTGAAGGGACCTCGAGATGGATGTGCCGGGACCAGAGC CAGTCTCACTCTCGACTCGAGTCACACCACCACCACCACCACACCCGAACCGGGAGGCAGGCCTGCCCGGAGGAGGC	Amplification of a fragment of 1836-bp encompassing the complete Brad3257_8216 gene with the addition of a polyhistidine-tag at the 3’end and cloning into the XhoI site ofpVO155-npt2-GFP-npt2-Cefo. This construct was used to express an His-tagged 8016 in ORS3257 WT and ORS3257ΔT3SS strains.
ORS3257ΔT3SS::8216-His6
ORS3257Ω7792	3257-7792.f 3257-7792.r	CCGAGGGTCGAGCTCTCCGGTCGCACGAAAATATC TCGCGCTCTAGAATGCCGTCTTGAACTCTTCAATC	Amplification of an internal DNA region of Brad3257_7792 and cloning into pVO155-npt2-GFP-npt2-Cefo at the SalI/XbaI sites. This construction was used to obtain the ORS3257Ω7792 mutant by single crossing over.
ORS3257::nopB-His6	nopBhis.f nopBhis.r	CGTCGTCTAGAGGAAGCTGACCGTGATCATTG CGATCTTGTCTTTCTAGACTAGTGGTGGTGGTGGTGGTGGCCCGCCGATAGAAGC	Amplification of a fragment of 684-bp encompassing the complete nopB gene with the addition of a polyhistidine-tag at the 3’end and cloning into the XbaI site of pVO155-npt2-GFP-npt2-Cefo. This construct was used to express a His-tagged NopB in ORS3257 WT and ORS3257ΔT3SS strains.
ORS3257ΔT3SS::nopB-His6
