# Supplementary material for: The Type III Effectome of the Symbiotic Bradyrhizobium vignae Strain ORS3257
Source: Biomolecules. 2021 Oct 28;11(11):1592. doi: 10.3390/biom11111592 (PMC8615406; doi:10.3390/biom11111592)
Supplement: Supplementary file 1 [file biomolecules-11-01592-s001.zip › Table S2_final_revised.xlsx]

## Sheet: Table S2
Table S2. ORS3257 genes overexpressed in the WT condition compared to the ΩTtsI condition under genistein induction
Genes considered as overexpressed present a FoldChange > 2 and pValue (padj)<0.01.
Putative effectors in green are genes overexpressed in the WT condition and located in the symbiotic island. T3SS apparatus in blue are genes coding for the T3SS.
NA is not applicable; G is with genistein treatment; D is with DMSO; wt is the ORS3257 wild type strain; ttsI is the ORS3257ΩttsI mutant.
Gene Nbr	Length (bp)	Annotation	Product	category	FoldChange_wtG/ΩttsIG	padj_wtG/ΩttsIG	FoldChange_wtG/wtD	padj_wtG/wtD	FoldChange_ttsIG/ttsID	padj_ttsIG/ttsID
BRAD3257_v2_1638	291	NA	protein_of_unknown_function	unknown function/specific for strain ORS3257	3.26218	0.00774972	1.833	0.265175	0.827574	0.800357
BRAD3257_v2_2309	651	NA	Transcriptional_regulator	bacterial transcription factor	2.38338	0.000777789	2.52916	0.000197713	1.32701	0.522965
BRAD3257_v2_2630	636	NA	Transcriptional_regulatory_protein	bacterial transcription factor	2.72576	0.000592557	2.22319	0.0126603	0.8121	0.676476
BRAD3257_v2_3262	2253	NA	conserved_protein_of_unknown_function	flagellar machinery	2.98001	0.00192391	1.74748	0.223559	1.27322	0.681491
BRAD3257_v2_3264	1884	NA	conserved_protein_of_unknown_function	flagellar machinery	2.81889	0.00135964	2.41707	0.00872297	1.39034	0.541642
BRAD3257_v2_3325	729	NA	Transcriptional_regulatory_protein	bacterial transcription factor	2.66245	0.00344398	2.05745	0.0555425	1.05702	0.933979
BRAD3257_v2_4944	1464	NA	conserved_exported_protein_of_unknown_function	secretred protein	2.66058	0.000266097	1.61049	0.197004	1.05639	0.924322
BRAD3257_v2_4945	1062	NA	putative_hydrolase_or_acyltransferase_of_alpha/beta_superfamily	unknown function/conserved in strains without T3SS	3.03925	0.0015617	1.82852	0.178739	1.1409	0.844541
BRAD3257_v2_4946	519	NA	conserved_protein_of_unknown_function	unknown function/putative effector	3.90546	0.000215714	1.98204	0.168555	1.49531	0.525152
BRAD3257_v2_5691	945	NA	conserved_protein_of_unknown_function	cAMP phosphodiesterase/conserved in strains without T3SS	3.5327	0.000266097	2.13652	0.0835963	0.955257	0.950073
BRAD3257_v2_5692	336	NA	conserved_exported_protein_of_unknown_function	Cu-binding secretory protein/conserved in strains without T3SS	3.8129	0.000266097	2.53218	0.031017	0.965421	0.967944
BRAD3257_v2_6968	195	NA	conserved_protein_of_unknown_function	putative effector	3.65202	0.000266097	1.96265	0.140621	0.999522	0.999599
BRAD3257_v2_6969	291	NA	protein_of_unknown_function	putative effector	4.17812	6.05776e-07	2.22168	0.0228626	0.943233	0.936148
BRAD3257_v2_6970	1911	nopM1	Type_III_effector_protein_NopM	putative effector	7.64259	2.84581e-21	1.86657	0.0561088	0.991086	0.991354
BRAD3257_v2_6978	810	nopP1	Type_III_effector_protein_NopP	putative effector	3.65004	5.97532e-10	1.69535	0.0868545	0.689003	0.38342
BRAD3257_v2_7097	228	NA	NA	putative effector	11.3512	1.63373e-17	3.39087	0.00015333	0.900949	0.895485
BRAD3257_v2_7099	834	nopT	Putative_cysteine_protease_YopT-like	putative effector	4.47503	5.03228e-13	2.60246	8.42199e-05	1.05529	0.918772
BRAD3257_v2_7135	630	nodS	Nodulation_protein_S	nod gene	2.39842	0.00255369	3.9284	1.61952e-08	0.793125	0.618147
BRAD3257_v2_7137	1377	nodC	N-acetylglucosaminyltransferase	nod gene	2.7105	9.11701e-05	4.91533	1.46957e-12	1.02577	0.965434
BRAD3257_v2_7138	660	nodB	Chitooligosaccharide_deacetylase	nod gene	3.35556	0.000136902	8.26761	1.9517e-14	1.4883	0.471173
BRAD3257_v2_7139	630	nodA	Nodulation_protein_A	nod gene	3.38435	1.67718e-06	8.29989	8.95825e-20	1.2493	0.647748
BRAD3257_v2_7140	651	nodY	NodY_protein	nod gene	3.9467	4.71115e-08	9.23274	7.53898e-21	1.11519	0.847171
BRAD3257_v2_7172	1779	NA	Conserved_protein_of_unknown_function	putative effector	2.75692	0.000618866	1.88573	0.0872877	0.766448	0.586378
BRAD3257_v2_7177	363	NA	protein_of_unknown_function	putative effector	3.34519	4.66707e-09	2.07468	0.00283131	0.994441	0.994925
BRAD3257_v2_7178	2253	NA	conserved_protein_of_unknown_function	putative effector	4.6696	5.96665e-14	2.21153	0.00193608	1.10419	0.835638
BRAD3257_v2_7181	1827	nopM3	putative_Type_III_secretion_system_effector_E3_ubiquitin_ligase_YopM/NopM_family	putative effector	2.81617	1.1459e-05	2.17327	0.00322386	0.991976	0.992055
BRAD3257_v2_7193	921	NA	protein_of_unknown_function	putative effector	3.15233	8.07986e-06	1.98735	0.0299772	1.08352	0.895485
BRAD3257_v2_7194	921	NA	protein_of_unknown_function	putative effector	3.24251	4.71774e-06	2.23255	0.00759651	0.987309	0.985079
BRAD3257_v2_7236	447	NA	Putative_alpha_alpha-trehalose-phosphate_synthase_(UDP-forming)_(T_(fragment)	fragment of 7238	4.18376	5.21326e-06	2.42717	0.0203686	1.09159	0.904828
BRAD3257_v2_7237	567	NA	Putative_Alpha_alpha-trehalose-phosphate_synthase_(fragment)	fragment of 7238	4.69007	5.21614e-08	2.6338	0.00339444	0.960337	0.952848
BRAD3257_v2_7238	891	NA	Putative_alpha_alpha-trehalose-phosphate_synthase_(fragment)	putative effector	13.06	9.0242e-30	4.76965	5.39312e-12	1.56635	0.426164
BRAD3257_v2_7243	939	bcpB	Phosphoenolpyruvate_phosphomutase	bacterial metabolism	3.54708	0.000672139	4.14094	7.94923e-05	1.26801	0.712055
BRAD3257_v2_7245	609	NA	CDP-diacylglycerol---serine O-phosphatidyltransferase	bacterial metabolism	3.23651	0.00161647	3.21658	0.00143332	1.2874	0.685711
BRAD3257_v2_7248	180	NA	NA	gene fragment	3.18017	0.0098753	3.44371	NA	1.22806	NA
BRAD3257_v2_7701	1113	ernA	Putative_Type_III_effector	putative effector	10.956	4.62114e-25	2.86492	0.000170098	0.955464	0.941391
BRAD3257_v2_7711	576	nopAB	Putative_Type_III_effector_NopAB	putative effector	20.624	1.1656e-41	3.33229	6.22248e-06	1.05513	0.929282
BRAD3257_v2_7718	2250	nopBW	conserved_protein_of_unknown_function;_Putative_Type_III_effector NopBW	putative effector	3.62385	7.95866e-09	1.83701	0.0509692	0.803005	0.617838
BRAD3257_v2_7738	966	nopAJ2	conserved_protein_of_unknown_function;_Putative_Type_III_effector_nopAJ2	putative effector	7.20785	1.89058e-16	2.38738	0.00521359	0.876269	0.813555
BRAD3257_v2_7748	276	NA	Type_III_secretion_component_RhcS	T3SS apparatus	6.11769	6.29987e-10	3.24284	0.000384426	0.829751	0.778432
BRAD3257_v2_7749	666	rhcR	Translocation_protein_in_type_III_secretion_RhcR	T3SS apparatus	7.37166	3.77385e-14	4.0815	8.42465e-07	0.826834	0.75147
BRAD3257_v2_7750	1056	rhcQ	Type_III_secretion_system_translocation_protein_RhcQ	T3SS apparatus	9.51527	2.39095e-21	4.91774	1.03551e-10	1.36027	0.566429
BRAD3257_v2_7751	537	rhcZ	Putative_Type_III_secretion_protein_y4yJ-like_rhcO	T3SS apparatus	9.74335	5.23044e-22	5.76426	9.12136e-13	1.10949	0.86803
BRAD3257_v2_7752	1350	rhcN	ATP_synthase_in_type_III_secretion_system_rhcN	T3SS apparatus	11.4553	2.16152e-26	4.92156	5.98997e-11	0.851228	0.766719
BRAD3257_v2_7753	618	nolV	Nodulation_protein_NolV	T3SS apparatus	14.8142	3.29933e-31	5.36591	5.39312e-12	1.00112	0.999599
BRAD3257_v2_7754	624	nolU	Nodulation_protein_nolU	T3SS apparatus	15.9597	6.52595e-26	5.42369	2.90663e-09	0.792565	0.69115
BRAD3257_v2_7755	864	rhcJ	Type_III_secretion_component_RhcJ_protein	T3SS apparatus	12.8174	2.12099e-29	4.19	4.16637e-09	0.828555	0.719335
BRAD3257_v2_7756	522	nopB	Type_III_secretion_component_nopB	T3SS apparatus	38.2059	5.65105e-35	4.04327	7.94923e-05	0.859473	0.841397
BRAD3257_v2_7757	702	rhcC1	RhcC1_protein	T3SS apparatus	4.32772	1.73656e-09	2.84837	0.000168081	1.19502	0.731568
BRAD3257_v2_7759	498	nopL	Putative_Type_III_effector_NopL-like_fragment	putative effector	2.9986	4.71774e-06	2.37308	0.00097482	1.21817	0.678564
BRAD3257_v2_7760	21	NA	NA	putative effector	6.94606	3.19858e-10	3.47001	0.000420651	1.05395	0.945858
BRAD3257_v2_7761	1800	nopX	Nodulation_outer_protein_X	T3SS apparatus	10.5283	1.43418e-27	3.63622	8.3606e-08	1.17839	0.743242
BRAD3257_v2_7764	297	nopC	NopC_protein	putative effector	40.5407	4.0659e-45	3.78194	1.15936e-06	0.835983	0.796973
BRAD3257_v2_7765	234	nopA	NopA_protein	T3SS apparatus	19.4861	4.6815e-54	2.46761	0.000175772	0.833819	0.670372
BRAD3257_v2_7766	891	rhcD	Type_III_secretion_protein_Y4yQ-like_(SctD)	T3SS apparatus	6.67613	5.60831e-20	2.47975	0.000340087	1.05478	0.923941
BRAD3257_v2_7767	540	nopAL	conserved_protein_of_unknown_function	putative effector	5.47798	2.55567e-15	2.53185	0.000293226	0.970309	0.95619
BRAD3257_v2_7768	423	NA	Putative_TPR_domain-containing_protein	putative effector	4.82279	1.15572e-09	2.32004	0.00841247	1.063	0.926997
BRAD3257_v2_7769	2118	rhcV	putative_Type_III_secretion_protein_HrcV_family_(y4yR-like)	T3SS apparatus	2.95616	6.81751e-08	2.00623	0.00339444	0.994953	0.994925
BRAD3257_v2_7770	540	NA	putative_Tetratricopeptide_repeat_domain_protein;_y4yS-like_protein	putative effector	2.54547	6.41751e-05	1.68625	0.0850728	0.808985	0.615377
BRAD3257_v2_7771	159	NA	Putative_type_III_effector;_nopAH-like	putative effector	2.48945	0.00774972	2.04568	0.0458242	1.03576	0.958215
BRAD3257_v2_7831	843	nopP2	Putative_Effector_protein_nopP	putative effector	7.42261	4.66707e-09	3.68957	0.00134772	1.66142	0.44311
BRAD3257_v2_8374	969	NA	2-nitropropane_dioxygenase-like_enzyme	bacterial metabolism	2.41942	0.000679561	1.85476	0.0449829	1.04793	0.930718
