# Supplementary material for: The Type III Effectome of the Symbiotic Bradyrhizobium vignae Strain ORS3257
Source: Biomolecules. 2021 Oct 28;11(11):1592. doi: 10.3390/biom11111592 (PMC8615406; doi:10.3390/biom11111592)
Supplement: Supplementary file 1 [file biomolecules-11-01592-s001.zip › Table S3_final.xlsx]

## Sheet: Table S3
Table S3. DeSeq2 analysis of the transcriptome data set
Label	Type	Frame	Begin	End	Length	Gene	Synonyms	Product	GCtot	ATtot	wtDMSO.rep1	wtDMSO.rep2	wtGEN.rep1	wtGEN.rep2	ttsIDMSO.rep1	ttsIDMSO.rep3	ttsIGEN.rep1	ttsIGEN.rep3	baseMean_wtGD	log2FoldChange_wtGD	FoldChange_wtGD	padj_wtGD	baseMean_ttsIGD	log2FoldChange_ttsIGD	FoldChange_ttsIGD	padj_ttsIGD	baseMean_wtttsID	log2FoldChange_wtttsID	FoldChange_wtttsID	padj_wtttsID	baseMean_wtttsIG	log2FoldChange_wtttsIG	FoldChange_wtttsIG	padj_wtttsIG	baseMean_wtGttsID	log2FoldChange_wtGttsID	FoldChange_wtGttsID	padj_wtGttsID
BRAD3257_v2_0001	CDS	3	87	1496	1410	dnaA	NA	Chromosomal_replication_initiator_protein_DnaA	0.678723	0.321277	1839.84	2508.51	1627.44	1551.16	3904.64	2433.99	2500.33	2274.57	2330.06	-0.399685	0.758024	0.515195	2330.06	-0.362781	0.777664	0.58744	2330.06	-0.482241	0.715865	0.849935	2330.06	-0.519145	0.697785	0.804933	2330.06	-0.881926	0.542643	0.0323198
BRAD3257_v2_0002	CDS	2	1505	1879	375	NA	NA	protein_of_unknown_function	0.648	0.352	200.808	190.189	158.865	227.069	300.226	260.523	219.327	303.687	232.587	-0.0161133	0.988893	0.985241	232.587	-0.087089	0.94142	0.91698	232.587	-0.460413	0.726778	0.876805	232.587	-0.389437	0.763427	0.914841	232.587	-0.476526	0.718706	0.288473
BRAD3257_v2_0003	CDS	1	1876	2994	1119	dnaN	NA	DNA_polymerase_III_beta_subunit	0.669348	0.330652	1106.25	1184.97	1210.51	1234.69	1156.55	1091.85	1372.2	1380.95	1217.25	0.0883807	1.06318	0.876483	1217.25	0.275669	1.21056	0.576328	1217.25	0.025823	1.01806	0.998551	1217.25	-0.161465	0.894117	0.968192	1217.25	0.114204	1.08238	0.774588
BRAD3257_v2_0004	CDS	2	3059	3334	276	NA	NA	putative_Excinuclease_ABC_C_subunit_N-terminal	0.539855	0.460145	297.594	197.259	240.909	388.146	264.403	250.278	276.69	365.245	285.065	0.299556	1.23077	0.695851	285.065	0.274112	1.20925	0.724912	285.065	-0.0505073	0.965597	0.998551	285.065	-0.0250637	0.982777	0.997184	285.065	0.249048	1.18842	0.663309
BRAD3257_v2_0005	CDS	3	3381	4517	1137	recF	NA	DNA_replication_and_repair_protein_RecF	0.700088	0.299912	224.326	387.447	197.649	206.491	358.224	247.35	286.813	212.376	265.085	-0.512422	0.701045	0.431898	265.085	-0.236983	0.848518	0.773668	265.085	0.0162622	1.01134	0.998551	265.085	-0.259176	0.835565	0.96729	265.085	-0.496159	0.708992	0.327638
BRAD3257_v2_0006	CDS	2	4610	5353	744	NA	NA	conserved_protein_of_unknown_function	0.677419	0.322581	31.6589	41.7142	15.6628	17.0302	37.5282	46.8356	40.4912	21.5454	31.5583	-0.915824	0.530041	NA	31.5583	-0.357486	0.780523	NA	31.5583	-0.150998	0.900627	NA	31.5583	-0.709336	0.611602	0.774191	31.5583	-1.06682	0.477369	0.0478704
BRAD3257_v2_0007	CDS	1	5662	8097	2436	gyrB	Cou_acrB_himB_hisU_nalC_nalD_pcbA_cou_parA_hopA_pcpA	DNA_gyrase_subunit_B	0.642857	0.357143	12356	16124.3	10665.6	5729.23	22366.8	14719.5	14676.9	8788.45	13178.4	-0.65254	0.636159	0.335557	13178.4	-0.546128	0.684856	0.495998	13178.4	-0.315911	0.803344	0.978553	13178.4	-0.422323	0.746222	0.932108	13178.4	-0.968451	0.511054	0.0521352
BRAD3257_v2_0008	CDS	2	8105	8206	102	NA	NA	protein_of_unknown_function	0.568627	0.431373	698.305	620.057	504.193	310.8	1136.08	979.156	765.959	543.764	694.789	-0.60565	0.657175	0.292821	694.789	-0.608191	0.656019	0.393817	694.789	-0.599798	0.659846	0.723847	694.789	-0.597257	0.66101	0.734584	694.789	-1.20545	0.433635	0.00357744
BRAD3257_v2_0009	CDS	2	8465	9760	1296	murA	NA	UDP-N-acetylglucosamine_1-carboxyvinyltransferase	0.667438	0.332562	1405.66	1383.64	1555.09	1139.6	1170.2	1147.47	1493.68	1337.86	1329.15	-0.0459165	0.968674	0.951147	1329.15	0.26571	1.20223	0.649859	1329.15	0.245809	1.18576	0.978553	1329.15	-0.0658171	0.955404	0.99038	1329.15	0.199892	1.14861	0.652944
BRAD3257_v2_0010	CDS	3	9921	11315	1395	norM	NA	putative_multidrug_resistance_protein_NorM	0.67957	0.32043	606.947	752.27	689.163	320.735	941.617	889.876	869.436	731.516	725.195	-0.360834	0.778715	0.637028	725.195	-0.164498	0.892239	0.856245	725.195	-0.363932	0.777044	0.969413	725.195	-0.560267	0.678177	0.842833	725.195	-0.724765	0.605096	0.136999
BRAD3257_v2_0011	CDS	2	11312	11800	489	NA	NA	conserved_protein_of_unknown_function	0.683027	0.316973	217.09	398.053	217.787	113.534	361.635	332.24	265.442	275.986	272.721	-0.735972	0.600413	0.270066	272.721	-0.296273	0.814353	0.726516	272.721	-0.142028	0.906244	0.998551	272.721	-0.581727	0.668163	0.84944	272.721	-0.878	0.544121	0.0805147
BRAD3257_v2_0012	CDS	-2	11903	13018	1116	NA	NA	conserved_membrane_protein_of_unknown_function	0.680108	0.319892	507.447	768.531	469.138	274.611	839.267	766.933	718.719	556.075	612.59	-0.666124	0.630197	0.276433	612.59	-0.286913	0.819654	0.710627	612.59	-0.284953	0.820768	0.978553	612.59	-0.664164	0.631054	0.679051	612.59	-0.951077	0.517246	0.036061
BRAD3257_v2_0013	CDS	3	13137	14504	1368	NA	NA	conserved_protein_of_unknown_function	0.669591	0.330409	1552.19	1953.5	1266.45	904.018	1857.65	1757.8	1718.63	1606.67	1577.11	-0.62886	0.646687	0.205124	1577.11	-0.109746	0.926751	0.882788	1577.11	-0.0400761	0.972604	0.998551	1577.11	-0.55919	0.678683	0.668546	1577.11	-0.668936	0.62897	0.0781002
BRAD3257_v2_0014	CDS	-2	14747	16174	1428	NA	NA	Penicillin-binding_protein_beta-lactamase_class_C	0.673669	0.326331	59.6997	82.7214	57.4302	56.0576	46.0573	70.2534	77.6082	72.8438	65.334	-0.287039	0.819582	0.708262	65.334	0.309417	1.23921	0.692111	65.334	0.246497	1.18632	0.992007	65.334	-0.349959	0.784607	0.948772	65.334	-0.040542	0.97229	0.955738
BRAD3257_v2_0015	CDS	-2	16370	17425	1056	NA	NA	Transcriptional_regulatory_protein	0.643939	0.356061	262.317	263.012	250.605	165.334	342.871	304.431	313.807	313.947	277.04	-0.303013	0.810558	0.630216	277.04	-0.0385899	0.973606	0.962199	277.04	-0.269901	0.829377	0.978553	277.04	-0.534324	0.690482	0.738627	277.04	-0.572914	0.672258	0.163266
BRAD3257_v2_0016	CDS	1	17788	18705	918	NA	NA	Pirin-like_protein_CC_3178	0.651416	0.348584	682.024	880.947	716.759	315.058	1139.49	878.167	727.717	605.322	743.186	-0.494037	0.710036	0.492808	743.186	-0.496023	0.709059	0.530968	743.186	-0.305825	0.80898	0.978553	743.186	-0.303838	0.810094	0.966931	743.186	-0.799861	0.574404	0.114143
BRAD3257_v2_0017	CDS	2	18812	19726	915	purC	NA	putative_phosphoribosylaminoimidazole-succinocarboxamide_synthase_B	0.654645	0.345355	1180.43	1339.8	1196.34	740.812	1400.48	1220.65	1317.09	1143.96	1192.45	-0.338535	0.790844	0.585623	1192.45	-0.0809548	0.945432	0.921551	1192.45	-0.0501392	0.965843	0.998551	1192.45	-0.30772	0.807918	0.949165	1192.45	-0.388675	0.763831	0.39171
BRAD3257_v2_0018	CDS	-1	19743	20153	411	NA	NA	conserved_protein_of_unknown_function	0.605839	0.394161	107.64	93.3267	76.8222	63.8631	124.525	109.771	125.973	89.2593	98.8976	-0.451195	0.731437	0.454244	98.8976	-0.106615	0.928765	0.900444	98.8976	-0.193471	0.874499	0.998551	98.8976	-0.538051	0.688701	0.797599	98.8976	-0.644666	0.639641	0.145738
BRAD3257_v2_0019	CDS	-2	20186	21067	882	NA	NA	NAD-dependent_epimerase/dehydratase	0.637188	0.362812	30.7544	33.23	21.6296	19.8685	51.1748	38.0539	38.2417	27.7012	32.5818	-0.510661	0.701901	NA	32.5818	-0.353651	0.782601	NA	32.5818	-0.384363	0.766117	NA	32.5818	-0.541373	0.687117	0.881086	32.5818	-0.895024	0.537738	0.0815332
BRAD3257_v2_0020	CDS	3	21183	21995	813	NA	NA	Transcriptional_regulator_AraC_family	0.626076	0.373924	1999.03	2849.29	1250.04	828.092	3276.89	1936.36	2201.15	1181.92	1940.35	-0.993161	0.502376	0.11536	1940.35	-0.511639	0.701425	0.526966	1940.35	-0.0859385	0.942171	0.998551	1940.35	-0.56746	0.674804	0.872415	1940.35	-1.0791	0.473324	0.0314966
BRAD3257_v2_0021	CDS	3	22215	22490	276	NA	NA	conserved_exported_protein_of_unknown_function	0.681159	0.318841	36.1816	52.3195	30.5797	78.0549	88.703	76.1078	67.4854	88.2334	64.7082	0.224266	1.16818	0.825854	64.7082	-0.0597067	0.959459	0.955308	64.7082	-0.690836	0.619495	NA	64.7082	-0.406863	0.754261	0.949165	64.7082	-0.46657	0.723683	0.447804
BRAD3257_v2_0022	CDS	-1	22542	24035	1494	gabD	NA	succinate-semialdehyde_dehydrogenase_I_NADP-dependent	0.660643	0.339357	5691.37	8953	5132.92	3223.67	6952.95	4507.92	5727.26	3441.1	5453.77	-0.668785	0.629036	0.317598	5453.77	-0.265362	0.83199	0.760393	5453.77	0.293713	1.22579	0.978553	5453.77	-0.10971	0.926774	0.99038	5453.77	-0.375072	0.771067	0.517182
BRAD3257_v2_0023	CDS	-2	24206	24526	321	NA	NA	conserved_protein_of_unknown_function	0.660436	0.339564	1062.84	1076.79	1114.3	1076.45	1084.91	952.811	936.922	1075.22	1047.53	0.0318599	1.02233	0.963492	1047.53	-0.016592	0.988565	0.982878	1047.53	0.0662119	1.04696	0.998551	1047.53	0.114664	1.08272	0.988296	1047.53	0.0980718	1.07034	0.821169
BRAD3257_v2_0024	CDS	-3	25021	26022	1002	NA	NA	conserved_protein_of_unknown_function	0.638723	0.361277	1419.22	1017.4	1440.23	1600.13	887.03	955.739	1338.46	1499.97	1269.77	0.292986	1.22517	0.60681	1269.77	0.568961	1.48345	0.362893	1269.77	0.366901	1.28958	0.911856	1269.77	0.0909265	1.06505	0.990379	1269.77	0.659887	1.57996	0.0739755
BRAD3257_v2_0025	CDS	1	26149	27684	1536	NA	NA	Protein_MurJ_homolog	0.683594	0.316406	64.2224	70.702	61.9053	53.9288	63.1156	52.69	74.2339	78.9997	64.9747	-0.196856	0.87245	0.799976	64.9747	0.356545	1.28036	0.618052	64.9747	0.195889	1.14543	0.998551	64.9747	-0.357512	0.780509	0.929592	64.9747	-0.000966984	0.99933	0.99858
BRAD3257_v2_0026	CDS	3	27795	28847	1053	trpS	NA	Tryptophan--tRNA_ligase	0.637227	0.362773	1860.64	1583.73	2467.26	1710.82	1209.43	1293.83	1597.15	2258.16	1747.63	0.248984	1.18837	0.71883	1747.63	0.554563	1.46872	0.411446	1747.63	0.409191	1.32794	0.911177	1747.63	0.103612	1.07446	0.990379	1747.63	0.658175	1.57809	0.113733
BRAD3257_v2_0027	CDS	1	28930	29424	495	NA	NA	Universal_stress_protein_UspA-like_protein	0.672727	0.327273	325.635	476.532	458.696	334.927	341.165	403.957	341.926	415.518	387.294	-0.0148622	0.989751	0.986903	387.294	0.0204319	1.01426	0.983865	387.294	0.0943436	1.06758	0.998551	387.294	0.0590496	1.04178	0.990944	387.294	0.0794815	1.05664	0.895299
BRAD3257_v2_0028	CDS	3	29607	30176	570	NA	NA	conserved_protein_of_unknown_function	0.64386	0.35614	5505.03	9225.2	4671.99	2055.68	11659.3	5642.22	5052.4	2393.59	5775.68	-0.831278	0.562031	0.279003	5775.68	-0.902162	0.535084	0.357301	5775.68	-0.175864	0.885237	0.998551	5775.68	-0.104979	0.929818	0.99038	5775.68	-1.00714	0.497531	0.0832271
BRAD3257_v2_0029	CDS	1	30334	31026	693	NA	NA	Universal_bacterial_protein_YeaZ	0.691198	0.308802	232.467	458.856	274.472	196.556	359.93	251.741	332.928	304.713	301.458	-0.464057	0.724945	0.515747	301.458	0.0511551	1.03609	0.958035	301.458	0.150685	1.1101	0.998551	301.458	-0.364528	0.776723	0.949165	301.458	-0.313373	0.804758	0.594187
BRAD3257_v2_0030	CDS	3	31026	31508	483	NA	NA	conserved_protein_of_unknown_function	0.658385	0.341615	174.576	200.794	165.578	183.784	225.169	130.261	164.214	157.999	175.297	-0.0918837	0.938297	0.916233	175.297	-0.120339	0.919971	0.888418	175.297	0.073929	1.05258	0.998551	175.297	0.102384	1.07355	0.99038	175.297	-0.0179546	0.987632	0.978594
BRAD3257_v2_0031	CDS	1	31546	32001	456	fur	NA	Ferric_uptake_regulation_protein	0.611842	0.388158	3610.02	3005.54	4054.42	3339.33	2976.67	2202.74	2593.69	2274.57	3007.12	0.146263	1.1067	0.835353	3007.12	-0.0810691	0.945357	0.914238	3007.12	0.32119	1.24936	0.960162	3007.12	0.548522	1.46259	0.675165	3007.12	0.467453	1.38267	0.240095
BRAD3257_v2_0032	CDS	2	32006	32686	681	NA	NA	putative_Haloacid_dehalogenase-like_hydrolase_Phosphatase	0.675477	0.324523	2265.87	2528.31	2374.78	2205.41	2096.46	1604.12	1817.61	1871.37	2095.49	-0.061159	0.958494	0.932095	2095.49	-0.00394045	0.997272	0.998777	2095.49	0.346282	1.27128	0.90973	2095.49	0.289063	1.22185	0.932108	2095.49	0.285123	1.21851	0.464563
BRAD3257_v2_0033	CDS	2	32924	34273	1350	miaB	yleA	isopentenyl-adenosine_A37_tRNA_methylthiolase	0.64963	0.35037	3544.89	4522.81	3113.91	2239.47	5518.35	3426.32	3468.75	2298.17	3516.58	-0.506612	0.703873	0.435957	3516.58	-0.542881	0.686399	0.466177	3516.58	-0.127846	0.915197	0.998551	3516.58	-0.091578	0.938496	0.99038	3516.58	-0.634459	0.644182	0.184009
BRAD3257_v2_0034	CDS	3	34230	35333	1104	ybeZ	phoL	putative_enzyme_with_nucleoside_triphosphate_hydrolase_domain	0.654891	0.345109	2596.94	2913.63	1695.31	1482.33	2661.09	2217.37	2503.71	1274.25	2168.08	-0.684838	0.622076	0.257871	2168.08	-0.318074	0.80214	0.670345	2168.08	0.152426	1.11144	0.998551	2168.08	-0.214338	0.861942	0.976293	2168.08	-0.532412	0.691398	0.271293
BRAD3257_v2_0035	CDS	1	35392	35901	510	ybeY	NA	Endoribonuclease_YbeY	0.635294	0.364706	1098.11	898.623	787.614	860.733	864.854	809.377	1104.51	609.426	879.156	-0.242041	0.845548	0.748007	879.156	0.0292428	1.02048	0.977227	879.156	0.222379	1.16666	0.997492	879.156	-0.0489044	0.96667	0.994122	879.156	-0.0196616	0.986464	0.977608
BRAD3257_v2_0036	CDS	2	35903	37021	1119	NA	NA	Magnesium_and_cobalt_efflux_protein	0.687221	0.312779	852.077	879.533	704.08	678.368	644.803	750.833	929.048	603.27	755.252	-0.293324	0.81602	0.641887	755.252	0.120595	1.08718	0.873691	755.252	0.280362	1.2145	0.978553	755.252	-0.133557	0.911581	0.988296	755.252	-0.0129619	0.991056	0.984213
BRAD3257_v2_0037	CDS	1	37018	38631	1614	lnt	NA	Apolipoprotein_N-acyltransferase	0.669765	0.330235	290.358	260.184	274.472	339.184	189.347	267.841	385.791	239.051	280.778	0.137149	1.09973	0.867528	280.778	0.387944	1.30853	0.586786	280.778	0.229194	1.17218	0.997492	280.778	-0.0216003	0.985139	0.997184	280.778	0.366343	1.28908	0.467012
BRAD3257_v2_0038	CDS	1	38848	39261	414	NA	NA	Uncharacterized_HTH-type_transcriptional_regulator_Smed_0045	0.620773	0.379227	1383.95	1072.55	1281.37	1373.77	1668.3	1710.96	1553.29	1878.55	1490.34	0.103671	1.0745	0.87587	1490.34	0.020738	1.01448	0.980408	1490.34	-0.424365	0.745166	0.816406	1490.34	-0.341432	0.789257	0.902998	1490.34	-0.320694	0.800684	0.415512
BRAD3257_v2_0039	CDS	3	39348	40505	1158	NA	NA	Carboxypeptidase	0.645078	0.354922	862.027	874.584	900.983	873.505	772.74	829.868	827.82	1017.76	869.911	0.0289876	1.0203	0.967599	869.911	0.189638	1.14048	0.739257	869.911	0.10759	1.07743	0.998551	869.911	-0.0530609	0.963889	0.99038	869.911	0.136577	1.09929	0.750068
BRAD3257_v2_0040	CDS	2	40502	41212	711	trmB	NA	tRNA_(guanine-N(7)-)-methyltransferase	0.666667	0.333333	287.644	400.881	374.415	341.313	249.051	259.059	320.555	366.271	324.899	0.0494341	1.03486	0.950469	324.899	0.392393	1.31257	0.522965	324.899	0.39692	1.31669	0.902213	324.899	0.0539606	1.03811	0.990944	324.899	0.446354	1.36259	0.276835
BRAD3257_v2_0041	CDS	2	41240	41347	108	NA	NA	conserved_protein_of_unknown_function	0.611111	0.388889	28.0408	31.8159	49.2259	36.1891	25.5874	33.6631	43.8655	32.831	35.1523	0.423947	1.34159	NA	35.1523	0.289826	1.22249	NA	35.1523	0.000437939	1.0003	NA	35.1523	0.134559	1.09776	0.988296	35.1523	0.424385	1.342	0.464275
BRAD3257_v2_0042	CDS	-3	41344	41985	642	NA	NA	conserved_protein_of_unknown_function_(Fragment)	0.67757	0.32243	4.5227	13.4334	8.20432	17.7398	5.11748	17.5633	25.8694	47.1946	17.4556	0.293235	1.22538	NA	17.4556	1.08048	2.11474	NA	17.4556	-0.212151	0.863249	NA	17.4556	-0.999398	0.500209	0.595304	17.4556	0.0810842	1.05781	NA
BRAD3257_v2_0043	CDS	-1	41925	42425	501	NA	NA	conserved_protein_of_unknown_function_(Fragment)	0.668663	0.331337	98.5949	86.9635	92.485	348.409	124.525	263.45	223.826	423.725	207.747	0.842778	1.7935	0.296118	207.747	0.526967	1.4409	0.586786	207.747	-0.713862	0.609686	0.83087	207.747	-0.39805	0.758883	0.958694	207.747	0.128916	1.09347	0.877194
BRAD3257_v2_0044	CDS	1	42784	43539	756	rimP	NA	Ribosome_maturation_factor_RimP	0.670635	0.329365	489.357	786.914	659.329	1229.72	562.923	576.663	655.733	1044.44	750.634	0.468381	1.38356	0.519549	750.634	0.475709	1.3906	0.550511	750.634	0.133882	1.09724	0.998551	750.634	0.126554	1.09168	0.990379	750.634	0.602264	1.5181	0.254385
BRAD3257_v2_0045	CDS	3	43542	45152	1611	nusA	NA	transcription_termination/antitermination_L_factor	0.655493	0.344507	1753	1839.67	2783.5	3433	970.616	1432.88	1675.89	2596.73	2060.66	0.696913	1.62103	0.220303	2060.66	0.725476	1.65345	0.342824	2060.66	0.505763	1.41987	0.834349	2060.66	0.477201	1.39204	0.872415	2060.66	1.20268	2.30166	0.0034755
BRAD3257_v2_0046	CDS	2	45230	45913	684	NA	NA	conserved_protein_of_unknown_function	0.631579	0.368421	1833.5	2439.93	1626.69	1656.89	2857.26	1772.43	1878.34	1372.75	1929.73	-0.332917	0.79393	0.630216	1929.73	-0.446317	0.733914	0.518069	1929.73	-0.100857	0.932479	0.998551	1929.73	0.0125423	1.00873	0.997184	1929.73	-0.433775	0.740322	0.363264
BRAD3257_v2_0047	CDS	2	45983	48664	2682	infB	ssyG	translation_initiation_factor_IF-2	0.681954	0.318046	3562.08	3424.81	4670.49	5041.64	2562.15	3237.51	3632.96	5192.43	3915.51	0.431801	1.34892	0.417495	3915.51	0.549377	1.46345	0.385413	3915.51	0.243206	1.18362	0.978553	3915.51	0.12563	1.09098	0.988296	3915.51	0.675007	1.5966	0.0776248
BRAD3257_v2_0048	CDS	-3	48631	48750	120	NA	NA	protein_of_unknown_function	0.541667	0.458333	4.5227	2.82808	5.96678	3.54795	8.52914	4.39084	4.49902	9.23373	5.43978	0.187803	1.13903	NA	5.43978	0.0807775	1.05759	NA	5.43978	-0.402133	0.756738	NA	5.43978	-0.295107	0.815012	NA	5.43978	-0.21433	0.861946	NA
BRAD3257_v2_0049	CDS	1	48820	49251	432	rbfA	NA	Ribosome-binding_factor_A	0.611111	0.388889	502.925	453.2	630.987	621.601	595.334	507.873	470.148	548.894	541.37	0.36209	1.28529	0.453346	541.37	-0.105087	0.929749	0.87524	541.37	-0.191116	0.875928	0.989823	541.37	0.276061	1.21088	0.937896	541.37	0.170974	1.12582	0.691299
BRAD3257_v2_0050	CDS	3	49248	50363	1116	truB	NA	tRNA_pseudouridine_synthase_B	0.655018	0.344982	2645.78	3006.25	2679.08	4706	1816.71	2204.2	2763.53	3433.92	2906.93	0.338139	1.26413	0.623906	2906.93	0.544182	1.45819	0.440519	2906.93	0.427904	1.34528	0.911856	2906.93	0.221861	1.16624	0.969381	2906.93	0.766043	1.7006	0.0807481
BRAD3257_v2_0051	CDS	2	50366	50635	270	rpsO	secC	30S_ribosomal_subunit_protein_S15	0.585185	0.414815	1779.23	1433.13	1759.45	3501.83	1258.9	1286.51	1824.35	2272.52	1889.49	0.611067	1.52739	0.323504	1889.49	0.585605	1.50067	0.435532	1889.49	0.285138	1.21853	0.978553	1889.49	0.310601	1.24022	0.955985	1889.49	0.896205	1.86116	0.0510079
BRAD3257_v2_0052	CDS	3	51012	53174	2163	pnp	bfl	polynucleotide_phosphorylase/polyadenylase	0.655109	0.344891	1828.98	1717.35	3128.08	4500.93	1088.32	1731.45	1702.88	2660.34	2294.79	0.952556	1.9353	0.0881248	2294.79	0.537512	1.45147	0.467055	2294.79	0.281125	1.21514	0.978553	2294.79	0.69617	1.6202	0.6587	2294.79	1.23368	2.35166	0.00502706
BRAD3257_v2_0053	CDS	-3	53293	55458	2166	katG	NA	catalase/hydroperoxidase_HPI(I)	0.648661	0.351339	6413.19	8590.3	7938.79	3979.38	7717.16	5860.3	6075.93	4852.84	6428.49	-0.280635	0.823229	0.732174	6428.49	-0.263825	0.832877	0.748169	6428.49	0.122	1.08824	0.998551	6428.49	0.10519	1.07564	0.99038	6428.49	-0.158634	0.895873	0.803584
BRAD3257_v2_0054	CDS	1	55573	56499	927	oxyR	NA	putative_hydrogen_peroxide-inducible_genes_activator	0.67206	0.32794	345.535	508.348	374.415	241.97	511.748	475.674	442.029	340.622	405.043	-0.40991	0.75267	0.525141	405.043	-0.291989	0.816775	0.69115	405.043	-0.181298	0.881909	0.998551	405.043	-0.299219	0.812692	0.953901	405.043	-0.591208	0.663787	0.200686
BRAD3257_v2_0055	CDS	2	56507	56971	465	NA	NA	conserved_protein_of_unknown_function	0.612903	0.387097	326.539	479.36	276.709	244.099	472.514	497.628	539.883	262.648	387.423	-0.528172	0.693433	0.436563	387.423	-0.231221	0.851914	0.789062	387.423	-0.2247	0.855773	0.998551	387.423	-0.521651	0.696574	0.878896	387.423	-0.752872	0.593421	0.12529
BRAD3257_v2_0056	CDS	1	56968	57246	279	NA	NA	Protein_GstA_(fragment)	0.659498	0.340502	491.166	492.086	381.874	330.669	470.808	525.437	689.475	293.427	459.368	-0.386856	0.764795	0.611307	459.368	-0.0168116	0.988415	0.990214	459.368	-0.0157085	0.989171	0.998551	459.368	-0.385753	0.76538	0.94131	459.368	-0.402564	0.756512	0.468302
BRAD3257_v2_0057	CDS	-1	57357	58157	801	fabI	NA	Enoyl-[acyl-carrier-protein]_reductase_[NADH]_2	0.630462	0.369538	800.519	666.72	760.018	1194.24	482.749	583.981	625.364	1060.85	771.805	0.355406	1.27935	0.628338	771.805	0.562617	1.47695	0.450327	771.805	0.390206	1.31058	0.961874	771.805	0.182995	1.13524	0.983266	771.805	0.745612	1.67669	0.113551
BRAD3257_v2_0058	CDS	-2	58295	59518	1224	fabB	fabC	3-oxoacyl-[acyl-carrier-protein]_synthase_I	0.638889	0.361111	3827.11	3627.01	4511.63	4627.24	2893.08	2807.21	3360.77	4202.37	3732.05	0.274888	1.2099	0.57625	3732.05	0.38083	1.30209	0.468755	3732.05	0.361166	1.28446	0.87575	3732.05	0.255224	1.19352	0.94379	3732.05	0.636053	1.55407	0.0499764
BRAD3257_v2_0059	CDS	-2	59558	60079	522	fabA	NA	beta-hydroxydecanoyl_thioester_dehydrase	0.614943	0.385057	1544.05	1347.58	1503.63	1670.37	847.796	967.448	1206.86	1330.68	1302.3	0.125697	1.09103	0.840104	1302.3	0.448755	1.36486	0.412896	1302.3	0.624201	1.54136	0.421914	1302.3	0.301143	1.23212	0.918647	1302.3	0.749898	1.68167	0.0212083
BRAD3257_v2_0060	CDS	1	60406	60924	519	NA	NA	Fe2+/Zn2+_uptake_regulation_protein	0.635838	0.364162	1500.63	2405.99	1758.71	2010.98	4887.19	3474.61	2676.92	2420.26	2641.91	-0.0454354	0.968997	0.960074	2641.91	-0.631396	0.645551	0.375038	2641.91	-0.968714	0.510961	0.160512	2641.91	-0.382753	0.766973	0.918647	2641.91	-1.01415	0.49512	0.0140318
BRAD3257_v2_0061	CDS	-2	61037	61567	531	NA	NA	conserved_exported_protein_of_unknown_function	0.655367	0.344633	278.599	228.368	252.842	781.968	279.756	548.854	588.247	882.334	480.121	0.754467	1.68701	0.327478	480.121	0.623461	1.54057	0.497279	480.121	-0.51599	0.699313	0.937747	480.121	-0.384984	0.765788	0.957216	480.121	0.238477	1.17975	0.747156
BRAD3257_v2_0062	CDS	-2	61607	61819	213	NA	NA	protein_of_unknown_function	0.615023	0.384977	140.204	105.346	111.131	378.212	151.819	420.057	205.83	487.336	249.992	0.640224	1.55857	0.469526	249.992	0.191276	1.14177	0.872919	249.992	-0.792604	0.577301	0.759266	249.992	-0.343656	0.788042	0.96729	249.992	-0.15238	0.899765	0.856432
BRAD3257_v2_0063	CDS	2	61892	62893	1002	gyaR	NA	Glyoxylate_reductase	0.653693	0.346307	1785.56	1642.41	1890.72	1996.79	1656.36	1497.28	1762.49	1952.42	1773	0.170593	1.12552	0.758803	1773	0.221923	1.16629	0.670345	1773	0.112857	1.08137	0.998551	1773	0.0615262	1.04357	0.99038	1773	0.283449	1.2171	0.421138
BRAD3257_v2_0064	CDS	-3	62950	63165	216	NA	NA	conserved_protein_of_unknown_function	0.550926	0.449074	691.974	740.957	375.161	359.762	1071.26	753.76	569.127	565.309	640.914	-0.879963	0.543381	0.0341611	640.914	-0.627125	0.647465	0.342824	640.914	-0.318457	0.801927	0.952871	640.914	-0.571295	0.673012	0.631133	640.914	-1.19842	0.435752	0.000419835
BRAD3257_v2_0065	NA	NA	NA	NA	NA	NA	NA	NA	NA	NA	473.075	567.03	287.151	244.809	750.564	485.919	410.536	341.648	445.091	-0.859032	0.551322	0.0881248	445.091	-0.63717	0.642973	0.364495	445.091	-0.220389	0.858334	0.992007	445.091	-0.442252	0.735985	0.881086	445.091	-1.07942	0.473219	0.00686605
BRAD3257_v2_0066	CDS	-1	63294	64097	804	moeB	NA	Molybdopterin_biosynthesis_protein	0.669154	0.330846	1294.4	1739.98	1123.99	766.357	1838.88	1188.45	1273.22	1045.46	1283.84	-0.592392	0.663242	0.321239	1283.84	-0.333784	0.793453	0.647748	1283.84	0.00367824	1.00255	0.998858	1283.84	-0.25493	0.838028	0.96729	1283.84	-0.588714	0.664935	0.206492
BRAD3257_v2_0067	CDS	3	64158	65582	1425	NA	NA	conserved_exported_protein_of_unknown_function	0.65193	0.34807	624.133	743.786	595.186	451.299	788.092	734.733	637.737	618.66	649.203	-0.355163	0.781781	0.498801	649.203	-0.254289	0.8384	0.670372	649.203	-0.14117	0.906783	0.998551	649.203	-0.242044	0.845547	0.957301	649.203	-0.496333	0.708906	0.186961
BRAD3257_v2_0068	CDS	3	65901	66083	183	NA	NA	protein_of_unknown_function	0.661202	0.338798	1.80908	7.77722	3.72923	5.67672	8.52914	4.39084	11.2476	11.2857	6.80568	-0.0388332	0.973442	NA	6.80568	0.487401	1.40192	NA	6.80568	-0.198312	0.87157	NA	6.80568	-0.724546	0.605187	NA	6.80568	-0.237146	0.848422	NA
BRAD3257_v2_0069	CDS	-1	66087	66968	882	mutM	fpg	formamidopyrimidine/5-formyluracil/_5-hydroxymethyluracil_DNA_glycosylase	0.638322	0.361678	396.189	382.498	387.095	405.176	419.633	333.704	330.678	410.388	383.17	0.023119	1.01615	0.975612	383.17	-0.0201092	0.986158	0.981548	383.17	0.0447656	1.03152	0.998551	383.17	0.0879938	1.06289	0.99038	383.17	0.0678847	1.04818	0.895674
BRAD3257_v2_0070	CDS	3	67050	67811	762	ubiE	yigO	bifunctional_2-octaprenyl-6-methoxy-1_4-benzoquinone_methylase_and_S-adenosylmethionine:2-DMK_methyltransferase	0.632546	0.367454	943.436	942.458	1094.16	1050.19	905.794	731.806	815.448	1133.7	952.124	0.169166	1.12441	0.803258	952.124	0.229402	1.17235	0.716062	952.124	0.185738	1.1374	0.998551	952.124	0.125501	1.09089	0.988296	952.124	0.354903	1.2789	0.39171
BRAD3257_v2_0071	CDS	2	67808	69382	1575	NA	NA	2-polyprenylphenol_6-hydroxylase	0.663492	0.336508	848.459	826.507	1053.88	1117.6	568.04	703.997	809.824	1048.54	872.107	0.344726	1.26991	0.512263	872.107	0.500544	1.41475	0.400826	872.107	0.362505	1.28566	0.911177	872.107	0.206686	1.15403	0.96729	872.107	0.70723	1.63267	0.0489162
BRAD3257_v2_0072	CDS	1	69439	70890	1452	dfp	dnaS_dut_coaBC	fused_4'-phosphopantothenoylcysteine_decarboxylase_;_phosphopantothenoylcysteine_synthetase_FMN-binding	0.665978	0.334022	495.688	608.038	704.825	723.782	382.105	487.383	478.021	731.516	576.42	0.331741	1.25853	0.599812	576.42	0.421739	1.33954	0.521791	576.42	0.30416	1.2347	0.973496	576.42	0.214162	1.16003	0.968192	576.42	0.635901	1.55391	0.131338
BRAD3257_v2_0073	CDS	3	70887	71345	459	dut	dnaS_sof	deoxyuridinetriphosphatase	0.694989	0.305011	246.035	277.859	303.56	268.935	211.523	215.151	269.941	315.999	263.625	0.117146	1.08459	0.860367	263.625	0.419285	1.33726	0.472287	263.625	0.270967	1.20662	0.969413	263.625	-0.0311727	0.978624	0.994404	263.625	0.388113	1.30868	0.322309
BRAD3257_v2_0074	CDS	2	71621	74125	2505	NA	NA	Two-component_hybrid_sensor_and_regulator	0.669461	0.330539	2050.59	2749.6	2450.85	2675.15	2398.39	2356.42	2603.81	2367.94	2456.59	0.0872935	1.06238	0.902137	2456.59	0.059385	1.04202	0.932872	2456.59	0.0128633	1.00896	0.998551	2456.59	0.0407718	1.02866	0.993306	2456.59	0.100157	1.07189	0.83361
BRAD3257_v2_0075	CDS	1	74122	75654	1533	NA	NA	conserved_protein_of_unknown_function	0.666667	0.333333	1829.89	2625.17	2377.76	2085.49	1569.36	2100.28	2157.28	2210.96	2119.52	0.00216298	1.0015	0.997317	2119.52	0.225868	1.16948	0.737672	2119.52	0.251667	1.19058	0.978553	2119.52	0.0279617	1.01957	0.996505	2119.52	0.25383	1.19237	0.592213
BRAD3257_v2_0076	CDS	1	75742	76059	318	NA	NA	conserved_protein_of_unknown_function	0.616352	0.383648	287.644	221.297	223.008	389.565	334.342	421.52	356.548	581.725	351.956	0.224053	1.16801	0.801485	351.956	0.263798	1.20064	0.751594	351.956	-0.478849	0.71755	0.911856	351.956	-0.518594	0.698052	0.878896	351.956	-0.254796	0.838106	0.672296
BRAD3257_v2_0077	CDS	3	76179	76901	723	NA	NA	Nucleotidyltransferase_family_protein	0.652835	0.347165	1053.79	1020.94	2065.25	2090.45	1144.61	1244.07	1169.75	1350.18	1392.38	0.941387	1.92037	0.00299448	1392.38	0.0721549	1.05129	0.907616	1392.38	-0.191101	0.875937	0.978553	1392.38	0.678131	1.60007	0.158436	1392.38	0.750286	1.68213	0.0145236
BRAD3257_v2_0078	CDS	3	77148	80294	3147	NA	NA	conserved_protein_of_unknown_function	0.686368	0.313632	578.002	725.403	810.736	783.387	479.337	636.671	643.36	1337.86	749.345	0.244915	1.18502	0.773522	749.345	0.698123	1.62239	0.382387	749.345	0.186951	1.13836	0.998551	749.345	-0.266256	0.831474	0.96729	749.345	0.431866	1.34898	0.418366
BRAD3257_v2_0079	CDS	2	80288	83764	3477	NA	NA	conserved_protein_of_unknown_function	0.67472	0.32528	824.941	974.274	1150.1	1111.93	747.152	985.011	979.662	1809.81	1072.86	0.285536	1.21886	0.708262	1072.86	0.594994	1.51047	0.416073	1072.86	0.0466543	1.03287	0.998551	1072.86	-0.262803	0.833467	0.96729	1072.86	0.33219	1.25892	0.526181
BRAD3257_v2_0080	CDS	2	83867	84187	321	trxA	fipA_tsnC_dasC	thioredoxin_1	0.629283	0.370717	9955.37	11121.4	6300.92	3770.05	24142.6	12853.4	11039.5	6103.49	10660.8	-0.855644	0.552619	0.206349	10660.8	-0.908793	0.53263	0.342523	10660.8	-0.666985	0.629822	0.750195	10660.8	-0.613835	0.653457	0.842833	10660.8	-1.52263	0.348051	0.00163727
BRAD3257_v2_0081	CDS	2	84332	85339	1008	ligC	NA	DNA_ligase_C2	0.636905	0.363095	103.118	193.017	58.1761	58.1864	225.169	114.162	114.725	76.9477	117.938	-1.06883	0.476705	0.0966412	117.938	-0.65809	0.633717	0.441974	117.938	-0.150877	0.900703	0.998551	117.938	-0.561619	0.677541	0.881086	117.938	-1.21971	0.429369	0.0183757
BRAD3257_v2_0082	CDS	-1	85404	86144	741	NA	NA	putative_phosphoesterase	0.642375	0.357625	421.516	517.539	223.008	124.888	520.277	285.404	376.793	177.493	330.865	-1.12132	0.459674	0.0881248	330.865	-0.424329	0.745185	0.630925	330.865	0.17886	1.13199	0.998551	330.865	-0.518129	0.698277	0.906543	330.865	-0.942458	0.520346	0.0833996
BRAD3257_v2_0083	CDS	-3	86302	87645	1344	NA	NA	Folylpolyglutamate_synthase	0.679315	0.320685	1148.77	2553.05	707.809	478.973	2000.94	1033.31	1903.09	615.582	1305.19	-1.15374	0.449459	0.118556	1305.19	-0.193378	0.874556	0.865804	1305.19	0.210293	1.15692	0.998551	1305.19	-0.750068	0.594575	0.797599	1305.19	-0.943446	0.519989	0.11963
BRAD3257_v2_0084	CDS	-1	87642	88583	942	accD	dedB_usg	acetyl-CoA_carboxylase_beta_(carboxyltranferase)_subunit	0.66242	0.33758	4264	9255.6	3931.36	1720.05	9743.68	4376.2	3626.21	2432.57	4918.71	-0.923161	0.527352	0.231762	4918.71	-0.898833	0.53632	0.362793	4918.71	-0.0472173	0.967801	0.998551	4918.71	-0.0715446	0.951619	0.993306	4918.71	-0.970378	0.510372	0.097247
BRAD3257_v2_0085	CDS	-1	88695	89531	837	trpA	NA	Tryptophan_synthase_alpha_chain	0.648746	0.351254	611.47	541.578	842.061	836.607	472.514	493.237	428.532	730.49	619.561	0.482804	1.39746	0.400742	619.561	0.232735	1.17506	0.747088	619.561	0.225303	1.16902	0.992007	619.561	0.475372	1.39028	0.861184	619.561	0.708107	1.63366	0.0916102
BRAD3257_v2_0086	CDS	-2	89528	90742	1215	trpB	NA	tryptophan_synthase_beta_chain	0.643621	0.356379	1214.8	1047.1	1651.31	1730.69	728.388	787.423	905.429	1395.32	1182.56	0.524979	1.43891	0.314771	1182.56	0.540676	1.45465	0.403146	1182.56	0.518085	1.43205	0.747822	1182.56	0.502388	1.41656	0.78847	1182.56	1.04306	2.0606	0.00569448
BRAD3257_v2_0087	CDS	-3	90739	91410	672	trpF	NA	N-(5'-phosphoribosyl)anthranilate_isomerase	0.665179	0.334821	437.798	419.263	550.435	615.924	271.227	281.014	365.546	540.686	435.236	0.404142	1.3233	0.456879	435.236	0.642542	1.56108	0.343376	435.236	0.568928	1.48342	0.685533	435.236	0.330528	1.25747	0.924584	435.236	0.97307	1.96301	0.00949717
BRAD3257_v2_0088	CDS	-3	91474	91866	393	NA	NA	conserved_protein_of_unknown_function	0.699746	0.300254	248.749	291.999	291.626	295.189	254.168	260.523	263.193	356.011	282.682	0.106654	1.07673	0.879922	282.682	0.242718	1.18322	0.703796	282.682	0.0648458	1.04597	0.998551	282.682	-0.0712182	0.951834	0.99038	282.682	0.1715	1.12623	0.722469
BRAD3257_v2_0089	CDS	-1	91938	92243	306	ihfB	himD_hip	integration_host_factor_(IHF)_DNA-binding_protein_beta_subunit	0.620915	0.379085	1329.67	1320.71	1322.39	1404.99	1661.48	1631.93	1564.54	1677.46	1489.15	0.0390007	1.0274	0.951181	1489.15	-0.0212453	0.985382	0.976216	1489.15	-0.295693	0.814681	0.911856	1489.15	-0.235447	0.849422	0.947046	1489.15	-0.256692	0.837005	0.452961
BRAD3257_v2_0090	CDS	-3	92416	93396	981	NA	NA	Proteinase_IV	0.646279	0.353721	2321.96	2678.9	2453.09	1448.98	3531.06	2597.91	2418.23	2297.15	2468.41	-0.313764	0.80454	0.654974	2468.41	-0.33223	0.794308	0.635928	2468.41	-0.257745	0.836394	0.978553	2468.41	-0.239278	0.847169	0.96729	2468.41	-0.571509	0.672913	0.204839
BRAD3257_v2_0091	CDS	-3	93604	95310	1707	rpsA	ssyF_rps	30S_ribosomal_subunit_protein_S1	0.628588	0.371412	4218.78	3530.86	7121.35	9479.41	2265.34	2634.5	2940.11	5345.3	4691.96	0.956161	1.94014	0.0780803	4691.96	0.651765	1.57109	0.385413	4691.96	0.568274	1.48275	0.773611	4691.96	0.87267	1.83105	0.290294	4691.96	1.52444	2.87674	0.000205207
BRAD3257_v2_0092	CDS	-1	95580	96218	639	cmk	mssA_ycaG_ycaF	cytidylate_kinase	0.654147	0.345853	292.167	290.585	402.012	486.779	267.815	281.014	219.327	392.946	329.081	0.534615	1.44856	0.367894	329.081	0.137438	1.09995	0.870351	329.081	0.0740986	1.0527	0.998551	329.081	0.471275	1.38633	0.878896	329.081	0.608714	1.5249	0.179454
BRAD3257_v2_0093	CDS	-2	96215	97552	1338	aroA	NA	3-phosphoshikimate_1-carboxyvinyltransferase	0.67713	0.32287	795.091	777.015	870.403	932.401	492.984	607.399	785.08	774.607	754.373	0.18454	1.13645	0.746862	754.373	0.466505	1.38176	0.398438	754.373	0.477185	1.39202	0.698024	754.373	0.19522	1.1449	0.96729	754.373	0.661725	1.58197	0.0456661
BRAD3257_v2_0094	CDS	1	97711	98115	405	NA	NA	conserved_protein_of_unknown_function	0.614815	0.385185	1352.29	1741.39	1056.12	1956.34	1243.55	1305.54	1543.17	3101.51	1662.49	-0.0314381	0.978445	0.976988	1662.49	0.710013	1.63582	0.394775	1662.49	0.227411	1.17073	0.998551	1662.49	-0.51404	0.700259	0.883279	1662.49	0.195973	1.1455	0.765231
BRAD3257_v2_0095	CDS	2	98438	98725	288	NA	NA	conserved_protein_of_unknown_function	0.5625	0.4375	126.636	99.6899	114.115	135.532	141.584	103.916	113.6	94.3892	116.183	0.128094	1.09285	0.870271	116.183	-0.207633	0.865957	0.788742	116.183	-0.102186	0.93162	0.998551	116.183	0.233541	1.17572	0.96729	116.183	0.0259076	1.01812	0.969262
BRAD3257_v2_0096	CDS	-2	98729	99190	462	ohrR	NA	Organic_hydroperoxide_resistance_transcriptional_regulator	0.668831	0.331169	75.9814	106.053	45.4967	51.0905	117.702	100.989	110.226	85.1555	86.5868	-0.794489	0.576547	0.160187	86.5868	-0.139456	0.907861	0.870051	86.5868	-0.223081	0.856734	0.998067	86.5868	-0.878114	0.544078	0.272525	86.5868	-1.01757	0.493948	0.0199252
BRAD3257_v2_0097	CDS	1	99349	99774	426	ohr	NA	Organic_hydroperoxide_resistance_protein	0.694836	0.305164	11.759	12.0193	16.4086	14.9014	5.11748	10.2453	6.74854	28.7271	13.2409	0.257659	1.19554	NA	13.2409	0.69071	1.61408	NA	13.2409	0.311889	1.24133	NA	13.2409	-0.121162	0.919447	0.99038	13.2409	0.569548	1.48406	NA
BRAD3257_v2_0098	CDS	2	99950	101152	1203	NA	NA	conserved_protein_of_unknown_function	0.650042	0.349958	986.854	855.495	1227.66	995.555	767.622	728.879	907.678	1008.53	934.784	0.251557	1.19049	0.654052	934.784	0.32967	1.25673	0.552674	934.784	0.276768	1.21148	0.969413	934.784	0.198655	1.14763	0.96729	934.784	0.528325	1.44225	0.135475
BRAD3257_v2_0099	CDS	3	101373	102689	1317	ugpB	psiB_psiC	glycerol-3-phosphate_transporter_subunit_;_periplasmic-binding_component_of_ABC_superfamily	0.628702	0.371298	735.392	683.689	727.201	1163.73	614.098	490.31	574.75	877.204	733.296	0.360583	1.28394	0.599344	733.296	0.341327	1.26692	0.639789	733.296	0.312301	1.24169	0.978553	733.296	0.331556	1.25837	0.949165	733.296	0.672884	1.59426	0.141742
BRAD3257_v2_0100	CDS	3	102741	103622	882	ugpA	psiB_psiC_ugp	glycerol-3-phosphate_transporter_subunit_;_membrane_component_of_ABC_superfamily	0.626984	0.373016	81.4087	89.7916	88.7558	100.052	61.4098	62.9353	76.4834	99.519	82.5445	0.125393	1.0908	0.86997	82.5445	0.435496	1.35238	0.529561	82.5445	0.400177	1.31967	0.921499	82.5445	0.0900738	1.06442	0.99038	82.5445	0.525569	1.4395	0.247668
BRAD3257_v2_0101	CDS	2	103622	104470	849	ugpE	NA	glycerol-3-phosphate_transporter_subunit_;_membrane_component_of_ABC_superfamily	0.613663	0.386337	112.163	89.7916	104.419	179.526	88.703	109.771	67.4854	144.662	112.065	0.399238	1.31881	0.630216	112.065	0.0759202	1.05403	0.941391	112.065	0.0157829	1.011	0.998551	112.065	0.339101	1.26497	0.960046	112.065	0.415021	1.33332	0.489635
BRAD3257_v2_0102	CDS	2	104477	105565	1089	ugpC	NA	glycerol-3-phosphate_transporter_subunit_;_ATP-binding_component_of_ABC_superfamily	0.674013	0.325987	80.5041	80.6003	95.4684	118.502	56.2923	124.407	78.7329	108.753	92.9074	0.339512	1.26533	0.676611	92.9074	0.0386154	1.02713	0.973125	92.9074	-0.142869	0.905716	0.998551	92.9074	0.158028	1.11576	0.988296	92.9074	0.196643	1.14603	0.762861
BRAD3257_v2_0103	CDS	1	105907	106332	426	ibpA	hslT_htpN	heat_shock_chaperone	0.615023	0.384977	11958.9	21639.8	11154.9	5046.6	24502.5	13397.9	9561.55	6400	12957.8	-0.81245	0.569414	0.270613	12957.8	-0.965651	0.512047	0.342824	12957.8	-0.136948	0.909441	0.998551	12957.8	0.016253	1.01133	0.997184	12957.8	-0.949398	0.517849	0.0867785
BRAD3257_v2_0104	CDS	3	106383	106655	273	NA	NA	Uncharacterized_small_protein	0.6337	0.3663	4798.59	10291.4	4784.61	2895.84	9801.68	6213.03	5731.76	3691.44	6026.04	-0.771055	0.585989	0.277249	6026.04	-0.608821	0.655732	0.474277	6026.04	-0.0687965	0.953433	0.998551	6026.04	-0.23103	0.852026	0.977768	6026.04	-0.839851	0.558701	0.121173
BRAD3257_v2_0105	CDS	3	107109	107333	225	NA	NA	protein_of_unknown_function	0.595556	0.404444	31.6589	35.351	14.9169	19.8685	37.5282	45.372	38.2417	34.883	32.2275	-0.768839	0.586889	NA	32.2275	-0.148751	0.902031	NA	32.2275	-0.249026	0.841465	NA	32.2275	-0.869114	0.547483	0.473028	32.2275	-1.01786	0.493847	0.0451047
BRAD3257_v2_0106	CDS	-2	107507	108529	1023	NA	NA	Endoglucanase	0.616813	0.383187	132.967	115.951	112.623	282.417	127.937	244.423	205.83	314.973	192.14	0.508751	1.42282	0.532271	192.14	0.37519	1.29701	0.683076	192.14	-0.444124	0.735031	0.969413	192.14	-0.310562	0.806328	0.96729	192.14	0.0646274	1.04581	0.937684
BRAD3257_v2_0107	NA	NA	NA	NA	NA	NA	NA	NA	NA	NA	22.6135	18.3825	17.1545	12.7726	17.0583	39.5175	20.2456	24.6233	21.546	-0.333533	0.793591	NA	21.546	-0.256791	0.836948	NA	21.546	-0.359858	0.779241	NA	21.546	-0.4366	0.738874	0.949165	21.546	-0.693391	0.618399	0.25753
BRAD3257_v2_0108	CDS	-3	108544	109836	1293	NA	NA	Lipid_A_core-O-antigen_ligase-like_enyme	0.58314	0.41686	309.353	266.547	244.638	679.787	385.517	528.364	524.136	745.88	460.528	0.533085	1.44702	0.494629	460.528	0.377292	1.2989	0.670345	460.528	-0.520119	0.697315	0.911856	460.528	-0.364326	0.776832	0.952599	460.528	0.0129665	1.00903	0.988202
BRAD3257_v2_0109	CDS	-1	109872	110114	243	NA	NA	protein_of_unknown_function	0.609053	0.390946	109.449	104.639	78.3139	102.891	127.937	114.162	107.977	99.519	105.611	-0.214476	0.861859	0.760511	105.611	-0.196813	0.872476	0.79056	105.611	-0.156451	0.89723	0.998551	105.611	-0.174114	0.886312	0.97784	105.611	-0.370926	0.773286	0.414562
BRAD3257_v2_0110	NA	NA	NA	NA	NA	NA	NA	NA	NA	NA	49.7497	53.7336	39.5299	26.9644	81.8797	77.5714	69.7349	45.1427	55.5383	-0.534502	0.690397	0.425149	55.5383	-0.400666	0.757509	0.604953	55.5383	-0.523869	0.695504	NA	55.5383	-0.657705	0.633886	0.734584	55.5383	-1.05837	0.480174	0.0256693
BRAD3257_v2_0111	CDS	-3	110464	110925	462	ptsN	NA	Nitrogen_regulatory_protein	0.666667	0.333333	1680.64	1938.65	1374.6	1524.91	1978.76	1532.4	1452.06	1735.94	1652.24	-0.29383	0.815734	0.595386	1652.24	-0.127435	0.915457	0.851771	1652.24	0.0407203	1.02863	0.998551	1652.24	-0.125674	0.916576	0.988296	1652.24	-0.25311	0.839086	0.55546
BRAD3257_v2_0112	CDS	-1	111144	111749	606	NA	NA	conserved_protein_of_unknown_function	0.638614	0.361386	2156.43	1944.31	2403.86	2029.43	2376.22	2097.36	1855.85	1754.41	2077.23	0.10504	1.07552	0.86464	2077.23	-0.288236	0.818902	0.586378	2077.23	-0.117018	0.922092	0.998551	2077.23	0.276259	1.21105	0.932108	2077.23	-0.0119776	0.991732	0.982248
BRAD3257_v2_0113	CDS	-1	111831	113462	1632	rpoN	NA	RNA_polymerase_sigma-54_factor_2	0.648897	0.351103	4167.22	3837.71	4131.99	6107.44	2826.56	3594.63	4819.58	5732.09	4402.15	0.319437	1.24784	0.602922	4402.15	0.643354	1.56196	0.348486	4402.15	0.284921	1.21834	0.978553	4402.15	-0.0389949	0.973333	0.994288	4402.15	0.604359	1.5203	0.136999
BRAD3257_v2_0114	CDS	-1	113553	114563	1011	NA	NA	ABC-type_(Unclassified)_transport_system_ATPase_component	0.668645	0.331355	1020.32	1057.7	1034.49	977.815	917.735	882.558	989.785	915.165	974.447	-0.0437798	0.97011	0.944785	974.447	0.0765872	1.05452	0.900444	974.447	0.194919	1.14466	0.978553	974.447	0.0745519	1.05303	0.99038	974.447	0.151139	1.11045	0.698625
BRAD3257_v2_0115	CDS	-1	114786	115493	708	NA	NA	conserved_exported_protein_of_unknown_function	0.658192	0.341808	308.448	342.198	402.757	435.688	237.11	329.313	370.045	483.232	363.599	0.330039	1.25705	0.575989	363.599	0.529807	1.44374	0.414875	363.599	0.176868	1.13043	0.998551	363.599	-0.0228995	0.984253	0.997184	363.599	0.506907	1.421	0.221017
BRAD3257_v2_0116	CDS	-2	115499	116230	732	NA	NA	conserved_protein_of_unknown_function	0.639344	0.360656	877.404	792.57	942.005	952.979	760.799	771.324	903.179	778.711	847.371	0.171071	1.12589	0.763157	847.371	0.125366	1.09078	0.834286	847.371	0.115683	1.08349	0.998551	847.371	0.161388	1.11836	0.969538	847.371	0.286754	1.21989	0.428398
BRAD3257_v2_0117	CDS	-3	116374	116988	615	NA	NA	conserved_protein_of_unknown_function	0.661789	0.338211	862.027	1013.16	748.084	943.755	806.856	1015.75	1251.85	1140.88	972.795	-0.135884	0.910112	0.844411	972.795	0.358612	1.28219	0.542803	972.795	0.0371741	1.0261	0.998551	972.795	-0.457322	0.728337	0.804933	972.795	-0.0987102	0.933868	0.844897
BRAD3257_v2_0118	CDS	-2	117137	118666	1530	NA	NA	Alg9-like_mannosyltransferase_family_protein	0.647059	0.352941	302.117	260.891	312.51	552.771	334.342	364.439	337.427	511.959	372.057	0.530833	1.44476	0.408125	372.057	0.241136	1.18192	0.767988	372.057	-0.266602	0.831275	0.984169	372.057	0.0230945	1.01614	0.997184	372.057	0.264231	1.201	0.646
BRAD3257_v2_0119	CDS	-3	118663	120180	1518	NA	NA	conserved_membrane_protein_of_unknown_function	0.604084	0.395916	358.198	211.399	308.781	762.809	250.757	458.111	472.398	780.763	450.402	0.686512	1.60939	0.37244	450.402	0.624096	1.54125	0.487011	450.402	-0.236141	0.849013	0.998551	450.402	-0.173726	0.88655	0.988296	450.402	0.450371	1.36639	0.483683
BRAD3257_v2_0120	CDS	2	120362	120532	171	NA	NA	protein_of_unknown_function	0.614035	0.385965	7.23633	6.36318	2.98339	7.0959	8.52914	11.7089	6.74854	5.12985	6.9744	-0.24488	0.843886	NA	6.9744	-0.445414	0.734373	NA	6.9744	-0.336881	0.791751	NA	6.9744	-0.136348	0.90982	NA	6.9744	-0.581762	0.668147	NA
BRAD3257_v2_0121	CDS	1	120532	120705	174	NA	NA	protein_of_unknown_function	0.649425	0.350575	5.42724	6.36318	7.45847	4.96713	10.235	0	10.1228	9.23373	6.72594	0.0354067	1.02485	NA	6.72594	0.494933	1.40926	NA	6.72594	0.102844	1.07389	NA	6.72594	-0.356683	0.780958	NA	6.72594	0.13825	1.10057	NA
BRAD3257_v2_0122	CDS	3	120702	121973	1272	NA	NA	conserved_membrane_protein_of_unknown_function	0.640723	0.359277	754.387	849.132	451.983	603.861	711.33	1006.97	1398.07	848.477	828.026	-0.520322	0.697216	0.401878	828.026	0.335914	1.26218	0.647159	828.026	-0.0866775	0.941689	0.998551	828.026	-0.942914	0.520181	0.183198	828.026	-0.606999	0.656561	0.192894
BRAD3257_v2_0123	CDS	-1	123267	123446	180	NA	NA	protein_of_unknown_function	0.622222	0.377778	534.584	412.193	345.327	634.374	402.575	417.129	623.115	581.725	493.878	0.043508	1.03062	0.964004	493.878	0.481221	1.39592	0.500473	493.878	0.178578	1.13177	0.998551	493.878	-0.259135	0.835589	0.96729	493.878	0.222086	1.16642	0.692977
BRAD3257_v2_0124	CDS	2	123734	124699	966	NA	NA	putative_nucleoside-diphosphate_sugar_epimerase	0.682195	0.317805	1727.67	1978.95	2437.43	2140.83	1291.31	1347.99	1582.53	2183.26	1836.25	0.279265	1.21358	0.631667	1836.25	0.46863	1.38379	0.431639	1836.25	0.447695	1.36386	0.799599	1836.25	0.258331	1.19609	0.949165	1836.25	0.72696	1.65515	0.0456661
BRAD3257_v2_0125	CDS	1	124975	125142	168	NA	NA	protein_of_unknown_function	0.52381	0.47619	37.9907	43.1282	53.701	61.0247	69.9389	68.7898	55.113	69.7659	57.4315	0.430343	1.34755	0.500136	57.4315	-0.127177	0.915622	0.886939	57.4315	-0.66521	0.630597	NA	57.4315	-0.10769	0.928073	0.990379	57.4315	-0.234867	0.849764	0.67187
BRAD3257_v2_0126	CDS	-1	125160	125966	807	uppP	NA	Undecaprenyl-diphosphatase	0.609665	0.390335	1067.36	736.715	1091.92	1500.78	711.33	1009.89	1295.72	1553.32	1120.88	0.459104	1.37469	0.454675	1120.88	0.636463	1.55451	0.37875	1120.88	0.0577921	1.04087	0.998551	1120.88	-0.119567	0.920464	0.988296	1120.88	0.516896	1.43087	0.262506
BRAD3257_v2_0127	CDS	2	125954	126124	171	NA	NA	protein_of_unknown_function	0.502924	0.497076	80.5041	89.0846	90.2475	70.2494	83.5855	99.5256	91.1052	119.012	90.4143	-0.0720634	0.951276	0.935254	90.4143	0.174399	1.12849	0.826452	90.4143	-0.0981612	0.934223	0.998551	90.4143	-0.344624	0.787513	0.937896	90.4143	-0.170225	0.888704	0.762861
BRAD3257_v2_0128	CDS	1	126136	126828	693	NA	NA	Glutathione_S-transferase	0.63925	0.36075	745.342	569.151	754.797	803.966	590.216	731.806	871.686	997.242	758.026	0.225316	1.16903	0.71883	758.026	0.455694	1.37144	0.445989	758.026	-0.00917926	0.993658	0.998551	758.026	-0.239557	0.847005	0.960046	758.026	0.216136	1.16162	0.63705
BRAD3257_v2_0129	CDS	3	126777	127952	1176	queG	NA	Epoxyqueuosine_reductase	0.660714	0.339286	185.431	212.813	227.483	264.677	163.759	158.07	220.452	280.09	214.097	0.277654	1.21222	0.647485	214.097	0.576312	1.49103	0.374193	214.097	0.276499	1.21125	0.978553	214.097	-0.0221588	0.984758	0.997184	214.097	0.554153	1.46831	0.162954
BRAD3257_v2_0130	CDS	2	127934	128107	174	NA	NA	protein_of_unknown_function	0.609195	0.390805	76.886	73.5301	81.2973	64.5727	51.1748	70.2534	59.6121	59.5062	67.1041	-0.038809	0.973458	0.967076	67.1041	-0.0309548	0.978772	0.976837	67.1041	0.262299	1.19939	0.978553	67.1041	0.254445	1.19288	0.96729	67.1041	0.22349	1.16755	0.690686
BRAD3257_v2_0131	CDS	1	128107	129309	1203	NA	NA	conserved_protein_of_unknown_function	0.620948	0.379052	255.985	229.075	266.267	236.293	262.697	276.623	211.454	268.804	250.9	0.0474254	1.03342	0.95089	250.9	-0.152157	0.899904	0.823332	250.9	-0.140686	0.907088	0.998551	250.9	0.0588965	1.04167	0.99038	250.9	-0.0932606	0.937402	0.852918
BRAD3257_v2_0132	CDS	3	129261	130214	954	NA	NA	conserved_protein_of_unknown_function	0.645702	0.354298	417.898	521.074	484.055	395.242	545.865	510.801	551.13	593.01	502.384	-0.0879831	0.940837	0.903643	502.384	0.106028	1.07626	0.88134	502.384	-0.155326	0.897929	0.998551	502.384	-0.349338	0.784944	0.900979	502.384	-0.24331	0.844805	0.572623
BRAD3257_v2_0133	CDS	-2	130436	130903	468	NA	NA	conserved_protein_of_unknown_function	0.634615	0.365385	188.144	175.341	190.937	229.907	237.11	181.488	213.704	210.324	203.369	0.193009	1.14315	0.774402	203.369	0.0191998	1.0134	0.982963	203.369	-0.183215	0.880738	0.998551	203.369	-0.00940564	0.993502	0.997184	203.369	0.00979413	1.00681	0.987622
BRAD3257_v2_0134	CDS	-3	131116	131904	789	NA	NA	conserved_protein_of_unknown_function	0.66033	0.33967	402.521	405.83	400.52	454.138	315.578	382.003	443.154	437.063	405.101	0.0746755	1.05312	0.914371	405.101	0.308787	1.23867	0.579198	405.101	0.194958	1.14469	0.985984	405.101	-0.039154	0.973225	0.994047	405.101	0.269633	1.2055	0.496027
BRAD3257_v2_0135	CDS	2	132086	132691	606	infC	fit_srjA	protein_chain_initiation_factor_IF-3	0.577558	0.422442	9837.78	9693.96	7960.42	9350.98	11799.2	13283.7	11114.8	9646.17	10335.9	-0.162456	0.893503	0.785395	10335.9	-0.254859	0.838069	0.632836	10335.9	-0.337053	0.791657	0.902213	10335.9	-0.244649	0.844021	0.949165	10335.9	-0.499508	0.707348	0.135916
BRAD3257_v2_0136	CDS	-3	132757	133161	405	NA	NA	conserved_protein_of_unknown_function	0.716049	0.283951	13.5681	19.0896	15.6628	8.51508	13.6466	11.7089	19.1209	12.3116	14.2029	-0.321217	0.800394	NA	14.2029	0.20784	1.15496	NA	14.2029	0.262306	1.19939	NA	14.2029	-0.266751	0.831189	0.976293	14.2029	-0.0589112	0.959988	NA
BRAD3257_v2_0137	NA	NA	NA	NA	NA	NA	NA	NA	NA	NA	25.3271	33.937	26.1046	16.3206	35.8224	24.8814	23.6199	26.6752	26.586	-0.389965	0.763148	NA	26.586	-0.201459	0.869671	NA	26.586	-0.00885658	0.99388	NA	26.586	-0.197363	0.872143	0.988296	26.586	-0.398822	0.758477	0.534359
BRAD3257_v2_0138	CDS	3	133434	133634	201	rpmI	NA	50S_ribosomal_subunit_protein_L35	0.587065	0.412935	1731.29	1281.83	2077.18	4461.19	772.74	1217.73	1717.5	2677.78	1992.16	0.908079	1.87655	0.175554	1992.16	0.912525	1.88234	0.342824	1992.16	0.473127	1.38812	0.930414	1992.16	0.468682	1.38384	0.918647	1992.16	1.38121	2.60486	0.00573585
BRAD3257_v2_0139	CDS	2	133715	134074	360	rplT	pdzA	50S_ribosomal_subunit_protein_L20	0.666667	0.333333	492.975	388.861	942.751	1925.83	187.641	393.712	580.374	1052.64	745.598	1.33574	2.52406	0.0307383	745.598	1.13379	2.19435	0.33641	745.598	0.4456	1.36188	0.967265	745.598	0.647553	1.56651	0.842833	745.598	1.78134	3.43746	0.000446093
BRAD3257_v2_0140	CDS	3	134259	135341	1083	pheS	phe-act	phenylalanine_tRNA_synthetase_alpha_subunit	0.642659	0.357341	283.121	195.845	581.015	1131.8	133.055	237.105	238.448	666.88	433.408	1.38131	2.60504	0.0339836	433.408	0.932806	1.90899	0.348486	433.408	0.256943	1.19494	0.998551	433.408	0.705445	1.63065	0.828565	433.408	1.63825	3.11288	0.00292761
BRAD3257_v2_0141	CDS	2	135338	137746	2409	pheT	NA	Phenylalanine--tRNA_ligase_beta_subunit	0.666667	0.333333	324.73	288.464	784.631	1466.01	336.048	428.838	330.678	1040.33	624.967	1.42015	2.67613	0.0239902	624.967	0.631017	1.54866	0.482749	624.967	-0.234501	0.849979	0.998551	624.967	0.554631	1.46879	0.898861	624.967	1.18565	2.27466	0.0338948
BRAD3257_v2_0142	CDS	1	137743	138513	771	NA	NA	putative_permease	0.667964	0.332036	61.5088	50.9055	107.402	259.71	117.702	99.5256	92.23	173.389	120.297	1.3203	2.49719	0.0329829	120.297	0.22806	1.17126	0.822245	120.297	-0.720257	0.606989	0.749469	120.297	0.371987	1.29413	0.949165	120.297	0.600047	1.51577	0.312068
BRAD3257_v2_0143	CDS	-1	138570	139958	1389	NA	NA	conserved_exported_protein_of_unknown_function	0.686105	0.313895	489.357	703.485	583.252	416.529	709.624	684.97	674.854	695.607	619.71	-0.228671	0.853421	0.741935	619.71	-0.0222268	0.984712	0.981548	619.71	-0.200843	0.870042	0.998551	619.71	-0.407287	0.75404	0.883279	619.71	-0.429514	0.742512	0.328599
BRAD3257_v2_0144	CDS	3	140151	141023	873	NA	NA	conserved_protein_of_unknown_function	0.623139	0.376861	1477.11	1275.46	1502.14	1578.84	1642.71	1472.39	1461.06	1611.8	1502.69	0.152264	1.11131	0.799976	1502.69	-0.0181248	0.987515	0.981548	1502.69	-0.166871	0.890773	0.997492	1502.69	0.00351821	1.00244	0.997421	1502.69	-0.0146065	0.989927	0.977677
BRAD3257_v2_0145	CDS	-2	141083	141355	273	NA	NA	protein_of_unknown_function	0.659341	0.340659	54.2724	69.995	40.2757	29.8028	54.5865	70.2534	49.4893	35.9089	50.573	-0.701342	0.615	0.270613	50.573	-0.461558	0.726202	0.560961	50.573	0.00133614	1.00093	NA	50.573	-0.238448	0.847657	0.969538	50.573	-0.700005	0.61557	0.164923
BRAD3257_v2_0146	CDS	-1	141390	141665	276	NA	NA	conserved_protein_of_unknown_function	0.623188	0.376812	207.14	189.481	90.9933	160.367	254.168	259.059	266.567	187.752	201.941	-0.563071	0.67686	0.363247	201.941	-0.151953	0.900031	0.860796	201.941	-0.320796	0.800628	0.978553	201.941	-0.731913	0.602105	0.579206	201.941	-0.883866	0.541913	0.0510839
BRAD3257_v2_0147	CDS	2	141740	144187	2448	silP	NA	Silver_exporting_P-type_ATPase	0.669118	0.330882	1127.96	1712.4	874.878	659.209	1161.67	1071.36	1282.22	650.465	1067.52	-0.746211	0.596167	0.245888	1067.52	-0.174921	0.885816	0.846834	1067.52	0.293231	1.22538	0.978553	1067.52	-0.27806	0.824699	0.96729	1067.52	-0.45298	0.730532	0.399026
BRAD3257_v2_0148	CDS	2	144245	144691	447	nikR	yhhG	DNA-binding_transcriptional_repressor_Ni-binding	0.659955	0.340045	403.425	471.583	345.327	263.968	365.047	399.566	469.023	410.388	391.041	-0.477494	0.718224	0.339281	391.041	0.183547	1.13567	0.784218	391.041	0.177952	1.13128	0.998551	391.041	-0.483088	0.715445	0.776869	391.041	-0.299541	0.812511	0.481642
BRAD3257_v2_0149	CDS	2	144854	145594	741	NA	NA	CysZ-like_protein	0.65722	0.34278	622.324	1024.47	526.568	317.896	1055.91	1006.97	1240.61	692.529	810.909	-0.789393	0.578587	0.234044	810.909	-0.0778875	0.947444	0.938693	810.909	-0.269214	0.829771	0.992007	810.909	-0.98072	0.506727	0.278849	810.909	-1.05861	0.480095	0.0313525
BRAD3257_v2_0150	CDS	-2	145601	147229	1629	NA	NA	Arabinose_efflux_permease_family_protein	0.6593	0.3407	279.503	262.305	286.405	231.326	247.345	310.286	344.175	379.609	292.619	-0.0597876	0.959405	0.937659	292.619	0.342361	1.26783	0.571477	292.619	-0.0400495	0.972622	0.998551	292.619	-0.442198	0.736012	0.842833	292.619	-0.0998372	0.933138	0.845537
BRAD3257_v2_0151	CDS	-1	147216	148388	1173	NA	NA	Multidrug_resistance_efflux_pump	0.654731	0.345269	490.261	574.101	532.535	466.91	545.865	544.464	578.125	526.322	532.323	-0.0850587	0.942746	0.899931	532.323	0.0171452	1.01196	0.982878	532.323	-0.0316146	0.978325	0.998551	532.323	-0.133819	0.911416	0.983383	532.323	-0.116673	0.922312	0.796393
BRAD3257_v2_0152	CDS	-3	148486	149238	753	nth	NA	DNA_glycosylase_and_apyrimidinic_(AP)_lyase_(endonuclease_III)	0.63745	0.36255	277.694	316.038	302.068	212.877	286.579	257.596	404.912	314.973	296.592	-0.184836	0.879749	0.801671	296.592	0.361425	1.28469	0.579198	296.592	0.113162	1.0816	0.998551	296.592	-0.433098	0.740669	0.878896	296.592	-0.0716736	0.951534	0.900902
BRAD3257_v2_0153	CDS	2	149261	149794	534	NA	NA	conserved_protein_of_unknown_function	0.599251	0.400749	763.432	581.878	777.918	525.097	924.558	585.445	652.358	496.569	663.407	-0.0394413	0.973032	0.967599	663.407	-0.338597	0.79081	0.653015	663.407	-0.143119	0.905559	0.998551	663.407	0.156037	1.11422	0.988296	663.407	-0.18256	0.881138	0.756924
BRAD3257_v2_0154	CDS	2	149849	150745	897	NA	NA	Transcriptional_regulatory_protein_AraC_family	0.662207	0.337793	1455.41	2136.62	1367.14	982.073	1874.7	1362.62	1582.53	1070.09	1478.9	-0.528483	0.693283	0.401253	1478.9	-0.247584	0.842306	0.751594	1478.9	0.130287	1.09451	0.998551	1478.9	-0.150612	0.900868	0.988296	1478.9	-0.398196	0.758806	0.433289
BRAD3257_v2_0155	CDS	-3	150787	151410	624	gpmA	NA	2_3-bisphosphoglycerate-dependent_phosphoglycerate_mutase	0.637821	0.362179	2214.32	2178.33	2760.38	2367.19	1745.06	1756.33	1800.73	2079.64	2112.75	0.209023	1.15591	0.701597	2112.75	0.138525	1.10078	0.815083	2112.75	0.305801	1.2361	0.916966	2112.75	0.3763	1.29801	0.84944	2112.75	0.514824	1.42882	0.117572
BRAD3257_v2_0156	CDS	-1	151527	152498	972	dapB	NA	4-hydroxy-tetrahydrodipicolinate_reductase	0.679012	0.320988	1009.47	1120.63	1242.58	1073.61	716.447	690.825	763.709	884.386	937.707	0.112469	1.08108	0.856839	937.707	0.211404	1.15781	0.710056	937.707	0.556004	1.47019	0.577413	937.707	0.457069	1.37275	0.734584	937.707	0.668473	1.58939	0.0448023
BRAD3257_v2_0157	CDS	-2	152522	152833	312	NA	NA	conserved_protein_of_unknown_function	0.612179	0.387821	1673.4	1478.38	1423.82	1189.27	1272.55	1077.22	1140.5	1022.89	1284.75	-0.25041	0.840657	0.656121	1284.75	-0.110046	0.926559	0.869515	1284.75	0.392346	1.31253	0.856645	1284.75	0.251981	1.19084	0.949165	1284.75	0.141935	1.10338	0.751012
BRAD3257_v2_0158	CDS	-2	152858	153568	711	pyrF	NA	Orotidine_5'-phosphate_decarboxylase	0.652602	0.347398	1364.05	1524.34	1256.75	904.018	1286.19	1056.73	1160.75	950.048	1187.86	-0.379402	0.768756	0.498914	1187.86	-0.135912	0.910094	0.852154	1187.86	0.273966	1.20913	0.978553	1187.86	0.0304761	1.02135	0.995776	1187.86	-0.105436	0.929524	0.840728
BRAD3257_v2_0159	CDS	-2	153575	154153	579	NA	NA	conserved_protein_of_unknown_function	0.645941	0.354059	642.224	578.343	577.286	444.203	649.92	535.682	529.76	535.556	561.622	-0.235433	0.84943	0.701597	561.622	-0.140583	0.907153	0.834964	561.622	0.0390467	1.02743	0.998551	561.622	-0.0558041	0.962058	0.990944	561.622	-0.196387	0.872734	0.666243
BRAD3257_v2_0160	CDS	-3	154210	154809	600	pmtA	NA	Phospholipid_N-methyltransferase	0.661667	0.338333	2498.34	2755.97	2054.81	1673.92	3075.61	2330.07	2070.68	1822.12	2285.19	-0.453056	0.730494	0.364574	2285.19	-0.433358	0.740536	0.464624	2285.19	-0.0371509	0.974578	0.998551	2285.19	-0.0568488	0.961362	0.990921	2285.19	-0.490207	0.711923	0.199624
BRAD3257_v2_0161	CDS	-2	154898	156034	1137	dnaJ	groP_grpC	chaperone_Hsp40_co-chaperone_with_DnaK	0.647318	0.352683	13388.1	15111.1	8624.23	5935.72	17012.2	10741.4	11137.3	7577.81	11191	-0.835314	0.560461	0.147606	11191	-0.49108	0.711492	0.497279	11191	0.0332519	1.02332	0.998551	11191	-0.310982	0.806093	0.949165	11191	-0.802062	0.573529	0.0776828
BRAD3257_v2_0162	CDS	-1	156063	156263	201	NA	NA	conserved_protein_of_unknown_function	0.661692	0.338308	10394.1	14527.9	8566.8	5895.98	10966.8	6917.03	10095.8	5729.01	9136.67	-0.655601	0.634811	0.317598	9136.67	-0.146842	0.903226	0.877608	9136.67	0.401024	1.32044	0.967265	9136.67	-0.107736	0.928043	0.99038	9136.67	-0.254578	0.838232	0.677582
BRAD3257_v2_0163	CDS	-3	156280	158181	1902	dnaK	NA	chaperone_Hsp70_in_DNA_biosynthesis/cell_division	0.639853	0.360147	64670.1	100108	58643.7	30445.7	93615.8	55173.8	61337.4	38501.6	62812.1	-0.712684	0.610184	0.307456	62812.1	-0.462512	0.725721	0.579862	62812.1	0.119453	1.08632	0.998551	62812.1	-0.130718	0.913377	0.990379	62812.1	-0.59323	0.662857	0.291417
BRAD3257_v2_0164	CDS	1	158575	159516	942	NA	NA	conserved_exported_protein_of_unknown_function	0.665605	0.334395	2072.3	1818.46	2779.03	1882.54	1206.02	1444.59	1941.33	2012.95	1894.65	0.236425	1.17807	0.717537	1894.65	0.520761	1.43471	0.412896	1894.65	0.499516	1.41374	0.750195	1894.65	0.215181	1.16085	0.96729	1894.65	0.735942	1.66548	0.0558733
BRAD3257_v2_0165	NA	NA	NA	NA	NA	NA	NA	NA	NA	NA	504.734	369.065	607.865	460.524	307.049	320.531	311.557	545.816	428.393	0.251477	1.19043	0.749919	428.393	0.385124	1.30597	0.60089	428.393	0.407571	1.32645	0.944884	428.393	0.273925	1.20909	0.96729	428.393	0.659048	1.57904	0.162341
BRAD3257_v2_0166	CDS	1	159775	160497	723	pncA	NA	Pyrazinamidase/nicotinamidase	0.637621	0.362379	1915.82	2072.98	1844.48	733.007	2928.91	2128.09	1575.78	1481.5	1835.07	-0.513574	0.700485	0.481796	1835.07	-0.595491	0.661819	0.467055	1835.07	-0.281835	0.822544	0.989823	1835.07	-0.199918	0.8706	0.983722	1835.07	-0.795409	0.57618	0.123927
BRAD3257_v2_0167	CDS	-1	160614	161234	621	grpE	NA	Protein_GrpE	0.681159	0.318841	2952.42	4840.97	2183.84	1764.75	3706.76	3012.11	3368.64	2585.44	3051.87	-0.85891	0.551369	0.107169	3051.87	-0.152854	0.899469	0.851559	3051.87	0.188465	1.13955	0.998551	3051.87	-0.517592	0.698537	0.842833	3051.87	-0.670446	0.628313	0.12915
BRAD3257_v2_0168	CDS	-1	161331	162419	1089	hrcA	NA	Heat-inducible_transcription_repressor_HrcA	0.661157	0.338843	2140.14	3600.86	2162.21	1305.65	4291.86	2224.69	2035.81	1272.2	2379.18	-0.57991	0.669005	0.436563	2379.18	-0.78062	0.582117	0.375885	2379.18	-0.147181	0.903013	0.998551	2379.18	0.0535281	1.0378	0.994288	2379.18	-0.727092	0.604121	0.184149
BRAD3257_v2_0169	CDS	3	162588	163301	714	rph	NA	Ribonuclease_PH	0.676471	0.323529	616.897	569.858	632.478	696.108	247.345	335.167	587.123	600.192	535.646	0.150614	1.11004	0.819305	535.646	0.93631	1.91363	0.148286	535.646	0.935603	1.91269	0.0626197	535.646	0.149907	1.1095	0.978474	535.646	1.08622	2.12317	0.00141167
BRAD3257_v2_0170	CDS	1	163312	163947	636	NA	NA	Non-canonical_purine_NTP_pyrophosphatase	0.668239	0.331761	1476.21	1370.91	1603.57	1302.81	1895.17	1530.94	1790.61	1348.12	1539.79	0.0270471	1.01892	0.972374	1539.79	-0.114834	0.923489	0.875981	1539.79	-0.24271	0.845156	0.978553	1539.79	-0.100829	0.932497	0.988296	1539.79	-0.215663	0.86115	0.64559
BRAD3257_v2_0171	CDS	2	163934	165088	1155	NA	NA	putative_oxygen-independent_coproporphyrinogen_III_oxidase	0.671861	0.328139	855.695	1107.19	1022.56	856.475	1142.9	1107.95	1001.03	1069.06	1020.36	-0.0585694	0.960216	0.936681	1020.36	-0.111082	0.925893	0.870351	1020.36	-0.181366	0.881868	0.997492	1020.36	-0.128853	0.914558	0.988296	1020.36	-0.239935	0.846783	0.570532
BRAD3257_v2_0172	CDS	-2	165131	166363	1233	NA	NA	conserved_protein_of_unknown_function	0.691809	0.308191	288.548	403.709	305.797	439.946	230.287	267.841	368.92	482.206	348.407	0.093727	1.06712	0.914798	348.407	0.675338	1.59697	0.359368	348.407	0.413655	1.33206	0.916966	348.407	-0.167956	0.890103	0.983722	348.407	0.507382	1.42147	0.272645
BRAD3257_v2_0173	CDS	2	166745	167644	900	yraL	NA	putative_methyltransferase	0.673333	0.326667	701.019	1273.34	618.307	378.921	919.441	711.315	767.084	403.206	721.58	-0.794305	0.576621	0.253476	721.58	-0.38499	0.765785	0.655259	721.58	0.225305	1.16902	0.998551	721.58	-0.184011	0.880253	0.988296	721.58	-0.569	0.674084	0.313938
BRAD3257_v2_0174	CDS	3	167631	168032	402	NA	NA	conserved_protein_of_unknown_function	0.661692	0.338308	201.713	321.694	128.286	80.8933	184.229	184.415	230.575	140.558	184.045	-1.10525	0.46482	0.054027	184.045	0.00751515	1.00522	0.997265	184.045	0.428346	1.34569	0.952871	184.045	-0.684424	0.622254	0.724607	184.045	-0.676909	0.625504	0.184772
BRAD3257_v2_0175	CDS	1	168043	168987	945	gshB	NA	Glutathione_synthetase	0.646561	0.353439	2040.64	2087.83	1427.55	864.281	2055.52	1637.78	1746.75	1200.38	1632.59	-0.739056	0.599131	0.202621	1632.59	-0.283515	0.821587	0.702134	1632.59	0.14077	1.10249	0.998551	1632.59	-0.31477	0.803979	0.949165	1632.59	-0.598285	0.660539	0.192856
BRAD3257_v2_0176	CDS	1	169483	170301	819	NA	NA	Flp_pilus_assembly_protein_CpaB	0.676435	0.323565	211.663	204.329	223.008	517.291	184.229	389.321	422.908	645.335	349.761	0.63851	1.55672	0.401878	349.761	0.700021	1.62453	0.434344	349.761	-0.354895	0.781926	0.978553	349.761	-0.416406	0.749289	0.949165	349.761	0.283615	1.21724	0.680205
BRAD3257_v2_0177	CDS	2	170312	171826	1515	NA	NA	conserved_protein_of_unknown_function	0.669307	0.330693	224.326	221.297	244.638	566.962	240.522	406.884	319.431	693.555	364.702	0.655388	1.57504	0.395814	364.702	0.497194	1.41147	0.579198	364.702	-0.406267	0.754573	0.976345	364.702	-0.248073	0.84202	0.976293	364.702	0.24912	1.18848	0.727357
BRAD3257_v2_0178	CDS	3	171879	172610	732	NA	NA	Caulobacter-type_pilus_biogenesis_lipoprotein_CpaD	0.672131	0.327869	96.7859	74.9442	84.2807	202.943	75.0564	147.825	129.347	264.7	134.485	0.547088	1.46113	0.516563	134.485	0.614397	1.53092	0.501661	134.485	-0.278491	0.824453	0.998551	134.485	-0.3458	0.786871	0.96729	134.485	0.268597	1.20464	0.713794
BRAD3257_v2_0179	CDS	2	172607	173896	1290	NA	NA	Flp_pilus_assembly_protein_ATPase_CpaE	0.662791	0.337209	170.958	161.201	189.445	540.708	192.758	373.221	308.183	574.543	313.877	0.831641	1.77971	0.277846	313.877	0.480664	1.39539	0.603477	313.877	-0.558074	0.679208	0.911856	313.877	-0.207097	0.866279	0.988296	313.877	0.273567	1.20879	0.707103
BRAD3257_v2_0180	CDS	-1	173916	174701	786	NA	NA	Flp_pilus_assembly_protein_TadD	0.655216	0.344784	239.703	237.559	296.847	604.571	315.578	346.876	412.785	545.816	374.967	0.776562	1.71304	0.212901	374.967	0.452927	1.36881	0.54928	374.967	-0.399034	0.758366	0.963866	374.967	-0.0753993	0.949079	0.990399	374.967	0.377528	1.29911	0.483139
BRAD3257_v2_0181	CDS	-2	174782	175027	246	NA	NA	conserved_protein_of_unknown_function	0.609756	0.390244	270.458	178.876	211.821	455.557	255.874	251.741	248.571	312.921	273.227	0.472644	1.38765	0.519512	273.227	0.119825	1.0866	0.903315	273.227	-0.145953	0.903782	0.998551	273.227	0.206866	1.15418	0.980364	273.227	0.326691	1.25413	0.586799
BRAD3257_v2_0182	CDS	1	175312	176793	1482	NA	NA	conserved_protein_of_unknown_function	0.714575	0.285425	111.259	188.774	132.015	105.019	131.349	130.261	157.466	136.454	136.575	-0.298645	0.813016	0.686646	136.575	0.144571	1.1054	0.869114	136.575	0.174519	1.12859	0.998551	136.575	-0.268697	0.830069	0.96729	136.575	-0.124126	0.917559	0.839707
BRAD3257_v2_0183	CDS	3	176892	177359	468	NA	NA	conserved_exported_protein_of_unknown_function	0.66453	0.33547	69.6496	43.1282	64.8887	293.77	61.4098	140.507	131.596	348.83	144.222	1.01958	2.02732	0.223559	144.222	0.810669	1.75402	0.431639	144.222	-0.492773	0.710658	0.969413	144.222	-0.283865	0.821388	0.976293	144.222	0.526804	1.44073	0.462443
BRAD3257_v2_0184	CDS	2	177476	179719	2244	NA	NA	Two-component_hybrid_sensor_and_regulator	0.676025	0.323975	164.626	188.067	171.545	453.428	162.054	346.876	344.175	537.608	296.047	0.615196	1.53177	0.441699	296.047	0.603324	1.51921	0.502214	296.047	-0.392942	0.761575	0.978553	296.047	-0.38107	0.767868	0.955093	296.047	0.222254	1.16655	0.762861
BRAD3257_v2_0185	CDS	-1	179769	180146	378	NA	NA	conserved_protein_of_unknown_function	0.650794	0.349206	1198.52	1209	1166.5	1231.85	1151.43	1061.12	1263.1	1121.38	1175.36	-0.00516599	0.996426	0.993481	1175.36	0.101383	1.0728	0.867959	1175.36	0.114563	1.08265	0.998551	1175.36	0.00801385	1.00557	0.997184	1175.36	0.109397	1.07878	0.793322
BRAD3257_v2_0186	CDS	-3	180253	181209	957	coaA	panK_rts_ts-9	pantothenate_kinase	0.632184	0.367816	4232.35	4594.22	4860.68	3916.94	4897.43	4109.82	4032.25	4482.46	4390.77	-0.00747791	0.99483	0.99108	4390.77	-0.074965	0.949365	0.913308	4390.77	-0.0269263	0.981509	0.998551	4390.77	0.0405607	1.02851	0.993306	4390.77	-0.0344042	0.976435	0.947379
BRAD3257_v2_0187	CDS	-3	181246	181569	324	hisE	NA	Phosphoribosyl-ATP_pyrophosphatase_1	0.614198	0.385802	1114.39	1100.83	1091.92	857.894	1238.43	973.302	939.171	933.632	1031.2	-0.169377	0.889227	0.799286	1031.2	-0.219961	0.858589	0.717289	1031.2	0.00267274	1.00185	0.998858	1031.2	0.0532572	1.0376	0.990944	1031.2	-0.166704	0.890876	0.714681
BRAD3257_v2_0188	CDS	-1	181659	182432	774	hisF	NA	Imidazole_glycerol_phosphate_synthase_subunit_HisF	0.658915	0.341085	905.445	1024.47	884.574	656.371	933.087	725.952	925.674	700.737	844.539	-0.291734	0.81692	0.654828	844.539	-0.0254595	0.982508	0.978453	844.539	0.196534	1.14594	0.998551	844.539	-0.0697408	0.952809	0.99038	844.539	-0.0952003	0.936142	0.862025
BRAD3257_v2_0189	CDS	-3	182443	183186	744	hisA	NA	1-(5-phosphoribosyl)-5-[(5-phosphoribosylamino)methylideneamino]_imidazole-4-carboxamide_isomerase	0.668011	0.331989	1012.18	1353.24	1053.88	793.322	1043.97	783.032	972.914	850.529	982.883	-0.319736	0.801217	0.611601	982.883	-0.00223443	0.998452	0.999599	982.883	0.334144	1.26063	0.967265	982.883	0.016643	1.0116	0.997184	982.883	0.0144085	1.01004	0.982593
BRAD3257_v2_0190	CDS	-1	183174	183824	651	hisH	NA	Imidazole_glycerol_phosphate_synthase_subunit_HisH	0.646697	0.353303	1125.25	1550.5	1168.74	806.094	1168.49	802.059	1155.12	836.165	1076.55	-0.379931	0.768475	0.576194	1076.55	0.0132016	1.00919	0.992378	1076.55	0.382815	1.30388	0.960162	1076.55	-0.0103172	0.992874	0.997184	1076.55	0.00288434	1.002	0.995857
BRAD3257_v2_0191	CDS	-2	183821	184351	531	NA	NA	conserved_protein_of_unknown_function	0.655367	0.344633	818.609	1512.32	857.724	549.223	1142.9	690.825	764.834	693.555	878.749	-0.603858	0.657992	0.373289	878.749	-0.272183	0.828066	0.751594	878.749	0.288869	1.22168	0.982943	878.749	-0.0428056	0.970765	0.994404	878.749	-0.314989	0.803857	0.601262
BRAD3257_v2_0192	CDS	-2	184418	185011	594	hisB	NA	Imidazoleglycerol-phosphate_dehydratase	0.632997	0.367003	1935.72	1382.93	1777.35	1911.64	1518.19	1409.46	1642.14	1566.66	1643.01	0.140621	1.10238	0.835008	1643.01	0.121348	1.08775	0.860796	1643.01	0.16562	1.12165	0.998551	1643.01	0.184893	1.13673	0.968275	1643.01	0.306241	1.23648	0.451987
BRAD3257_v2_0193	CDS	1	185203	185763	561	hslV	htpO_clpQ_yiiC	peptidase_component_of_the_HslUV_protease	0.673797	0.326203	904.541	1684.83	887.558	660.628	1154.84	834.259	1029.15	795.126	993.867	-0.629088	0.646585	0.322881	993.867	-0.105313	0.929603	0.911321	993.867	0.324091	1.25188	0.978553	993.867	-0.199684	0.870741	0.978474	993.867	-0.304997	0.809444	0.593126
BRAD3257_v2_0194	CDS	2	185855	186340	486	NA	NA	conserved_protein_of_unknown_function	0.63786	0.36214	1331.48	1413.33	933.8	756.423	1654.65	1223.58	1287.85	921.321	1190.3	-0.626993	0.647525	0.238488	1190.3	-0.342257	0.788806	0.592209	1190.3	-0.060874	0.958683	0.998551	1190.3	-0.34561	0.786975	0.924584	1190.3	-0.687867	0.620771	0.0881895
BRAD3257_v2_0195	CDS	1	186337	186954	618	NA	NA	conserved_membrane_protein_of_unknown_function	0.632686	0.367314	397.998	499.156	307.289	252.614	460.573	409.811	521.887	360.115	401.181	-0.608203	0.656013	0.259185	401.181	0.017314	1.01207	0.9851	401.181	0.0406914	1.02861	0.998551	401.181	-0.584825	0.66673	0.682014	401.181	-0.567511	0.67478	0.178786
BRAD3257_v2_0196	CDS	2	187004	188308	1305	hslU	clpY_htpI	molecular_chaperone_and_ATPase_component_of_HslUV_protease	0.649808	0.350192	3769.22	6562.56	3270.54	1626.38	8152.15	4524.02	4812.83	2737.29	4431.87	-0.829083	0.562887	0.257871	4431.87	-0.584669	0.666802	0.501661	4431.87	-0.232316	0.851267	0.998551	4431.87	-0.47673	0.718604	0.92412	4431.87	-1.0614	0.479167	0.0511132
BRAD3257_v2_0197	CDS	3	188337	189461	1125	NA	NA	conserved_membrane_protein_of_unknown_function	0.600889	0.399111	1277.21	1275.46	910.679	577.606	2256.81	1380.19	1593.78	879.256	1268.87	-0.642711	0.640508	0.332744	1268.87	-0.465031	0.724456	0.556718	1268.87	-0.426805	0.743908	0.953229	1268.87	-0.604485	0.657706	0.828469	1268.87	-1.06952	0.476479	0.0268118
BRAD3257_v2_0198	CDS	-2	189545	190135	591	NA	NA	conserved_protein_of_unknown_function	0.712352	0.287648	115.781	173.927	89.5016	94.3755	68.2331	65.8625	133.846	98.4931	105.003	-0.577658	0.670051	0.32374	105.003	0.673215	1.59462	0.378746	105.003	0.95843	1.94319	0.263559	105.003	-0.292443	0.816518	0.958362	105.003	0.380772	1.30204	0.460951
BRAD3257_v2_0199	CDS	-3	190132	191661	1530	NA	NA	Membrane-bound_lytic_murein_transglycosylase	0.64902	0.35098	1392.09	1592.92	812.227	833.768	1489.19	1257.24	1755.74	1018.79	1269	-0.757781	0.591405	0.161479	1269	0.0130519	1.00909	0.991724	1269	0.106878	1.0769	0.998551	1269	-0.663955	0.631146	0.601619	1269	-0.650903	0.636882	0.131064
BRAD3257_v2_0200	CDS	-2	191639	192346	708	NA	NA	conserved_protein_of_unknown_function	0.658192	0.341808	3991.74	5366.29	3499.51	2875.97	6419.03	4057.13	3321.4	3432.89	4120.5	-0.49009	0.711981	0.398539	4120.5	-0.560794	0.677929	0.414875	4120.5	-0.144298	0.90482	0.998551	4120.5	-0.0735933	0.950268	0.99038	4120.5	-0.634388	0.644214	0.138646
BRAD3257_v2_0201	CDS	3	192744	193229	486	secB	NA	Protein-export_protein_SecB	0.625514	0.374486	1908.58	1529.99	2156.99	2291.27	1107.08	1220.65	1909.84	1767.75	1736.52	0.346123	1.27114	0.469526	1736.52	0.612123	1.52851	0.342523	1736.52	0.521731	1.43568	0.65101	1736.52	0.25573	1.19394	0.949165	1736.52	0.867854	1.82495	0.00745151
BRAD3257_v2_0202	CDS	-2	193220	193942	723	dnaQ	NA	DNA_polymerase_III_subunit_epsilon	0.655602	0.344398	2684.68	2262.47	2438.17	2683.67	3827.88	2946.25	3437.25	2456.17	2842.07	0.0452464	1.03186	0.956547	2842.07	-0.181473	0.881802	0.796544	2842.07	-0.409364	0.752955	0.901268	2842.07	-0.182645	0.881086	0.976293	2842.07	-0.364118	0.776944	0.400343
BRAD3257_v2_0203	CDS	-3	193972	194571	600	coaE	NA	Dephospho-CoA_kinase	0.651667	0.348333	865.645	887.311	830.874	693.269	834.149	784.496	1095.51	831.035	852.787	-0.185568	0.879303	0.771413	852.787	0.230701	1.17341	0.703409	852.787	0.105775	1.07607	0.998551	852.787	-0.310494	0.806366	0.924584	852.787	-0.0797926	0.946194	0.872002
BRAD3257_v2_0204	CDS	-1	194595	195203	609	NA	NA	conserved_protein_of_unknown_function	0.638752	0.361248	775.191	858.323	653.362	570.51	1190.67	971.838	961.666	715.101	837.082	-0.379263	0.76883	0.481301	837.082	-0.334417	0.793104	0.579114	837.082	-0.368303	0.774693	0.911856	837.082	-0.413149	0.750983	0.873003	837.082	-0.747566	0.595608	0.0447956
BRAD3257_v2_0205	CDS	-2	195212	196051	840	NA	NA	putative_pyruvate_phosphate_dikinase_regulatory_protein	0.627381	0.372619	1705.06	2002.99	1584.18	1302.81	2275.57	1836.83	1669.14	1651.81	1753.55	-0.332881	0.79395	0.519549	1753.55	-0.28395	0.821339	0.620196	1753.55	-0.13719	0.909288	0.998551	1753.55	-0.186121	0.878966	0.968192	1753.55	-0.470071	0.721929	0.203757
BRAD3257_v2_0206	CDS	1	196510	196944	435	NA	NA	conserved_membrane_protein_of_unknown_function	0.572414	0.427586	431.466	441.888	393.061	351.957	614.098	349.803	452.152	382.687	427.139	-0.201853	0.869433	0.799286	427.139	-0.180991	0.882097	0.81862	427.139	-0.123454	0.917987	0.998551	427.139	-0.144316	0.904809	0.988296	427.139	-0.325307	0.798129	0.512523
BRAD3257_v2_0207	CDS	2	197201	198466	1266	rho	nitA_nusD_psuA_rnsC_sun_tsu_psu_sbaA	transcription_termination_factor	0.612954	0.387046	4070.43	5459.61	3509.96	4347.66	5946.51	4573.79	5051.28	3895.61	4606.86	-0.24921	0.841357	0.71487	4606.86	-0.209336	0.864935	0.767565	4606.86	-0.127639	0.915328	0.998551	4606.86	-0.167514	0.890376	0.980364	4606.86	-0.37685	0.770117	0.39904
BRAD3257_v2_0208	CDS	1	198772	200130	1359	mnmE	NA	tRNA_modification_GTPase_MnmE	0.665931	0.334069	148.345	173.22	190.191	284.546	148.407	199.051	194.583	257.518	199.483	0.490587	1.40502	0.42179	199.483	0.328951	1.2561	0.653092	199.483	-0.0994726	0.933374	0.998551	199.483	0.0621635	1.04403	0.990944	199.483	0.391115	1.31141	0.427781
BRAD3257_v2_0209	CDS	-2	200252	200428	177	NA	NA	protein_of_unknown_function	0.615819	0.384181	41.6089	35.351	31.3256	51.8001	35.8224	30.7359	35.9922	45.1427	38.4723	0.0966545	1.06929	0.925283	38.4723	0.231128	1.17375	0.806448	38.4723	0.164488	1.12077	NA	38.4723	0.030015	1.02102	0.997184	38.4723	0.261143	1.19843	0.687166
BRAD3257_v2_0210	CDS	3	200670	202550	1881	gidA	trmF	glucose-inhibited_cell-division_protein	0.667198	0.332802	1224.75	995.485	1373.85	1165.86	798.327	692.288	894.181	1183.97	1041.09	0.177019	1.13055	0.799974	1041.09	0.434987	1.3519	0.47287	1041.09	0.521365	1.43531	0.726041	1041.09	0.263397	1.2003	0.949165	1041.09	0.698385	1.62269	0.0654042
BRAD3257_v2_0211	CDS	3	202560	203333	774	rsmG	NA	Ribosomal_RNA_small_subunit_methyltransferase_G	0.636951	0.363049	673.883	556.425	601.898	699.656	684.037	639.598	499.392	775.633	641.315	0.0730801	1.05196	0.930944	641.315	-0.0476211	0.96753	0.952433	641.315	-0.0944895	0.936604	0.998551	641.315	0.0262118	1.01833	0.997041	641.315	-0.0214093	0.98527	0.974527
BRAD3257_v2_0212	CDS	2	203363	204229	867	parA	NA	Chromosome_partitioning_protein_ParA	0.641292	0.358708	2459.45	3578.23	2256.19	1605.09	3827.88	2722.32	2284.38	2091.95	2603.19	-0.566789	0.675118	0.32374	2603.19	-0.511675	0.701408	0.459266	2603.19	-0.103267	0.930922	0.998551	2603.19	-0.158381	0.89603	0.988296	2603.19	-0.670056	0.628482	0.125008
BRAD3257_v2_0213	CDS	2	204374	205261	888	parB	NA	Chromosome-partitioning_protein_ParB	0.657658	0.342342	915.395	1192.74	784.631	679.078	832.444	783.032	1068.52	1011.61	908.431	-0.48588	0.714061	0.301608	908.431	0.336134	1.26237	0.552674	908.431	0.354571	1.2786	0.911177	908.431	-0.467444	0.723245	0.768901	908.431	-0.13131	0.913002	0.777336
BRAD3257_v2_0214	CDS	-1	205812	206978	1167	NA	NA	transposase	0.656384	0.343616	101.309	117.365	98.4518	81.6029	122.82	117.089	115.85	98.4931	106.623	-0.254063	0.838531	0.705849	106.623	-0.144846	0.904476	0.85059	106.623	-0.11607	0.922698	0.998551	106.623	-0.225287	0.855425	0.96729	106.623	-0.370133	0.773711	0.412765
BRAD3257_v2_0215	CDS	-1	207096	208124	1029	NA	NA	conserved_protein_of_unknown_function	0.681244	0.318756	158.295	234.731	216.296	226.359	150.113	168.315	181.086	265.726	200.115	0.148952	1.10876	0.854597	200.115	0.425433	1.34298	0.542803	200.115	0.264223	1.20099	0.978553	200.115	-0.0122582	0.991539	0.997184	200.115	0.413175	1.33161	0.393476
BRAD3257_v2_0216	CDS	-1	208251	208802	552	NA	NA	putative_secreted_(Periplasmic)_protein	0.663043	0.336957	1912.2	2094.19	2503.81	1977.63	1922.47	1732.92	2026.81	1895.99	2008.25	0.149969	1.10955	0.811944	2008.25	0.0944959	1.06769	0.88835	2008.25	0.12284	1.08888	0.998551	2008.25	0.178313	1.13156	0.968192	2008.25	0.272809	1.20816	0.481642
BRAD3257_v2_0217	CDS	-3	208789	211413	2625	leuS	NA	Leucine--tRNA_ligase	0.634667	0.365333	2388.89	1844.62	2878.22	3386.87	1973.64	2122.24	2121.29	2985.57	2462.67	0.511359	1.42539	0.326524	2462.67	0.287178	1.22025	0.655717	2462.67	0.0426033	1.02997	0.998551	2462.67	0.266785	1.20312	0.949165	2462.67	0.553962	1.46811	0.16847
BRAD3257_v2_0218	CDS	2	211595	212650	1056	NA	NA	conserved_protein_of_unknown_function	0.659091	0.340909	93.1677	76.3582	67.8721	156.819	92.1147	108.307	106.852	126.194	103.461	0.333162	1.25977	0.698505	103.461	0.17649	1.13013	0.858681	103.461	-0.198787	0.871283	0.998551	103.461	-0.0421153	0.97123	0.994404	103.461	0.134375	1.09762	0.848927
BRAD3257_v2_0219	CDS	-3	212647	214350	1704	NA	NA	conserved_protein_of_unknown_function	0.651408	0.348592	471.266	461.684	390.824	639.341	453.75	572.272	539.883	692.529	527.694	0.125792	1.09111	0.875881	527.694	0.232211	1.17463	0.756028	527.694	-0.121163	0.919446	0.998551	527.694	-0.227582	0.854065	0.968192	527.694	0.00462904	1.00321	0.994399
BRAD3257_v2_0220	CDS	3	214458	215147	690	NA	NA	conserved_protein_of_unknown_function	0.621739	0.378261	4401.5	5692.22	3181.78	2076.97	7034.83	4679.17	4422.54	2860.4	4293.68	-0.799702	0.574468	0.188275	4293.68	-0.585808	0.666276	0.438867	4293.68	-0.183969	0.880278	0.998551	4293.68	-0.397863	0.758982	0.929592	4293.68	-0.983671	0.505691	0.0324438
BRAD3257_v2_0221	CDS	-1	215409	216002	594	NA	NA	conserved_protein_of_unknown_function	0.653199	0.346801	134.777	125.143	114.115	175.978	151.819	182.951	184.46	220.583	161.228	0.140285	1.10212	0.860574	161.228	0.24271	1.18321	0.74263	161.228	-0.322982	0.799416	0.969413	161.228	-0.425407	0.744629	0.883279	161.228	-0.182697	0.881054	0.740179
BRAD3257_v2_0222	NA	NA	NA	NA	NA	NA	NA	NA	NA	NA	72.3633	71.4091	49.9717	66.7015	75.0564	62.9353	70.8596	58.4803	65.9721	-0.262762	0.83349	0.720893	65.9721	-0.079019	0.946701	0.930718	65.9721	0.0558537	1.03947	0.998551	65.9721	-0.12789	0.915169	0.988296	65.9721	-0.206909	0.866392	0.716371
BRAD3257_v2_0223	CDS	3	216180	216866	687	NA	NA	Two-component_response_regulator	0.628821	0.371179	2940.66	3350.57	2482.18	1824.36	2988.61	2533.51	2405.85	1805.71	2541.43	-0.493808	0.710148	0.350244	2541.43	-0.352471	0.783241	0.576328	2541.43	0.170302	1.12529	0.998551	2541.43	0.0289654	1.02028	0.996505	2541.43	-0.323506	0.799126	0.464188
BRAD3257_v2_0224	CDS	1	216925	217368	444	NA	NA	conserved_protein_of_unknown_function	0.682432	0.317568	1179.52	1082.45	965.126	811.771	1813.29	1321.64	1311.47	1057.77	1192.88	-0.315567	0.803535	0.585623	1192.88	-0.366746	0.77553	0.546856	1192.88	-0.427394	0.743604	0.860625	1192.88	-0.376215	0.770456	0.89626	1192.88	-0.742961	0.597512	0.0500287
BRAD3257_v2_0225	CDS	-3	217435	218250	816	NA	NA	Exodeoxyribonuclease_III	0.625	0.375	464.934	392.396	412.453	576.187	481.043	605.935	642.236	843.347	552.316	0.183459	1.1356	0.806767	552.316	0.402467	1.32177	0.538622	552.316	-0.305903	0.808936	0.969413	552.316	-0.52491	0.695002	0.78847	552.316	-0.122444	0.91863	0.824338
BRAD3257_v2_0226	CDS	-3	218383	219195	813	NA	NA	Outer_membrane_lipoprotein-sorting_protein	0.643296	0.356704	1922.15	1667.15	2143.56	1847.77	1838.88	1697.79	2030.18	1848.8	1874.54	0.143022	1.10422	0.814649	1874.54	0.12429	1.08997	0.839138	1874.54	0.019747	1.01378	0.998551	1874.54	0.0384787	1.02703	0.993306	1874.54	0.162769	1.11943	0.695275
BRAD3257_v2_0227	CDS	-1	219291	221762	2472	ftsK	NA	DNA_translocase_FtsK	0.663835	0.336165	1255.5	1323.54	1646.83	1986.85	1098.55	1353.84	1429.56	2434.63	1566.16	0.435744	1.35261	0.476478	1566.16	0.577451	1.49221	0.411446	1566.16	0.0632577	1.04482	0.998551	1566.16	-0.0784491	0.947075	0.99038	1566.16	0.499002	1.41324	0.273333
BRAD3257_v2_0228	CDS	-1	221778	222992	1215	NA	NA	Aspartate_aminotransferase	0.669136	0.330864	808.659	791.156	913.663	1066.51	615.804	705.461	843.567	1136.77	860.2	0.282087	1.21595	0.626216	860.2	0.533305	1.44724	0.385413	860.2	0.25106	1.19008	0.978553	860.2	-0.000158415	0.99989	0.999968	860.2	0.533146	1.44708	0.159892
BRAD3257_v2_0229	CDS	-1	223215	223706	492	NA	NA	conserved_protein_of_unknown_function	0.607724	0.392276	77.7905	130.799	114.86	244.099	114.29	77.5714	83.2319	160.051	125.337	0.605913	1.52194	0.438313	125.337	0.260403	1.19781	0.796544	125.337	0.0914404	1.06543	0.998551	125.337	0.43695	1.35374	0.94131	125.337	0.697354	1.62153	0.234723
BRAD3257_v2_0230	CDS	-2	223826	225274	1449	amtB	ybaG	ammonium_transporter	0.652864	0.347136	720.919	646.217	1210.51	1743.46	411.104	605.935	659.107	1163.45	895.088	0.949291	1.93092	0.0968291	895.088	0.709206	1.6349	0.368842	895.088	0.356792	1.28057	0.969413	895.088	0.596876	1.51244	0.79612	895.088	1.30608	2.47269	0.00372488
BRAD3257_v2_0231	CDS	-1	225312	225650	339	glnK	NA	regulatory_protein_P-II_2_for_nitrogen_assimilation_by_glutamine_synthetase_regulates_GlnL_(NRII)_and_GlnE_(ATase)	0.587021	0.412979	516.493	423.505	566.098	862.862	267.815	390.784	499.392	641.231	521.022	0.528859	1.44279	0.380732	521.022	0.684581	1.60724	0.363009	521.022	0.440685	1.35725	0.911856	521.022	0.284963	1.21838	0.960046	521.022	0.969544	1.95822	0.0256693
BRAD3257_v2_0232	CDS	-2	226082	226684	603	clpP	F21.5_gene_LopP_lopP_wseA	proteolytic_subunit_of_ClpA-ClpP_and_ClpX-ClpP_ATP-dependent_serine_proteases	0.621891	0.378109	227.04	287.05	218.533	155.4	301.931	240.032	240.698	184.675	231.92	-0.406728	0.754332	0.511883	231.92	-0.307102	0.808264	0.665498	231.92	-0.0641476	0.95651	0.998551	231.92	-0.163774	0.892687	0.986263	231.92	-0.470875	0.721527	0.306539
BRAD3257_v2_0233	CDS	-3	226726	227082	357	NA	NA	conserved_protein_of_unknown_function	0.633053	0.366947	616.897	722.575	595.932	476.135	771.034	674.725	528.635	497.595	610.441	-0.296436	0.814261	0.58067	610.441	-0.454315	0.729857	0.43479	610.441	-0.100247	0.932873	0.998551	610.441	0.0576323	1.04076	0.99038	610.441	-0.396683	0.759603	0.303297
BRAD3257_v2_0234	CDS	-1	227094	227408	315	NA	NA	conserved_protein_of_unknown_function	0.615873	0.384127	490.261	387.447	459.442	501.68	586.805	516.655	416.16	424.751	472.9	0.121868	1.08814	0.854373	472.9	-0.360475	0.778908	0.523132	472.9	-0.304727	0.809595	0.954231	472.9	0.177615	1.13101	0.969538	472.9	-0.18286	0.880955	0.678964
BRAD3257_v2_0235	CDS	-2	227474	228772	1299	amtB	ybaG	ammonium_transporter	0.656659	0.343341	304.83	284.929	294.61	322.863	272.932	291.259	293.561	478.102	317.886	0.0592954	1.04196	0.943821	317.886	0.402168	1.32149	0.542803	317.886	0.0554678	1.0392	0.998551	317.886	-0.287405	0.819375	0.949165	317.886	0.114763	1.0828	0.837824
BRAD3257_v2_0236	CDS	-2	228842	229180	339	glnK	NA	regulatory_protein_P-II_2_for_nitrogen_assimilation_by_glutamine_synthetase_regulates_GlnL_(NRII)_and_GlnE_(ATase)	0.640118	0.359882	875.595	955.185	1035.24	631.535	682.331	664.48	755.836	665.854	783.256	-0.121347	0.919329	0.874605	783.256	0.0691751	1.04912	0.932872	783.256	0.395272	1.31519	0.911856	783.256	0.20475	1.15249	0.969538	783.256	0.273925	1.20909	0.574293
BRAD3257_v2_0237	CDS	3	229419	230303	885	NA	NA	conserved_membrane_protein_of_unknown_function	0.650847	0.349153	345.535	478.653	400.52	318.606	474.22	433.229	409.411	383.713	405.486	-0.179319	0.88312	0.80101	405.486	-0.175226	0.885629	0.80217	405.486	-0.123845	0.917738	0.998551	405.486	-0.127939	0.915138	0.988296	405.486	-0.303165	0.810473	0.49476
BRAD3257_v2_0238	CDS	-1	230307	231167	861	tesB	NA	acyl-CoA_thioesterase_II	0.636469	0.363531	636.797	631.369	755.543	704.623	569.746	563.491	655.733	633.023	643.791	0.191462	1.14192	0.715801	643.791	0.173929	1.12813	0.74867	643.791	0.152109	1.11119	0.998551	643.791	0.169643	1.12478	0.96729	643.791	0.343572	1.26889	0.311706
BRAD3257_v2_0239	CDS	2	231371	232591	1221	NA	NA	conserved_protein_of_unknown_function	0.684685	0.315315	511.065	678.74	741.372	460.524	573.158	469.819	497.142	569.413	562.654	0.0122021	1.00849	0.988495	562.654	0.0286751	1.02007	0.977557	562.654	0.167568	1.12316	0.998551	562.654	0.151095	1.11041	0.988296	562.654	0.17977	1.1327	0.746491
BRAD3257_v2_0240	CDS	-1	232824	233021	198	NA	NA	conserved_protein_of_unknown_function	0.626263	0.373737	556.293	433.404	486.292	401.628	603.863	538.609	624.24	473.998	514.791	-0.140847	0.906987	0.84562	514.791	-0.0512815	0.965079	0.94641	514.791	-0.187335	0.878226	0.998551	514.791	-0.276901	0.825362	0.949165	514.791	-0.328182	0.79654	0.45498
BRAD3257_v2_0241	CDS	-3	233080	233610	531	NA	NA	Transcriptional_regulatory_protein	0.664783	0.335217	539.106	679.447	759.272	462.653	736.917	581.054	801.951	396.024	619.553	0.00295056	1.00205	0.997317	619.553	-0.113632	0.924258	0.907616	619.553	-0.0927972	0.937703	0.998551	619.553	0.0237856	1.01662	0.997184	619.553	-0.0898467	0.939623	0.898882
BRAD3257_v2_0242	CDS	3	233706	234056	351	NA	NA	conserved_membrane_protein_of_unknown_function	0.683761	0.316239	259.603	333.714	382.619	224.94	496.396	354.194	487.019	305.739	355.528	0.0277232	1.0194	0.978265	355.528	-0.0849212	0.942836	0.92988	355.528	-0.434982	0.739703	0.934011	355.528	-0.322338	0.799773	0.957301	355.528	-0.407259	0.754055	0.454806
BRAD3257_v2_0243	CDS	1	234259	234537	279	NA	NA	conserved_exported_protein_of_unknown_function	0.594982	0.405018	2947.9	2761.62	3795.62	4458.35	5354.59	5589.53	5464.06	8475.53	4855.9	0.478362	1.39316	0.369133	4855.9	0.315932	1.24482	0.618052	4855.9	-0.845699	0.556441	0.227053	4855.9	-0.683269	0.622753	0.451117	4855.9	-0.367337	0.775212	0.397068
BRAD3257_v2_0244	CDS	2	234551	235144	594	NA	NA	conserved_membrane_protein_of_unknown_function	0.653199	0.346801	825.846	1074.67	1027.78	1059.42	1366.37	1434.34	1392.45	1925.74	1263.33	0.12211	1.08833	0.86464	1263.33	0.222907	1.16708	0.731265	1263.33	-0.507411	0.703484	0.740797	1263.33	-0.608208	0.656011	0.579206	1263.33	-0.385301	0.765619	0.355183
BRAD3257_v2_0245	CDS	3	235353	237851	2499	NA	NA	conserved_membrane_protein_of_unknown_function	0.638655	0.361345	336.489	330.179	284.914	281.707	559.511	491.774	473.522	336.518	386.827	-0.213275	0.862577	0.740142	386.827	-0.342876	0.788468	0.572069	386.827	-0.598326	0.66052	0.626289	386.827	-0.468726	0.722603	0.803318	386.827	-0.811601	0.569749	0.0275096
BRAD3257_v2_0246	CDS	-1	237864	238541	678	NA	NA	conserved_protein_of_unknown_function	0.656342	0.343658	1712.3	2042.58	1454.4	1055.87	1473.83	1207.48	1440.81	1068.03	1431.91	-0.520887	0.696943	0.33908	1431.91	-0.0857179	0.942316	0.914878	1431.91	0.435903	1.35276	0.882249	1431.91	0.000734192	1.00051	0.999945	1431.91	-0.0849837	0.942795	0.879236
BRAD3257_v2_0247	CDS	-1	238575	239498	924	NA	NA	Thioredoxin	0.652597	0.347403	4265.81	5335.18	3598.71	2685.8	3428.71	2821.84	3721.82	2377.17	3529.38	-0.539228	0.688139	0.351743	3529.38	-0.0311559	0.978636	0.97517	3529.38	0.546088	1.46012	0.759266	3529.38	0.0380157	1.0267	0.994404	3529.38	0.00685981	1.00477	0.992205
BRAD3257_v2_0248	CDS	-2	239495	239728	234	NA	NA	protein_of_unknown_function	0.581197	0.418803	44.3225	30.4019	23.8671	24.8357	44.3515	46.8356	33.7427	26.6752	34.379	-0.50242	0.705922	NA	34.379	-0.487716	0.713153	NA	34.379	-0.239441	0.847074	NA	34.379	-0.254145	0.838484	0.969538	34.379	-0.74186	0.597968	0.155664
BRAD3257_v2_0249	CDS	2	239921	240907	987	NA	NA	conserved_protein_of_unknown_function	0.668693	0.331307	170.958	173.22	180.495	188.751	143.289	137.58	194.583	212.376	175.156	0.093684	1.06709	0.891219	175.156	0.490395	1.40483	0.412896	175.156	0.267268	1.20353	0.973496	175.156	-0.129444	0.914184	0.988296	175.156	0.360952	1.28427	0.364299
BRAD3257_v2_0250	CDS	2	240917	241186	270	NA	NA	protein_of_unknown_function	0.577778	0.422222	37.0862	24.7457	35.8007	32.6411	46.0573	35.1267	19.1209	27.7012	32.285	0.127793	1.09262	NA	32.285	-0.620026	0.650659	NA	32.285	-0.31724	0.802604	NA	32.285	0.430578	1.34777	0.933599	32.285	-0.189448	0.876941	0.780095
BRAD3257_v2_0251	CDS	-2	241106	241294	189	NA	NA	protein_of_unknown_function	0.534392	0.465608	4.5227	14.8474	8.20432	3.54795	11.9408	5.85445	11.2476	7.18179	8.41837	-0.422694	0.74603	NA	8.41837	0.0387415	1.02722	NA	8.41837	0.104006	1.07475	NA	8.41837	-0.357429	0.780554	0.96729	8.41837	-0.318688	0.801799	NA
BRAD3257_v2_0252	CDS	1	241288	242562	1275	NA	NA	Glucose/sorbosone_dehydrogenase	0.621176	0.378824	794.187	846.303	551.181	506.647	1195.78	1109.42	879.559	1132.67	876.969	-0.584871	0.666709	0.197923	876.969	-0.181048	0.882062	0.765845	876.969	-0.453964	0.730034	0.747822	876.969	-0.857787	0.551798	0.0473785	876.969	-1.03884	0.48672	0.00141521
BRAD3257_v2_0253	CDS	1	242788	243369	582	NA	NA	conserved_exported_protein_of_unknown_function	0.640893	0.359107	74.1723	86.2565	39.5299	70.959	90.4088	96.5984	91.1052	112.857	82.7359	-0.455159	0.72943	0.505672	82.7359	0.109556	1.0789	0.905984	82.7359	-0.18567	0.879241	0.998551	82.7359	-0.750385	0.594445	0.580691	82.7359	-0.640829	0.641344	0.195418
BRAD3257_v2_0254	CDS	-2	243443	244366	924	NA	NA	conserved_protein_of_unknown_function	0.658009	0.341991	1475.31	2038.34	1507.36	737.264	2495.63	1996.37	2209.02	1205.51	1708.1	-0.520827	0.696972	0.482744	1708.1	-0.322433	0.79972	0.710056	1708.1	-0.288707	0.818635	0.989263	1708.1	-0.487101	0.713457	0.911299	1708.1	-0.809534	0.570566	0.123105
BRAD3257_v2_0255	CDS	-3	244477	245091	615	NA	NA	conserved_protein_of_unknown_function	0.606504	0.393496	615.992	616.522	442.287	371.825	1093.44	867.922	803.076	512.985	665.506	-0.530969	0.69209	0.339092	665.506	-0.513763	0.700393	0.439886	665.506	-0.597614	0.660846	0.68702	665.506	-0.614821	0.653011	0.663354	665.506	-1.12858	0.457365	0.00412864
BRAD3257_v2_0256	CDS	-3	245176	246525	1350	yoeA	NA	putative_multidrug_resistance_protein_YoeA	0.64963	0.35037	32.5635	33.937	35.8007	25.5452	69.9389	55.6173	46.115	35.9089	41.9283	-0.0996453	0.933262	0.919602	41.9283	-0.513208	0.700662	0.507839	41.9283	-0.763318	0.58914	NA	41.9283	-0.349755	0.784717	0.949165	41.9283	-0.862963	0.549822	0.078045
BRAD3257_v2_0257	CDS	-1	246615	247205	591	NA	NA	conserved_protein_of_unknown_function	0.695431	0.304569	45.227	45.2493	66.3804	46.8329	25.5874	24.8814	40.4912	42.0647	42.0893	0.279306	1.21361	0.721502	42.0893	0.558113	1.47234	0.492112	42.0893	0.670747	1.5919	NA	42.0893	0.39194	1.31216	0.932108	42.0893	0.950054	1.93194	0.0558224
BRAD3257_v2_0258	CDS	1	247363	248025	663	NA	NA	Glutathione_S-transferase_family_protein	0.651584	0.348416	380.812	335.128	482.563	549.932	267.815	279.55	335.177	357.037	373.502	0.492293	1.40668	0.275452	373.502	0.311261	1.24079	0.578164	373.502	0.35538	1.27932	0.902213	373.502	0.536412	1.45036	0.598595	373.502	0.847673	1.7996	0.0111037
BRAD3257_v2_0259	CDS	-2	248126	249421	1296	mmlH	NA	putative_4-methylmuconolactone_transporter	0.646605	0.353395	848.459	989.122	639.191	279.578	1443.13	1045.02	1200.11	633.023	884.705	-0.785706	0.580068	0.270066	884.705	-0.353577	0.782641	0.68841	884.705	-0.35047	0.784328	0.978553	884.705	-0.7826	0.581318	0.670323	884.705	-1.13618	0.454964	0.0297424
BRAD3257_v2_0260	CDS	-3	249520	251271	1752	ggt	NA	gamma-glutamyltranspeptidase	0.667808	0.332192	1288.97	1679.17	1159.05	535.031	2804.38	2180.78	2354.11	1144.98	1643.31	-0.632113	0.645231	0.389124	1643.31	-0.409853	0.7527	0.636483	1643.31	-0.598253	0.660553	0.860625	1643.31	-0.820513	0.566241	0.640786	1643.31	-1.23037	0.426209	0.017843
BRAD3257_v2_0261	CDS	2	251372	252757	1386	NA	NA	Major_facilitator_superfamily_permease	0.666667	0.333333	1092.69	1069.01	1241.84	530.773	1149.73	1083.07	1127.01	1063.93	1044.76	-0.240027	0.846729	0.785395	1044.76	-0.0228469	0.984288	0.984411	1044.76	-0.0391018	0.973261	0.998551	1044.76	-0.256282	0.837243	0.968192	1044.76	-0.279129	0.824088	0.640675
BRAD3257_v2_0262	CDS	-1	252921	254513	1593	purH	NA	fused_IMP_cyclohydrolase_;_phosphoribosylaminoimidazolecarboxamide_formyltransferase	0.658506	0.341494	2331	2319.73	2814.08	1447.56	1920.76	1835.37	2066.18	2368.96	2137.96	-0.109687	0.926789	0.903239	2137.96	0.208096	1.15516	0.795579	2137.96	0.267661	1.20385	0.978553	2137.96	-0.0501216	0.965855	0.994122	2137.96	0.157974	1.11572	0.786385
BRAD3257_v2_0263	CDS	-1	254679	256397	1719	NA	NA	conserved_protein_of_unknown_function	0.674229	0.325771	445.034	636.318	466.154	400.918	506.631	481.528	705.222	551.972	524.222	-0.287444	0.819352	0.654974	524.222	0.31243	1.2418	0.6303	524.222	0.117825	1.0851	0.998551	524.222	-0.482048	0.71596	0.830984	524.222	-0.169618	0.889078	0.739909
BRAD3257_v2_0264	CDS	-3	256555	257901	1347	sun	NA	SUN_protein	0.688938	0.311062	1782.85	2386.9	1992.16	768.486	2724.21	2375.44	2455.34	1479.45	1995.6	-0.468449	0.722741	0.558836	1995.6	-0.297994	0.813382	0.746879	1995.6	-0.231463	0.851771	0.998551	1995.6	-0.401917	0.756852	0.949165	1995.6	-0.699912	0.61561	0.210689
BRAD3257_v2_0265	CDS	1	258091	258291	201	NA	NA	conserved_protein_of_unknown_function	0.706468	0.293532	11.759	19.0896	18.6462	4.96713	34.1165	10.2453	11.2476	10.2597	15.0414	-0.240248	0.8466	NA	15.0414	-0.607397	0.65638	NA	15.0414	-0.301792	0.811244	NA	15.0414	0.0653575	1.04634	0.994288	15.0414	-0.542039	0.686799	NA
BRAD3257_v2_0266	NA	NA	NA	NA	NA	NA	NA	NA	NA	NA	17.1863	22.6247	28.3422	16.3206	23.8816	21.9542	23.6199	21.5454	21.9343	0.120826	1.08736	NA	21.9343	-0.0137222	0.990534	NA	21.9343	-0.147574	0.902767	NA	21.9343	-0.0130259	0.991012	0.997184	21.9343	-0.0267481	0.98163	0.976443
BRAD3257_v2_0267	CDS	2	258362	258955	594	NA	NA	conserved_protein_of_unknown_function	0.649832	0.350168	286.739	431.989	231.213	89.4083	668.684	421.52	362.171	141.584	329.164	-0.834892	0.560625	0.281967	329.164	-0.823986	0.564879	0.393817	329.164	-0.448977	0.732562	0.969413	329.164	-0.459883	0.727045	0.942724	329.164	-1.28387	0.410693	0.0252602
BRAD3257_v2_0268	CDS	-3	259006	259521	516	NA	NA	conserved_protein_of_unknown_function	0.666667	0.333333	504.734	469.462	798.802	1060.84	397.458	860.604	578.125	922.347	699.046	0.767112	1.70186	0.252674	699.046	0.208248	1.15528	0.822451	699.046	-0.302397	0.810904	0.978553	699.046	0.256467	1.19455	0.96875	699.046	0.464715	1.38004	0.405617
BRAD3257_v2_0269	CDS	-2	259811	261124	1314	NA	NA	protein_of_unknown_function	0.609589	0.390411	1899.54	2106.21	1577.47	1375.19	3266.66	2584.74	2106.67	1915.49	2103.99	-0.406844	0.754271	0.395206	2103.99	-0.500582	0.706821	0.385413	2103.99	-0.505902	0.70422	0.685533	2103.99	-0.412164	0.751495	0.842833	2103.99	-0.912746	0.531173	0.00615
BRAD3257_v2_0270	CDS	-2	261320	263266	1947	acs	acsA_yfaC	acetyl-CoA_synthetase	0.639959	0.360041	2482.06	2659.81	2630.6	3569.24	2425.69	2274.45	2052.68	3339.53	2679.26	0.239123	1.18028	0.740142	2679.26	0.175288	1.12919	0.820267	2679.26	0.114527	1.08262	0.998551	2679.26	0.178362	1.1316	0.978474	2679.26	0.35365	1.27779	0.455546
BRAD3257_v2_0271	CDS	1	263668	264837	1170	NA	NA	conserved_protein_of_unknown_function	0.662393	0.337607	1047.46	1008.92	953.938	1026.78	550.982	667.407	1133.75	797.178	898.302	-0.0491861	0.966481	0.950469	898.302	0.601298	1.51708	0.35367	898.302	0.684333	1.60696	0.477798	898.302	0.0338488	1.02374	0.994404	898.302	0.635147	1.5531	0.096738
BRAD3257_v2_0272	CDS	-1	264852	265307	456	NA	NA	conserved_protein_of_unknown_function	0.686404	0.313596	749.864	1157.39	590.711	466.201	927.97	651.307	902.054	555.05	750.069	-0.724282	0.605298	0.245888	750.069	-0.0985453	0.933974	0.916636	750.069	0.233536	1.17571	0.998551	750.069	-0.3922	0.761967	0.932108	750.069	-0.490746	0.711657	0.339724
BRAD3257_v2_0273	CDS	1	265420	266514	1095	NA	NA	Family_3_adenylate_cyclase	0.70137	0.29863	40.7043	64.3389	60.4136	36.1891	63.1156	58.5445	66.3606	65.662	56.9161	-0.10732	0.928311	0.914924	56.9161	0.100579	1.0722	0.92128	56.9161	-0.167861	0.890161	NA	56.9161	-0.375759	0.7707	0.949165	56.9161	-0.275181	0.826347	0.659604
BRAD3257_v2_0274	CDS	-3	266557	267072	516	NA	NA	conserved_protein_of_unknown_function	0.587209	0.412791	1534.1	1291.73	1581.94	1267.33	1340.78	1391.9	1185.49	1425.07	1377.29	0.0111401	1.00775	0.98789	1377.29	-0.0605997	0.958865	0.932872	1377.29	0.0442285	1.03113	0.998551	1377.29	0.115968	1.0837	0.988296	1377.29	0.0553686	1.03912	0.915662
BRAD3257_v2_0275	CDS	-2	267086	268066	981	gpsA	NA	Glycerol-3-phosphate_dehydrogenase_[NAD(P)+]	0.685015	0.314985	321.112	409.365	385.603	363.31	300.226	335.167	311.557	602.244	378.573	0.0303049	1.02123	0.974485	378.573	0.449801	1.36585	0.539396	378.573	0.171717	1.1264	0.998551	378.573	-0.247778	0.842192	0.96729	378.573	0.202022	1.15031	0.731485
BRAD3257_v2_0276	CDS	-3	268069	269142	1074	tsaD	NA	tRNA_N6-adenosine_threonylcarbamoyltransferase	0.680633	0.319367	607.851	655.408	726.455	614.505	595.334	543	616.366	804.36	645.41	0.0788147	1.05615	0.914829	645.41	0.293566	1.22567	0.618165	645.41	0.137873	1.10028	0.998551	645.41	-0.076878	0.948107	0.99038	645.41	0.216688	1.16206	0.627998
BRAD3257_v2_0277	CDS	3	269295	270041	747	NA	NA	Uroporphyrinogen-III_synthase	0.658635	0.341365	204.426	222.004	254.334	227.778	146.701	172.706	187.834	221.609	204.674	0.161887	1.11875	0.809577	204.674	0.322853	1.2508	0.592209	204.674	0.376627	1.2983	0.911177	204.674	0.215661	1.16124	0.96729	204.674	0.538514	1.45248	0.163904
BRAD3257_v2_0278	CDS	3	270105	271349	1245	NA	NA	conserved_protein_of_unknown_function	0.680321	0.319679	733.583	861.151	1039.71	895.503	525.395	453.72	647.859	928.502	760.678	0.252634	1.19138	0.699636	760.678	0.61841	1.53518	0.354614	760.678	0.633561	1.55139	0.61418	760.678	0.267785	1.20396	0.949165	760.678	0.886195	1.84829	0.0202515
BRAD3257_v2_0279	CDS	3	271386	273173	1788	NA	NA	conserved_protein_of_unknown_function	0.709732	0.290268	622.324	884.483	1018.83	994.845	376.988	450.792	610.742	1135.75	761.844	0.360106	1.28352	0.616534	761.844	0.916872	1.88802	0.34091	761.844	0.733903	1.66313	0.628853	761.844	0.177137	1.13064	0.986263	761.844	1.09401	2.13466	0.0145236
BRAD3257_v2_0280	CDS	-1	273660	274715	1056	NA	NA	Polysaccharide_deacetylase	0.643939	0.356061	563.529	440.474	599.661	1507.17	542.453	1072.83	951.544	1879.58	944.654	0.791566	1.73095	0.297407	944.654	0.613903	1.53039	0.499794	944.654	-0.503656	0.705317	0.951037	944.654	-0.325993	0.797749	0.96729	944.654	0.287909	1.22087	0.687119
BRAD3257_v2_0281	CDS	1	274969	275262	294	NA	NA	conserved_exported_protein_of_unknown_function	0.622449	0.377551	41.6089	33.937	44.005	56.7672	42.6457	54.1536	19.1209	45.1427	42.1726	0.337133	1.26324	0.705849	42.1726	-0.457096	0.728451	0.602735	42.1726	-0.286613	0.819824	NA	42.1726	0.507616	1.4217	0.908245	42.1726	0.0505196	1.03564	0.951252
BRAD3257_v2_0282	CDS	2	275429	275644	216	NA	NA	conserved_exported_protein_of_unknown_function	0.62037	0.37963	123.922	111.002	104.419	119.211	179.112	127.334	165.339	144.662	134.375	-0.0622198	0.957789	0.940387	134.375	0.0188218	1.01313	0.985079	134.375	-0.339497	0.790317	0.967265	134.375	-0.420538	0.747146	0.881614	134.375	-0.401716	0.756957	0.372664
BRAD3257_v2_0283	CDS	-1	275736	277424	1689	NA	NA	MFS_permease	0.680284	0.319716	557.197	682.982	592.202	444.913	776.151	657.162	709.721	716.127	642.057	-0.235503	0.849389	0.709803	642.057	-0.00619704	0.995714	0.997179	642.057	-0.189133	0.877133	0.998067	642.057	-0.41844	0.748233	0.872415	642.057	-0.424637	0.745026	0.293763
BRAD3257_v2_0284	CDS	2	277562	278935	1374	NA	NA	conserved_exported_protein_of_unknown_function	0.684862	0.315138	117.59	193.724	158.865	145.466	121.114	122.943	163.09	243.155	158.243	-0.0311062	0.97867	0.973788	158.243	0.629996	1.54756	0.407009	158.243	0.3002	1.23132	0.978553	158.243	-0.360902	0.778678	0.94131	158.243	0.269094	1.20505	0.63705
BRAD3257_v2_0285	CDS	3	278970	280340	1371	NA	NA	Cytochrome_P450	0.652808	0.347192	3145.99	5763.63	2186.08	773.453	9252.41	3631.22	3652.08	1782.11	3773.37	-1.07663	0.474137	0.167879	3773.37	-0.883374	0.542098	0.382387	3773.37	-0.385125	0.765713	0.978553	3773.37	-0.578377	0.669717	0.906544	3773.37	-1.46175	0.363052	0.0125865
BRAD3257_v2_0286	CDS	3	280392	281801	1410	NA	NA	Family_3_adenylate_cyclase	0.609929	0.390071	5334.08	7555.93	2283.78	820.286	13926.4	5410.97	6659.68	2098.11	5511.15	-1.31171	0.402842	0.0792149	5511.15	-0.79239	0.577387	0.430318	5511.15	-0.413033	0.751043	0.978553	5511.15	-0.932358	0.524001	0.659454	5511.15	-1.72475	0.302551	0.0034755
BRAD3257_v2_0287	CDS	3	282048	282536	489	NA	NA	conserved_protein_of_unknown_function	0.640082	0.359918	1615.51	2063.79	1265.7	999.812	2988.61	1921.72	1822.1	1570.76	1781	-0.618172	0.651496	0.270613	1781	-0.472972	0.720479	0.476567	1781	-0.369179	0.774223	0.951037	1781	-0.514379	0.700094	0.827394	1781	-0.987351	0.504403	0.0153685
BRAD3257_v2_0288	CDS	3	282759	283538	780	NA	NA	conserved_protein_of_unknown_function	0.660256	0.339744	288.548	304.726	176.02	171.721	361.635	301.504	365.546	225.713	274.427	-0.682502	0.623084	0.212901	274.427	-0.146632	0.903357	0.852154	274.427	-0.140864	0.906976	0.998551	274.427	-0.676734	0.62558	0.568636	274.427	-0.823366	0.565122	0.0477861
BRAD3257_v2_0289	CDS	3	283668	284462	795	guaA	NA	GMP_synthase	0.67044	0.32956	300.308	335.128	258.063	520.13	318.99	420.057	500.516	590.958	405.519	0.247249	1.18694	0.766986	405.519	0.477873	1.39269	0.526667	405.519	-0.184935	0.879689	0.998551	405.519	-0.41556	0.749729	0.922551	405.519	0.0623138	1.04414	0.928878
BRAD3257_v2_0290	CDS	3	284652	285464	813	NA	NA	Enoyl-CoA_hydratase/carnithine_racemase	0.642066	0.357934	116.686	113.83	108.894	136.241	144.995	149.288	106.852	181.597	132.298	0.0774173	1.05513	0.932731	132.298	-0.0227212	0.984374	0.982878	132.298	-0.30589	0.808943	0.978553	132.298	-0.205751	0.867087	0.976293	132.298	-0.228472	0.853538	0.681934
BRAD3257_v2_0291	CDS	2	285851	286141	291	NA	NA	conserved_protein_of_unknown_function	0.573883	0.426117	2331	1949.96	1684.87	1997.5	2678.15	2338.85	2620.68	2232.51	2229.19	-0.200256	0.870396	0.740066	2229.19	-0.0440987	0.969896	0.949351	2229.19	-0.211264	0.86378	0.978553	2229.19	-0.367422	0.775167	0.881614	2229.19	-0.411521	0.751831	0.272428
BRAD3257_v2_0292	CDS	2	286157	286501	345	NA	NA	conserved_protein_of_unknown_function	0.657971	0.342029	786.046	755.805	704.08	624.439	963.792	781.569	918.926	872.074	800.841	-0.19952	0.87084	0.729981	800.841	0.0353018	1.02477	0.958215	800.841	-0.16558	0.89157	0.998551	800.841	-0.400402	0.757647	0.842833	800.841	-0.3651	0.776415	0.321248
BRAD3257_v2_0293	CDS	2	286511	287395	885	folD	NA	Bifunctional_protein_FolD_[Includes:_Methylenetetrahydrofolate_dehydrogenase_;_Methenyltetrahydrofolate_cyclohydrolase]	0.675706	0.324294	588.856	714.798	681.704	603.861	431.574	494.701	629.863	590.958	592.039	-0.019264	0.986736	0.979329	592.039	0.366164	1.28892	0.510383	592.039	0.454551	1.37036	0.750195	592.039	0.0691238	1.04908	0.99038	592.039	0.435287	1.35218	0.237928
BRAD3257_v2_0294	CDS	-2	287459	287998	540	ppa	NA	inorganic_pyrophosphatase	0.587037	0.412963	1137.01	1017.4	1226.92	1326.93	832.444	1009.89	1100.01	1293.75	1118.04	0.227692	1.17096	0.692655	1118.04	0.348973	1.27365	0.526667	1118.04	0.207854	1.15497	0.978553	1118.04	0.0865723	1.06184	0.990379	1118.04	0.435546	1.35242	0.229441
BRAD3257_v2_0295	CDS	-1	288177	288686	510	NA	NA	conserved_protein_of_unknown_function	0.639216	0.360784	2113.01	2674.66	3240.71	1977.63	2429.1	2559.86	1928.96	1849.82	2346.72	0.110533	1.07963	0.891219	2346.72	-0.356229	0.781204	0.588585	2346.72	-0.0527623	0.964089	0.998551	2346.72	0.414	1.33237	0.883279	2346.72	0.0577708	1.04086	0.924185
BRAD3257_v2_0296	CDS	1	288652	288735	84	NA	NA	protein_of_unknown_function	0.619048	0.380952	3.61816	1.41404	2.98339	1.41918	0	2.92722	1.12476	2.05194	1.94234	-0.0571612	0.961154	NA	1.94234	0.000172019	1.00012	NA	1.94234	0.190931	1.1415	NA	1.94234	0.133598	1.09703	NA	1.94234	0.13377	1.09716	NA
BRAD3257_v2_0297	CDS	3	288954	289865	912	NA	NA	conserved_exported_protein_of_unknown_function	0.66557	0.33443	201.713	207.864	198.395	216.425	269.521	197.588	199.082	210.324	212.614	0.0165894	1.01157	0.983385	212.614	-0.169954	0.888871	0.803924	212.614	-0.16951	0.889145	0.998551	212.614	0.0170336	1.01188	0.997184	212.614	-0.15292	0.899428	0.755097
BRAD3257_v2_0298	CDS	2	289850	290272	423	NA	NA	conserved_protein_of_unknown_function	0.619385	0.380615	74.1723	98.2758	67.1262	73.7974	93.8205	68.7898	89.9805	59.5062	78.1836	-0.253222	0.839021	0.74987	78.1836	-0.101658	0.931961	0.913928	78.1836	0.0804985	1.05738	0.998551	78.1836	-0.0710657	0.951935	0.990944	78.1836	-0.172724	0.887166	0.777755
BRAD3257_v2_0299	CDS	-3	290365	291612	1248	NA	NA	conserved_protein_of_unknown_function	0.663462	0.336538	573.479	713.384	504.938	415.82	851.208	614.717	571.376	538.634	597.944	-0.436782	0.738781	0.420497	597.944	-0.36173	0.778231	0.564496	597.944	-0.168402	0.889828	0.998551	597.944	-0.243454	0.844721	0.966156	597.944	-0.605184	0.657388	0.127001
BRAD3257_v2_0300	CDS	-1	291888	293714	1827	bipA	typA_yihK	GTP-binding_protein	0.652436	0.347564	1690.59	1713.82	1875.06	2695.73	939.911	1229.43	1717.5	2457.2	1789.91	0.377183	1.2988	0.54234	1789.91	0.833402	1.78188	0.34091	1789.91	0.572443	1.48704	0.726834	1789.91	0.116223	1.08389	0.988296	1789.91	0.949625	1.93137	0.0206789
BRAD3257_v2_0301	CDS	3	293727	293957	231	NA	NA	protein_of_unknown_function	0.545455	0.454545	26.2317	21.2106	19.392	36.1891	18.7641	21.9542	31.4932	24.6233	24.9823	0.18576	1.13742	NA	24.9823	0.338295	1.26426	NA	24.9823	0.148528	1.10844	NA	24.9823	-0.0040075	0.997226	0.998889	24.9823	0.334288	1.26076	0.630128
BRAD3257_v2_0302	CDS	-3	294034	294798	765	NA	NA	Transcriptional_regulatory_protein_Crp_family	0.637909	0.362092	340.107	412.193	273.726	170.302	443.515	338.094	437.53	203.142	327.326	-0.61997	0.650685	0.371597	327.326	-0.23477	0.849821	0.797157	327.326	-0.043671	0.970183	0.998551	327.326	-0.428871	0.742843	0.932108	327.326	-0.663641	0.631283	0.214418
BRAD3257_v2_0303	CDS	1	294967	295356	390	NA	NA	Response_regulator_with_CheY-like_receiver_AAA-type_ATPase_and_DNA-binding_domains	0.661538	0.338462	31.6589	25.4527	18.6462	15.611	27.2932	27.8086	28.1189	21.5454	24.5169	-0.587835	0.665341	NA	24.5169	-0.11827	0.921292	NA	24.5169	0.0457757	1.03224	NA	24.5169	-0.423789	0.745464	0.939268	24.5169	-0.54206	0.68679	0.360536
BRAD3257_v2_0304	CDS	-3	295360	296901	1542	NA	NA	Phosphodiesterase/alkaline_phosphatase_D	0.649157	0.350843	363.625	487.844	305.051	172.43	709.624	409.811	436.405	266.752	393.943	-0.675992	0.625902	0.32374	393.943	-0.548412	0.683772	0.501661	393.943	-0.322473	0.799698	0.978553	393.943	-0.450053	0.732016	0.923786	393.943	-0.998465	0.500532	0.0498848
BRAD3257_v2_0305	CDS	-1	297003	298448	1446	NA	NA	conserved_protein_of_unknown_function	0.64177	0.35823	1416.51	1529.29	1127.72	1189.98	1750.18	1282.12	1347.46	1108.05	1343.91	-0.31664	0.802938	0.566459	1343.91	-0.278113	0.824669	0.645112	1343.91	-0.0375811	0.974287	0.998551	1343.91	-0.0761076	0.948614	0.99038	1343.91	-0.354221	0.782292	0.382988
BRAD3257_v2_0306	CDS	1	298600	298890	291	NA	NA	putative_pterin-4-alpha-carbinolamine_dehydratase	0.652921	0.347079	104.022	126.557	113.369	125.597	107.467	90.7439	110.226	86.1814	108.02	0.0444514	1.03129	0.95894	108.02	-0.0120241	0.9917	0.992625	108.02	0.197407	1.14664	0.998551	108.02	0.253883	1.19241	0.966931	108.02	0.241859	1.18252	0.639045
BRAD3257_v2_0307	CDS	1	298990	299370	381	NA	NA	conserved_protein_of_unknown_function	0.690289	0.309711	814.087	2123.89	752.56	444.913	1262.31	715.706	1130.38	628.919	984.096	-0.969224	0.510781	0.196322	984.096	-0.126289	0.916185	0.911517	984.096	0.434627	1.35156	0.969413	984.096	-0.408307	0.753507	0.949165	984.096	-0.534596	0.690352	0.399026
BRAD3257_v2_0308	CDS	-1	299547	300701	1155	NA	NA	TRAP_transporter_solute_receptor_TAXI_family	0.627706	0.372294	500.211	408.658	483.309	604.571	191.053	215.151	224.951	489.387	389.661	0.220116	1.16483	0.803012	389.661	0.670571	1.5917	0.403146	389.661	0.961785	1.94772	0.360285	389.661	0.51133	1.42536	0.881086	389.661	1.1819	2.26876	0.0123374
BRAD3257_v2_0309	CDS	-1	300720	301586	867	NA	NA	conserved_protein_of_unknown_function	0.689735	0.310265	1863.35	1684.83	1492.44	1441.89	1095.14	1027.46	1140.5	1482.53	1403.52	-0.254067	0.838529	0.647716	1403.52	0.282377	1.2162	0.613345	1403.52	0.686124	1.60896	0.348366	1403.52	0.14968	1.10932	0.977527	1403.52	0.432057	1.34916	0.233953
BRAD3257_v2_0310	CDS	-3	301600	301848	249	NA	NA	protein_of_unknown_function	0.542169	0.457831	419.707	291.292	319.968	335.636	491.278	324.922	246.322	420.647	356.222	-0.0986395	0.933913	0.918715	356.222	-0.245718	0.843396	0.766799	356.222	-0.168876	0.889535	0.998551	356.222	-0.0217972	0.985005	0.997184	356.222	-0.267515	0.830749	0.647378
BRAD3257_v2_0311	CDS	-1	301983	303029	1047	NA	NA	Zn-dependent_oxidoreductase_NADPH:quinone_reductase	0.645654	0.354346	719.11	686.517	667.533	761.39	544.159	654.235	806.45	1170.63	751.253	0.021581	1.01507	0.979329	751.253	0.652775	1.57219	0.342824	751.253	0.206552	1.15393	0.992007	751.253	-0.424643	0.745023	0.873098	751.253	0.228133	1.17132	0.633762
BRAD3257_v2_0312	CDS	3	303180	304019	840	NA	NA	conserved_protein_of_unknown_function	0.680952	0.319048	263.221	388.861	299.085	170.302	301.931	294.186	305.934	317.025	292.568	-0.409889	0.752681	0.541251	292.568	0.0550121	1.03887	0.951143	292.568	0.113159	1.08159	0.998551	292.568	-0.351742	0.783637	0.948068	292.568	-0.29673	0.814096	0.587911
BRAD3257_v2_0313	NA	NA	NA	NA	NA	NA	NA	NA	NA	NA	31.6589	49.4914	49.2259	31.222	39.234	43.9084	24.7446	24.6233	36.7636	-0.0178131	0.987729	NA	36.7636	-0.591129	0.663823	NA	36.7636	-0.0181639	0.987489	NA	36.7636	0.555152	1.46932	0.881086	36.7636	-0.035977	0.975371	0.964378
BRAD3257_v2_0314	CDS	2	304136	304825	690	NA	NA	conserved_exported_protein_of_unknown_function	0.652174	0.347826	2884.58	3144.83	3086.31	2415.44	2331.87	2429.6	2802.89	2766.01	2732.69	-0.123087	0.918221	0.845236	2732.69	0.210054	1.15673	0.710056	2732.69	0.316832	1.24559	0.916966	2732.69	-0.0163094	0.988759	0.997184	2732.69	0.193745	1.14373	0.640134
BRAD3257_v2_0315	CDS	3	305019	306212	1194	rlmN	NA	Dual-specificity_RNA_methyltransferase_RlmN	0.639028	0.360972	1816.32	3199.97	1667.71	903.308	3844.93	2218.84	2104.42	1454.82	2151.29	-0.768756	0.586923	0.27337	2151.29	-0.618782	0.651221	0.46591	2151.29	-0.221358	0.857757	0.998551	2151.29	-0.371333	0.773068	0.949165	2151.29	-0.990115	0.503438	0.0586174
BRAD3257_v2_0316	CDS	-1	306753	307919	1167	NA	NA	transposase	0.656384	0.343616	101.309	117.365	98.4518	81.6029	122.82	117.089	115.85	98.4931	106.623	-0.254063	0.838531	0.705849	106.623	-0.144846	0.904476	0.85059	106.623	-0.11607	0.922698	0.998551	106.623	-0.225287	0.855425	0.96729	106.623	-0.370133	0.773711	0.412765
BRAD3257_v2_0317	CDS	3	308016	308537	522	NA	NA	conserved_membrane_protein_of_unknown_function	0.66092	0.33908	104.022	103.932	72.3472	55.348	201.288	149.288	121.474	81.0516	111.094	-0.606259	0.656898	0.308934	111.094	-0.688515	0.620492	0.364495	111.094	-0.65375	0.635626	0.685533	111.094	-0.571494	0.672919	0.79612	111.094	-1.26001	0.417541	0.00323601
BRAD3257_v2_0318	NA	NA	NA	NA	NA	NA	NA	NA	NA	NA	28.0408	32.5229	10.4419	12.063	22.1758	29.2722	21.3704	14.3636	21.2813	-1.10914	0.46357	NA	21.2813	-0.407981	0.753678	NA	21.2813	0.206321	1.15374	NA	21.2813	-0.494838	0.709641	0.92168	21.2813	-0.902819	0.534841	0.11508
BRAD3257_v2_0319	CDS	1	308680	309456	777	NA	NA	conserved_membrane_protein_of_unknown_function	0.651223	0.348777	522.825	430.575	469.884	580.445	325.813	458.111	783.955	655.595	528.4	0.126099	1.09134	0.864813	528.4	0.785	1.72309	0.34091	528.4	0.249742	1.18899	0.978553	528.4	-0.409159	0.753062	0.881614	528.4	0.375842	1.2976	0.398368
BRAD3257_v2_0320	CDS	3	309546	310883	1338	argG	NA	argininosuccinate_synthetase	0.648729	0.351271	1912.2	1526.46	2082.4	2426.09	1040.55	1263.1	1717.5	2091.95	1757.53	0.357937	1.28159	0.506383	1757.53	0.661396	1.58161	0.342523	1757.53	0.526027	1.43996	0.702181	1757.53	0.222568	1.16681	0.96729	1757.53	0.883964	1.84544	0.0137377
BRAD3257_v2_0321	CDS	-3	311032	312042	1011	NA	NA	Outer_membrane_protein/peptidoglycan-associated_(Lipo)protein	0.684471	0.315529	1811.8	2444.88	2940.87	1933.63	1204.31	1672.91	1810.86	2147.35	1995.83	0.171587	1.1263	0.833652	1995.83	0.401504	1.32088	0.566429	1995.83	0.493572	1.40793	0.852961	1995.83	0.263654	1.20052	0.966931	1995.83	0.665158	1.58574	0.133561
BRAD3257_v2_0322	CDS	3	312018	313283	1266	NA	NA	conserved_protein_of_unknown_function	0.799368	0.200632	10.8545	12.7264	12.6794	11.3534	5.11748	4.39084	11.2476	8.20776	9.57217	0.0179763	1.01254	NA	9.57217	0.532312	1.44625	NA	9.57217	0.736769	1.66644	NA	9.57217	0.222433	1.1667	0.988296	9.57217	0.754745	1.68733	NA
BRAD3257_v2_0323	CDS	-2	313463	313747	285	NA	NA	conserved_protein_of_unknown_function	0.659649	0.340351	314.78	296.949	375.161	303.705	233.698	304.431	262.068	318.051	301.105	0.136601	1.09931	0.84862	301.105	0.0962688	1.06901	0.900444	301.105	0.164839	1.12104	0.998551	301.105	0.205172	1.15282	0.968192	301.105	0.30144	1.23237	0.497015
BRAD3257_v2_0324	CDS	-3	313789	314175	387	NA	NA	conserved_protein_of_unknown_function	0.633075	0.366925	369.053	313.21	468.392	374.664	202.993	305.895	300.31	476.05	351.321	0.265649	1.20218	0.727486	351.321	0.523164	1.4371	0.471173	351.321	0.36062	1.28398	0.969413	351.321	0.103105	1.07408	0.99038	351.321	0.626269	1.54357	0.180183
BRAD3257_v2_0325	CDS	-3	314200	315024	825	NA	NA	conserved_protein_of_unknown_function	0.667879	0.332121	265.935	371.893	354.277	316.477	167.171	259.059	345.3	464.764	318.11	0.0624424	1.04423	0.944424	318.11	0.801935	1.74344	0.342523	318.11	0.500856	1.41505	0.856645	318.11	-0.238637	0.847546	0.96729	318.11	0.563298	1.47764	0.225205
BRAD3257_v2_0326	CDS	-3	315175	317121	1947	NA	NA	putative_ATP-binding_protein	0.65999	0.34001	288.548	265.84	252.096	140.499	260.992	314.677	352.049	203.142	259.73	-0.416427	0.749278	0.568678	259.73	-0.0446907	0.969498	0.965449	259.73	-0.0457873	0.968761	0.998551	259.73	-0.417524	0.748708	0.924584	259.73	-0.462215	0.725871	0.39171
BRAD3257_v2_0327	CDS	-1	317175	319328	2154	NA	NA	Two-component_hybrid_sensor_and_regulator	0.66156	0.33844	1622.75	1525.04	1453.66	1046.65	1680.24	1611.44	1536.42	1285.54	1470.22	-0.303829	0.810099	0.586685	1470.22	-0.203143	0.868656	0.74877	1470.22	-0.0588961	0.959998	0.998551	1470.22	-0.159583	0.895284	0.977768	1470.22	-0.362726	0.777694	0.370388
BRAD3257_v2_0328	NA	NA	NA	NA	NA	NA	NA	NA	NA	NA	376.289	357.752	487.038	395.242	274.638	229.787	328.429	242.129	336.413	0.241127	1.18192	0.709803	336.413	0.158689	1.11627	0.825238	336.413	0.487607	1.40212	0.787155	336.413	0.570045	1.48457	0.670323	336.413	0.728734	1.65718	0.0621067
BRAD3257_v2_0329	CDS	-3	319516	320298	783	sdhB	dhsB	succinate_dehydrogenase_FeS_subunit	0.627075	0.372925	5079	5267.3	5985.42	3572.79	3914.87	3659.03	3531.73	2865.53	4234.46	-0.101833	0.931848	0.903407	4234.46	-0.215945	0.860982	0.766733	4234.46	0.400199	1.31969	0.911856	4234.46	0.51431	1.42831	0.804933	4234.46	0.298366	1.22975	0.541062
BRAD3257_v2_0330	CDS	-1	320406	322241	1836	sdhA	dhsA	succinate_dehydrogenase_flavoprotein_subunit	0.659041	0.340959	6587.77	6912.54	8325.89	5505	5049.25	4916.27	5505.68	4644.56	5930.87	0.0316441	1.02218	0.969353	5930.87	0.0239087	1.01671	0.978745	5930.87	0.396712	1.3165	0.902213	5930.87	0.404447	1.32358	0.881614	5930.87	0.428356	1.3457	0.301379
BRAD3257_v2_0331	CDS	-1	322245	322649	405	NA	NA	Succinate_dehydrogenase_hydrophobic_membrane_anchor_protein_subunit	0.622222	0.377778	2750.71	2779.3	3375.7	2225.27	1970.23	1860.25	1845.72	1652.84	2307.5	0.0167008	1.01164	0.983572	2307.5	-0.118486	0.921154	0.872094	2307.5	0.480736	1.39546	0.780767	2307.5	0.615923	1.53254	0.574716	2307.5	0.497437	1.4117	0.213862
BRAD3257_v2_0332	CDS	-2	322646	323044	399	sdhC	NA	Succinate_dehydrogenase_cytochrome_b556_subunit	0.641604	0.358396	2048.78	1865.12	2601.51	1580.97	1697.3	1454.83	1430.69	1094.71	1721.74	0.0847752	1.06052	0.922817	1721.74	-0.281401	0.822792	0.68935	1721.74	0.275805	1.21067	0.978553	1721.74	0.641982	1.56047	0.6587	1721.74	0.360581	1.28394	0.450154
BRAD3257_v2_0333	CDS	2	323555	324415	861	NA	NA	conserved_membrane_protein_of_unknown_function	0.66899	0.33101	446.843	602.381	467.646	211.458	492.984	371.757	372.294	217.506	397.859	-0.506754	0.703804	0.506537	397.859	-0.44095	0.736649	0.600927	397.859	0.227329	1.17067	0.998551	397.859	0.161524	1.11847	0.988296	397.859	-0.279426	0.823919	0.66863
BRAD3257_v2_0334	CDS	-2	324533	326062	1530	NA	NA	Malonyl_CoA_synthetase	0.641176	0.358824	1590.18	1486.86	2154.75	1633.48	1132.67	1206.02	1473.43	1706.19	1547.95	0.276835	1.21153	0.61684	1547.95	0.407583	1.32646	0.472785	1547.95	0.363823	1.28683	0.902213	1547.95	0.233075	1.17534	0.958556	1547.95	0.640658	1.55904	0.0712925
BRAD3257_v2_0335	CDS	2	326150	326911	762	NA	NA	conserved_protein_of_unknown_function	0.650919	0.349081	126.636	142.818	141.711	104.31	124.525	147.825	136.095	97.4671	127.673	-0.117293	0.921916	0.887005	127.673	-0.196806	0.87248	0.801766	127.673	-0.0131993	0.990893	0.998551	127.673	0.0663139	1.04704	0.990944	127.673	-0.130492	0.91352	0.821584
BRAD3257_v2_0336	CDS	3	327207	327761	555	NA	NA	conserved_exported_protein_of_unknown_function	0.63964	0.36036	71.4587	71.4091	50.7176	72.3782	100.644	77.5714	100.103	73.8698	77.269	-0.184182	0.880148	0.827618	77.269	-0.026551	0.981765	0.980643	77.269	-0.270333	0.829128	0.978553	77.269	-0.427964	0.74331	0.910159	77.269	-0.454515	0.729756	0.367936
BRAD3257_v2_0337	CDS	3	327945	328574	630	NA	NA	conserved_membrane_protein_of_unknown_function	0.619048	0.380952	404.33	422.798	392.315	253.324	771.034	474.21	391.415	255.466	420.612	-0.302807	0.810674	0.705849	420.612	-0.802145	0.573496	0.342824	420.612	-0.501954	0.70615	0.887643	420.612	-0.00261609	0.998188	0.999117	420.612	-0.804761	0.572457	0.0908904
BRAD3257_v2_0338	CDS	2	328589	329371	783	NA	NA	conserved_protein_of_unknown_function	0.613027	0.386973	642.224	941.044	633.224	335.636	1067.85	761.078	722.093	488.361	698.939	-0.586078	0.666151	0.391003	698.939	-0.494238	0.709937	0.531133	698.939	-0.172513	0.887296	0.998551	698.939	-0.264353	0.832572	0.968192	698.939	-0.75859	0.591074	0.134848
BRAD3257_v2_0339	CDS	-2	329465	330664	1200	NA	NA	conserved_membrane_protein_of_unknown_function	0.6925	0.3075	250.558	456.735	239.417	75.9261	511.748	440.547	336.302	127.22	304.807	-0.807655	0.57131	0.314746	304.807	-0.741091	0.598287	0.44311	304.807	-0.310194	0.806533	0.997492	304.807	-0.376758	0.770166	0.966156	304.807	-1.11785	0.46078	0.0625297
BRAD3257_v2_0340	CDS	1	330931	332043	1113	leuB	NA	3-isopropylmalate_dehydrogenase_2	0.643306	0.356694	1806.37	1390.71	2138.34	2503.43	835.855	936.712	1608.4	1976.02	1649.48	0.492943	1.40731	0.317598	1649.48	0.924998	1.89868	0.159909	1649.48	0.77378	1.70974	0.278776	1649.48	0.341725	1.26727	0.914841	1649.48	1.26672	2.40615	0.000180445
BRAD3257_v2_0341	CDS	2	332144	332782	639	NA	NA	Phosphonate_metabolim_protein_transferase_hexapeptide_repeat_family	0.652582	0.347418	99.4995	98.2758	129.032	169.592	59.7039	74.6442	83.2319	200.064	114.255	0.485481	1.40005	0.519512	114.255	0.853381	1.80673	0.348486	114.255	0.430384	1.34759	0.967265	114.255	0.0624828	1.04426	0.993306	114.255	0.915864	1.8867	0.0822384
BRAD3257_v2_0342	CDS	-3	332968	333351	384	NA	NA	conserved_exported_protein_of_unknown_function	0.65625	0.34375	1751.19	1800.07	2844.66	2851.13	1683.65	1984.66	1588.16	2347.42	2106.37	0.620216	1.53711	0.213904	2106.37	0.092042	1.06588	0.90133	2106.37	-0.0427578	0.970797	0.998551	2106.37	0.485416	1.39999	0.78847	2106.37	0.577458	1.49222	0.135673
BRAD3257_v2_0343	CDS	-2	333362	333478	117	NA	NA	conserved_protein_of_unknown_function	0.625	0.375	34.3725	20.5036	40.2757	107.858	17.0583	27.8086	13.4971	62.5841	40.4947	0.939414	1.91775	0.26865	40.4947	0.442233	1.35871	0.675903	40.4947	0.145302	1.10596	NA	40.4947	0.642484	1.56101	0.883279	40.4947	1.08472	2.12096	0.0913913
BRAD3257_v2_0344	CDS	-3	333508	334296	789	NA	NA	conserved_protein_of_unknown_function	0.685678	0.314322	38.8952	69.995	61.9053	85.1508	47.7632	67.3262	86.6062	108.753	70.7993	0.351809	1.27616	0.665655	70.7993	0.625677	1.54294	0.44311	70.7993	-0.0681803	0.95384	0.998551	70.7993	-0.342049	0.78892	0.949165	70.7993	0.283628	1.21725	0.653028
BRAD3257_v2_0345	CDS	3	334413	335447	1035	asd	NA	Aspartate-semialdehyde_dehydrogenase	0.628985	0.371014	1402.94	1380.81	1364.9	1534.84	943.322	1112.35	1431.81	1636.42	1350.93	0.0549715	1.03884	0.936681	1350.93	0.537229	1.45118	0.348486	1350.93	0.406292	1.32528	0.802957	1350.93	-0.0759654	0.948707	0.99038	1350.93	0.461263	1.37675	0.181689
BRAD3257_v2_0346	CDS	-3	335590	336234	645	NA	NA	Carbonate_dehydratase	0.635659	0.364341	723.633	602.381	772.697	759.261	513.454	482.992	682.727	528.374	633.19	0.192403	1.14267	0.758923	633.19	0.257433	1.19535	0.667274	633.19	0.377588	1.29917	0.901457	633.19	0.312558	1.24191	0.923786	633.19	0.569991	1.48451	0.119887
BRAD3257_v2_0347	CDS	3	336345	337226	882	mcl	NA	(3S)-malyl-CoA_thioesterase	0.665533	0.334467	382.621	379.67	545.96	438.527	267.815	264.914	299.185	450.401	378.636	0.332279	1.259	0.580335	378.636	0.439141	1.3558	0.497647	378.636	0.46023	1.37576	0.852961	378.636	0.353367	1.27754	0.919843	378.636	0.792508	1.73208	0.0478704
BRAD3257_v2_0348	CDS	-2	337463	338248	786	NA	NA	conserved_protein_of_unknown_function	0.660305	0.339695	170.054	180.29	160.357	170.302	56.2923	100.989	118.099	141.584	137.246	-0.073944	0.950037	0.933991	137.246	0.610052	1.52631	0.407957	137.246	0.990993	1.98755	0.186034	137.246	0.306997	1.23713	0.949165	137.246	0.917049	1.88825	0.036061
BRAD3257_v2_0349	CDS	-2	338327	338932	606	leuD	NA	3-isopropylmalate_dehydratase_small_subunit	0.613861	0.386139	4927.94	3858.92	4603.37	3378.36	3780.11	3439.49	3789.3	3588.84	3920.79	-0.126429	0.916096	0.856839	3920.79	0.0285605	1.01999	0.973125	3920.79	0.258391	1.19614	0.978553	3920.79	0.103402	1.0743	0.988296	3920.79	0.131963	1.09578	0.787678
BRAD3257_v2_0350	CDS	-1	339129	339527	399	NA	NA	conserved_protein_of_unknown_function	0.626566	0.373434	417.898	371.893	389.332	315.768	525.395	417.129	408.286	353.959	399.958	-0.148977	0.90189	0.82964	399.958	-0.278286	0.82457	0.653092	399.958	-0.231822	0.851559	0.978553	399.958	-0.102513	0.931409	0.988296	399.958	-0.380799	0.768012	0.352627
BRAD3257_v2_0351	CDS	3	339621	339932	312	NA	NA	exported_protein_of_unknown_function	0.641026	0.358974	530.965	514.711	611.595	561.286	540.747	439.084	514.013	473.998	523.3	0.153973	1.11263	0.803258	523.3	0.0117405	1.00817	0.990214	523.3	0.0876518	1.06264	0.998551	523.3	0.229884	1.17274	0.953901	523.3	0.241624	1.18232	0.551656
BRAD3257_v2_0352	CDS	3	340023	340289	267	NA	NA	conserved_exported_protein_of_unknown_function	0.666667	0.333333	180.908	289.171	231.958	224.23	208.111	194.66	166.464	291.375	223.36	-0.0385719	0.973618	0.96917	223.36	0.157736	1.11554	0.860796	223.36	0.190973	1.14153	0.998551	223.36	-0.00533544	0.996309	0.997421	223.36	0.152401	1.11142	0.80806
BRAD3257_v2_0353	CDS	-3	340387	340686	300	NA	NA	conserved_protein_of_unknown_function	0.613333	0.386667	239.703	218.469	213.312	184.493	330.93	291.259	174.337	249.311	237.727	-0.183177	0.880761	0.800191	237.727	-0.496855	0.70865	0.439757	237.727	-0.39706	0.759404	0.909371	237.727	-0.0833822	0.943842	0.99038	237.727	-0.580237	0.668854	0.15416
BRAD3257_v2_0354	CDS	2	340865	341404	540	NA	NA	conserved_exported_protein_of_unknown_function	0.659259	0.340741	499.306	583.292	393.061	781.259	354.812	387.857	509.514	959.281	558.548	0.0962893	1.06902	0.927066	558.548	0.803205	1.74497	0.35452	558.548	0.440636	1.3572	0.952871	558.548	-0.26628	0.831461	0.968192	558.548	0.536925	1.45088	0.332017
BRAD3257_v2_0355	CDS	-3	341545	341754	210	NA	NA	conserved_protein_of_unknown_function	0.628571	0.371429	205.331	272.91	224.5	229.907	247.345	253.205	242.947	263.674	242.477	-0.0693214	0.953086	0.927533	242.477	0.0161501	1.01126	0.9851	242.477	-0.0581707	0.960481	0.998551	242.477	-0.143642	0.905231	0.985645	242.477	-0.127492	0.915421	0.7973
BRAD3257_v2_0356	CDS	-2	341849	343255	1407	leuC	NA	3-isopropylmalate_isomerase_subunit_dehydratase_component	0.652452	0.347548	3821.68	5817.36	4151.38	2061.36	5369.94	4229.84	3976.01	2243.8	3958.92	-0.5128	0.700861	0.494516	3958.92	-0.506492	0.703932	0.539124	3958.92	0.00496644	1.00345	0.998826	3958.92	-0.0013416	0.999071	0.999945	3958.92	-0.507833	0.703278	0.372197
BRAD3257_v2_0357	NA	NA	NA	NA	NA	NA	NA	NA	NA	NA	1216.61	1213.95	1375.34	813.9	1907.11	1267.49	1169.75	700.737	1208.11	-0.126863	0.915821	0.892756	1208.11	-0.641749	0.640935	0.415003	1208.11	-0.324847	0.798383	0.978553	1208.11	0.190039	1.14079	0.983722	1208.11	-0.45171	0.731176	0.398368
BRAD3257_v2_0358	CDS	-2	343331	343459	129	NA	NA	conserved_protein_of_unknown_function	0.635659	0.364341	123.018	146.353	139.473	58.1864	216.64	99.5256	127.097	62.5841	121.61	-0.330958	0.795008	0.738075	121.61	-0.542052	0.686793	0.561718	121.61	-0.168672	0.889661	0.998551	121.61	0.0424217	1.02984	0.996505	121.61	-0.49963	0.707288	0.442733
BRAD3257_v2_0359	CDS	-3	343711	344091	381	rplS	NA	50S_ribosomal_subunit_protein_L19	0.632546	0.367454	3585.6	3234.62	2974.44	4868.5	2384.75	2659.38	3789.3	5030.33	3565.86	0.178424	1.13165	0.819305	3565.86	0.711983	1.63805	0.342824	3565.86	0.383502	1.3045	0.929433	3565.86	-0.150057	0.901215	0.988296	3565.86	0.561927	1.47624	0.201015
BRAD3257_v2_0360	CDS	-3	344203	344958	756	trmD	NA	tRNA_(guanine-1-)-methyltransferase	0.698413	0.301587	146.536	203.622	166.324	146.885	252.462	174.17	131.596	106.701	166.037	-0.143584	0.905267	0.858542	166.037	-0.731649	0.602215	0.342824	166.037	-0.244928	0.843858	0.985604	166.037	0.343137	1.26851	0.94131	166.037	-0.388512	0.763917	0.421138
BRAD3257_v2_0361	CDS	-2	345086	345643	558	rimM	NA	Ribosome_maturation_factor_RimM	0.679211	0.320789	76.886	100.397	194.666	413.691	37.5282	83.4259	97.8538	250.337	156.848	1.31666	2.49089	0.0560937	156.848	1.06413	2.09091	0.342523	156.848	0.359653	1.28312	0.978553	156.848	0.612189	1.52858	0.881614	156.848	1.67632	3.19611	0.00280858
BRAD3257_v2_0362	CDS	-2	345653	345985	333	rpsP	NA	30S_ribosomal_protein_S16	0.66967	0.33033	325.635	246.75	663.804	1441.89	231.992	278.086	283.439	803.334	534.366	1.4286	2.69185	0.0234472	534.366	0.805749	1.74805	0.391512	534.366	0.116577	1.08416	0.998551	534.366	0.739426	1.66951	0.776869	534.366	1.54517	2.91839	0.00450227
BRAD3257_v2_0363	CDS	-3	346072	347619	1548	ffh	NA	Signal_Recognition_Particle_(SRP)_component_with_4.5S_RNA_(ffs)	0.666021	0.333979	360.912	320.28	542.977	1229.01	220.052	261.987	361.047	765.373	507.705	1.09624	2.13796	0.0935544	507.705	0.949318	1.93096	0.342824	507.705	0.378541	1.30003	0.978553	507.705	0.525461	1.43939	0.900979	507.705	1.47478	2.77941	0.00428195
BRAD3257_v2_0364	CDS	3	348159	349139	981	NA	NA	conserved_protein_of_unknown_function	0.663609	0.336391	498.402	900.744	537.01	270.354	585.099	478.601	566.877	345.752	522.855	-0.637903	0.642646	0.37244	522.855	-0.176723	0.88471	0.860796	522.855	0.320377	1.24866	0.978553	522.855	-0.140803	0.907014	0.988296	522.855	-0.317526	0.802445	0.624441
BRAD3257_v2_0365	CDS	-3	349363	350064	702	NA	NA	conserved_exported_protein_of_unknown_function	0.678063	0.321937	811.373	1064.07	1011.37	542.836	731.8	752.297	870.561	784.867	821.146	-0.235403	0.849447	0.765649	821.146	0.136039	1.09888	0.876098	821.146	0.292553	1.22481	0.978553	821.146	-0.0788894	0.946786	0.99038	821.146	0.0571501	1.04041	0.931633
BRAD3257_v2_0366	CDS	-1	350070	350831	762	NA	NA	Transcriptional_regulator_effector-binding_domain/component	0.64042	0.35958	1532.29	1305.16	1463.35	796.16	1337.37	1166.5	1079.77	1043.41	1215.5	-0.287448	0.81935	0.695393	1215.5	-0.207543	0.866011	0.792926	1215.5	0.158072	1.11579	0.998551	1215.5	0.0781661	1.05568	0.99038	1215.5	-0.129377	0.914226	0.825905
BRAD3257_v2_0367	CDS	2	351047	351922	876	dapF	NA	Diaminopimelate_epimerase	0.667808	0.332192	1442.74	1673.52	1622.22	901.889	2226.1	1394.82	1318.21	1275.28	1481.85	-0.259579	0.835332	0.747854	1481.85	-0.411084	0.752058	0.580755	1481.85	-0.184954	0.879677	0.998551	1481.85	-0.0334488	0.977082	0.996505	1481.85	-0.444533	0.734822	0.387724
BRAD3257_v2_0368	CDS	1	351922	353175	1254	mtaB	NA	Threonylcarbamoyladenosine_tRNA_methylthiotransferase_MtaB	0.669059	0.330941	549.056	876.705	487.784	361.891	806.856	614.717	791.828	503.751	624.074	-0.635287	0.643813	0.308669	624.074	-0.113964	0.924046	0.90133	624.074	0.00494791	1.00344	0.998826	624.074	-0.516375	0.699126	0.872415	624.074	-0.630339	0.646025	0.196042
BRAD3257_v2_0369	CDS	-2	353312	354421	1110	NA	NA	conserved_protein_of_unknown_function	0.686486	0.313514	134.777	94.7407	130.523	471.877	153.524	314.677	291.312	660.724	281.519	0.923187	1.8963	0.257871	281.519	0.721088	1.64843	0.464877	281.519	-0.672982	0.627209	0.876805	281.519	-0.470883	0.721523	0.948123	281.519	0.250205	1.18938	0.751012
BRAD3257_v2_0370	CDS	-1	354642	355343	702	NA	NA	putative_enzyme	0.666667	0.333333	180.004	181.704	192.429	180.236	136.466	141.97	201.331	202.116	177.032	0.0396769	1.02788	0.957432	177.032	0.489146	1.40361	0.412896	177.032	0.343881	1.26917	0.916966	177.032	-0.105588	0.929426	0.988296	177.032	0.383558	1.30456	0.327871
BRAD3257_v2_0371	CDS	1	355402	356346	945	ftsY	NA	Signal_recognition_particle_receptor_FtsY	0.662434	0.337566	281.312	357.752	372.923	324.283	206.405	206.369	291.312	292.401	291.595	0.114312	1.08246	0.86464	291.595	0.454034	1.36987	0.448325	291.595	0.575461	1.49015	0.648372	291.595	0.235738	1.17751	0.960046	291.595	0.689773	1.61303	0.0613017
BRAD3257_v2_0372	CDS	3	356469	357071	603	NA	NA	putative_intracellular_septation_protein_A	0.626866	0.373134	308.448	256.648	350.548	306.543	262.697	229.787	275.565	319.077	288.664	0.200655	1.14922	0.75093	288.664	0.248905	1.18831	0.687088	288.664	0.180131	1.13299	0.998551	288.664	0.131881	1.09572	0.988296	288.664	0.380787	1.30205	0.346397
BRAD3257_v2_0373	CDS	-3	357208	357801	594	cycY	NA	Thiol:disulfide_interchange_protein_CycY	0.680135	0.319865	130.254	165.443	173.036	431.431	95.5263	122.943	104.602	350.882	196.765	0.743729	1.6745	0.359434	196.765	0.737431	1.6672	0.44311	196.765	0.293607	1.2257	0.998551	196.765	0.299906	1.23106	0.969538	196.765	1.03734	2.05243	0.0845298
BRAD3257_v2_0374	CDS	-1	357798	357977	180	cycX	NA	Heme_exporter_protein_D	0.655556	0.344444	113.972	97.5688	146.932	337.765	76.7622	109.771	68.6101	247.259	149.83	0.858354	1.81297	0.280191	149.83	0.524791	1.43872	0.586021	149.83	0.117232	1.08465	0.998551	149.83	0.450795	1.36679	0.949165	149.83	0.975585	1.96644	0.109202
BRAD3257_v2_0375	CDS	-2	357980	358765	786	ccmC	yejT_yejU	heme_exporter_subunit_;_membrane_component_of_ABC_superfamily	0.655216	0.344784	279.503	253.113	427.37	935.24	216.64	295.65	286.813	685.348	422.46	1.05211	2.07356	0.128319	422.46	0.707002	1.63241	0.431639	422.46	0.0391903	1.02754	0.998551	422.46	0.384296	1.30522	0.949165	422.46	1.0913	2.13066	0.0470051
BRAD3257_v2_0376	CDS	-1	358842	359510	669	ccmB	yejV	heme_exporter_subunit_;_membrane_component_of_ABC_superfamily	0.693572	0.306427	39.7998	63.6318	76.0764	61.0247	32.4107	40.9811	53.9883	46.1686	51.7602	0.339905	1.26567	0.661638	51.7602	0.352645	1.2769	0.673147	51.7602	0.399193	1.31877	NA	51.7602	0.386453	1.30718	0.938826	51.7602	0.739098	1.66913	0.148051
BRAD3257_v2_0377	CDS	-3	359770	360396	627	ccmA	NA	Cytochrome_c_biogenesis_ATP-binding_export_protein_CcmA	0.695375	0.304625	184.526	240.387	214.804	225.65	127.937	125.871	154.092	162.103	179.421	0.0457547	1.03222	0.95454	179.421	0.282634	1.21641	0.663658	179.421	0.672659	1.59401	0.504783	179.421	0.435779	1.35264	0.857284	179.421	0.718414	1.64537	0.0621067
BRAD3257_v2_0378	CDS	2	360614	363334	2721	acnA	acn	aconitate_hydratase_1	0.637633	0.362367	7002.95	6277.63	9286.54	6983.08	3892.7	4553.3	4691.36	7016.61	6213.02	0.26241	1.19948	0.701984	6213.02	0.42001	1.33794	0.513262	6213.02	0.582549	1.49749	0.694521	6213.02	0.424949	1.34253	0.881614	6213.02	0.844959	1.79621	0.0345925
BRAD3257_v2_0379	CDS	2	363563	364339	777	NA	NA	conserved_protein_of_unknown_function	0.643501	0.356499	12269.2	12334.7	13603.5	6685.05	12561.7	10677	12061.9	6284.06	10809.6	-0.22792	0.853865	0.806767	10809.6	-0.278651	0.824361	0.750434	10809.6	0.0676339	1.048	0.998551	10809.6	0.118365	1.0855	0.99038	10809.6	-0.160286	0.894847	0.814292
BRAD3257_v2_0380	CDS	3	364392	364733	342	NA	NA	protein_of_unknown_function	0.631579	0.368421	1135.2	883.776	804.023	592.508	939.911	809.377	899.805	444.245	813.605	-0.449335	0.73238	0.519549	813.605	-0.320374	0.800862	0.687088	813.605	0.175501	1.12936	0.998551	813.605	0.0465407	1.03279	0.994288	813.605	-0.273834	0.827119	0.64422
BRAD3257_v2_0381	CDS	2	364922	365290	369	NA	NA	conserved_protein_of_unknown_function	0.661247	0.338753	928.059	1085.28	886.066	952.979	1076.38	951.348	781.705	706.893	921.088	-0.122007	0.918908	0.845236	921.088	-0.414499	0.75028	0.44311	921.088	-0.00871721	0.993976	0.998551	921.088	0.283775	1.21738	0.929592	921.088	-0.130725	0.913373	0.762861
BRAD3257_v2_0382	CDS	-3	365437	365967	531	pat	NA	Phosphinothricin_N-acetyltransferase	0.661017	0.338983	460.411	529.558	431.1	344.151	467.397	525.437	447.653	336.518	442.778	-0.320649	0.800709	0.577352	442.778	-0.309037	0.807181	0.620196	442.778	-0.0032602	0.997743	0.998858	442.778	-0.0148726	0.989744	0.997184	442.778	-0.323909	0.798902	0.454806
BRAD3257_v2_0383	CDS	-3	366226	367017	792	NA	NA	conserved_membrane_protein_of_unknown_function	0.638889	0.361111	47085	65559.9	43553	26969.4	86679.9	50639.5	46662.8	34427.4	50197.1	-0.566454	0.675274	0.395206	50197.1	-0.639863	0.641774	0.415003	50197.1	-0.241573	0.845823	0.998551	50197.1	-0.168164	0.889975	0.988296	50197.1	-0.808027	0.571162	0.0965975
BRAD3257_v2_0384	CDS	-1	367290	369860	2571	NA	NA	conserved_membrane_protein_of_unknown_function	0.69156	0.30844	407.948	434.818	473.613	410.143	303.637	384.93	485.895	452.453	419.179	0.06283	1.04451	0.932095	419.179	0.408412	1.32722	0.476567	419.179	0.26604	1.2025	0.969413	419.179	-0.0795419	0.946358	0.99038	419.179	0.32887	1.25603	0.409164
BRAD3257_v2_0385	CDS	-2	369857	370579	723	ybbA	NA	putative_transporter_subunit:_ATP-binding_component_of_ABC_superfamily	0.674965	0.325035	388.952	447.544	284.168	327.831	419.633	461.038	521.887	342.674	399.216	-0.404147	0.755683	0.482744	399.216	-0.0245198	0.983148	0.97943	399.216	-0.0660816	0.955229	0.998551	399.216	-0.445709	0.734224	0.872415	399.216	-0.470228	0.72185	0.274478
BRAD3257_v2_0386	CDS	3	370635	371270	636	tesA	apeA_pldC	multifunctional_acyl-CoA_thioesterase_I_and_protease_I_and_lysophospholipase_L1	0.630503	0.369497	984.14	1605.64	539.993	439.236	2284.1	1208.94	1158.5	597.114	1102.21	-1.11395	0.462028	0.0791739	1102.21	-0.801921	0.573585	0.364495	1102.21	-0.350641	0.784235	0.978553	1102.21	-0.662667	0.631709	0.797599	1102.21	-1.46459	0.362339	0.0034755
BRAD3257_v2_0387	NA	NA	NA	NA	NA	NA	NA	NA	NA	NA	23.5181	16.9685	8.95016	9.93426	34.1165	23.4178	15.7466	11.2857	17.9922	-0.799914	0.574383	NA	17.9922	-0.806969	0.571581	NA	17.9922	-0.376505	0.770301	NA	17.9922	-0.36945	0.774078	0.966156	17.9922	-1.17642	0.442448	NA
BRAD3257_v2_0388	CDS	2	371444	371980	537	NA	NA	2'-5'_RNA_ligase	0.648045	0.351955	1840.74	1905.42	1630.42	1133.92	3092.66	1958.31	2042.56	1327.6	1866.46	-0.376569	0.770267	0.586685	1866.46	-0.503431	0.705427	0.486784	1866.46	-0.372037	0.772691	0.967265	1866.46	-0.245175	0.843713	0.968192	1866.46	-0.748606	0.595178	0.104567
BRAD3257_v2_0389	CDS	3	372162	373349	1188	NA	NA	conserved_protein_of_unknown_function	0.638047	0.361953	880.118	898.623	859.216	626.568	888.736	742.051	797.452	700.737	799.188	-0.237157	0.848416	0.707161	799.188	-0.11122	0.925805	0.879221	799.188	0.114929	1.08292	0.998551	799.188	-0.011008	0.992399	0.997184	799.188	-0.122228	0.918768	0.806589
BRAD3257_v2_0390	CDS	2	373598	374566	969	mdh	NA	Malate_dehydrogenase	0.662539	0.337461	3136.04	2879.69	4963.61	4974.94	1325.43	1573.38	2192.15	2913.75	2994.87	0.668708	1.58965	0.133978	2994.87	0.74893	1.68055	0.333124	2994.87	0.966656	1.95431	0.0374551	2994.87	0.886434	1.8486	0.0443988	2994.87	1.63536	3.10666	5.2009e-08
BRAD3257_v2_0391	CDS	1	374791	375987	1197	sucC	NA	succinyl-CoA_synthetase_beta_subunit	0.642439	0.357561	1470.78	1152.44	2544.08	3461.38	595.334	698.143	824.446	1450.72	1524.67	1.04072	2.05725	0.0470885	1524.67	0.69514	1.61904	0.364495	1524.67	0.871852	1.83001	0.384169	1524.67	1.21743	2.32532	0.0189726	1524.67	1.91257	3.76478	9.2722e-07
BRAD3257_v2_0392	CDS	2	375992	376471	480	NA	NA	conserved_protein_of_unknown_function	0.65	0.35	416.993	327.35	859.962	1182.18	163.759	226.86	242.947	506.829	490.86	1.22423	2.3363	0.0265714	490.86	0.760941	1.6946	0.366436	490.86	0.751082	1.68305	0.675488	490.86	1.21437	2.32039	0.0509567	490.86	1.97531	3.93212	5.86496e-06
BRAD3257_v2_0393	CDS	3	376506	377390	885	sucD	NA	succinyl-CoA_synthetase_alpha_chain	0.663277	0.336723	601.52	634.904	1277.64	1957.76	349.695	403.957	457.776	1136.77	852.503	1.13651	2.19849	0.0649624	852.503	0.861747	1.81724	0.342824	852.503	0.564845	1.47923	0.878112	852.503	0.839613	1.78957	0.568461	852.503	1.70136	3.25207	0.000349619
BRAD3257_v2_0394	CDS	2	377528	380485	2958	sucA	lys_met_lys+met	2-oxoglutarate_decarboxylase_thiamin-requiring	0.646045	0.353955	14338.8	14863.7	18133.8	13099	11623.5	11376.7	11752.6	11115.4	13287.9	0.0895709	1.06405	0.89828	13287.9	-0.00768792	0.994685	0.994925	13287.9	0.317875	1.24649	0.934011	13287.9	0.415134	1.33342	0.842833	13287.9	0.407446	1.32634	0.276879
BRAD3257_v2_0395	CDS	1	380617	381909	1293	sucB	lys_met	dihydrolipoyltranssuccinase	0.668987	0.331013	1019.42	882.362	1709.48	1728.56	687.448	927.93	971.789	1249.63	1147.08	0.778627	1.7155	0.0887107	1147.08	0.416127	1.33434	0.491044	1147.08	0.211983	1.15828	0.989569	1147.08	0.574483	1.48914	0.654425	1147.08	0.99061	1.98702	0.00660311
BRAD3257_v2_0396	CDS	1	381964	382725	762	ygfF	yqfD	putative_NAD(P)-binding_oxidoreductase_with_NAD(P)-binding_Rossmann-fold_domain	0.656168	0.343832	374.48	356.338	728.692	594.636	173.994	317.604	274.44	515.037	416.903	0.718055	1.64496	0.274132	416.903	0.559195	1.47345	0.476567	416.903	0.466023	1.3813	0.919466	416.903	0.624884	1.54209	0.79612	416.903	1.18408	2.27218	0.0135439
BRAD3257_v2_0397	CDS	3	382782	384182	1401	lpd	dhl_lpdA	lipoamide_dehydrogenase_E3_component_is_part_of_three_enzyme_complexes	0.638116	0.361884	669.36	568.444	1467.83	1435.5	320.695	597.154	553.38	1072.14	835.562	1.02516	2.03518	0.0887107	835.562	0.67468	1.59624	0.411446	835.562	0.349648	1.27425	0.978553	835.562	0.700124	1.62464	0.705253	835.562	1.3748	2.59333	0.00386
BRAD3257_v2_0398	CDS	3	384216	384746	531	NA	NA	conserved_membrane_protein_of_unknown_function	0.640301	0.359699	1095.4	1577.36	995.706	727.33	2302.87	1301.15	1150.63	815.646	1245.76	-0.533262	0.690991	0.42572	1245.76	-0.73898	0.599163	0.362793	1245.76	-0.365445	0.776229	0.969413	1245.76	-0.159728	0.895194	0.988296	1245.76	-0.898707	0.536367	0.0594986
BRAD3257_v2_0399	CDS	-2	384743	384880	138	NA	NA	protein_of_unknown_function	0.57971	0.42029	54.2724	66.4599	58.9219	53.2193	61.4098	65.8625	55.113	54.3764	58.7044	-0.0977472	0.934491	0.910843	58.7044	-0.189035	0.877192	0.818925	58.7044	-0.0622778	0.957751	NA	58.7044	0.0290104	1.02031	0.997011	58.7044	-0.160025	0.89501	0.782065
BRAD3257_v2_0400	CDS	-3	384922	385512	591	NA	NA	conserved_protein_of_unknown_function	0.65313	0.34687	589.761	651.166	586.236	499.551	506.631	493.237	651.234	583.777	570.199	-0.179735	0.882865	0.760511	570.199	0.282663	1.21644	0.604351	570.199	0.289696	1.22238	0.957406	570.199	-0.172702	0.887179	0.968192	570.199	0.109961	1.0792	0.80806
BRAD3257_v2_0401	CDS	-3	385600	386565	966	xerC	NA	Tyrosine_recombinase_XerC	0.689441	0.310559	113.068	138.576	111.877	180.236	202.993	128.798	210.329	217.506	162.923	0.182558	1.13489	0.833376	162.923	0.31888	1.24736	0.678564	162.923	-0.336674	0.791865	0.977743	162.923	-0.472996	0.720467	0.881614	162.923	-0.154116	0.898683	0.803541
BRAD3257_v2_0402	CDS	2	386687	388897	2211	priA	NA	Primosomal_protein_N'	0.679783	0.320217	373.575	400.174	316.239	284.546	487.867	463.965	475.772	424.751	403.361	-0.339964	0.790061	0.478318	403.361	-0.0739611	0.950026	0.911517	403.361	-0.277131	0.825231	0.967265	403.361	-0.543133	0.686279	0.568636	403.361	-0.617094	0.651983	0.0664527
BRAD3257_v2_0403	CDS	1	388918	389217	300	NA	NA	protein_of_unknown_function	0.553333	0.446667	57.8906	59.3897	43.2591	61.7343	81.8797	83.4259	78.7329	71.8179	67.2663	-0.13852	0.908451	0.864705	67.2663	-0.116096	0.922681	0.895485	67.2663	-0.42988	0.742324	0.911856	67.2663	-0.452303	0.730875	0.881614	67.2663	-0.5684	0.674364	0.221682
BRAD3257_v2_0404	CDS	-1	389214	389711	498	NA	NA	conserved_protein_of_unknown_function	0.666667	0.333333	7789.9	6359.65	6606.71	3180.38	1571.07	1529.47	2492.46	1029.05	3819.84	-0.428756	0.742902	0.610205	3819.84	0.138814	1.101	0.898005	3819.84	1.72107	3.29681	0.0037295	3819.84	1.1535	2.22453	0.166323	3819.84	1.29232	2.44921	0.013731
BRAD3257_v2_0405	CDS	2	390371	390931	561	atpH	NA	ATP_synthase_subunit_delta	0.618538	0.381462	7581.86	4853.7	6094.32	9681.65	4317.45	5923.24	6742.91	9365.05	6820.02	0.292345	1.22463	0.712	6820.02	0.555142	1.46931	0.464079	6820.02	0.237151	1.17866	0.998067	6820.02	-0.0256462	0.98238	0.997184	6820.02	0.529496	1.44343	0.294451
BRAD3257_v2_0406	CDS	1	390931	392460	1530	atpA	papA_uncA_unc	F1_sector_of_membrane-bound_ATP_synthase_alpha_subunit	0.651634	0.348366	11335.7	8182.35	16695	17216.1	4696.14	6917.03	7890.16	12440.9	10671.7	0.69568	1.61965	0.238488	10671.7	0.698677	1.62302	0.354999	10671.7	0.647452	1.5664	0.685533	10671.7	0.644456	1.56315	0.675165	10671.7	1.34313	2.53702	0.00125871
BRAD3257_v2_0407	CDS	3	392643	393500	858	atpG	NA	ATP_synthase_gamma_chain	0.655012	0.344988	1837.12	1607.06	3414.49	3975.83	900.677	1484.1	1474.56	3053.29	2218.39	0.92055	1.89284	0.13989	2218.39	0.7621	1.69596	0.362893	2218.39	0.43445	1.3514	0.951039	2218.39	0.592899	1.50827	0.842833	2218.39	1.355	2.55797	0.00410078
BRAD3257_v2_0408	CDS	1	393535	394977	1443	atpD	uncD_papB	membrane-bound_ATP_synthase_F1_sector_beta-subunit	0.648649	0.351351	4210.64	3714.69	9705.71	10510.4	1965.11	3385.33	3596.97	7330.55	5552.43	1.12962	2.18801	0.0503371	5552.43	0.848325	1.80041	0.342824	5552.43	0.464076	1.37943	0.919466	5552.43	0.745371	1.67641	0.6587	5552.43	1.5937	3.01822	0.000469062
BRAD3257_v2_0409	CDS	2	395090	395497	408	atpC	NA	ATP_synthase_epsilon_chain	0.637255	0.362745	1525.06	1541.3	3151.2	3875.78	941.617	1378.72	1225.98	2422.31	2007.75	1.01947	2.02718	0.0728824	2007.75	0.549131	1.4632	0.471173	2007.75	0.337021	1.26315	0.978553	2007.75	0.807362	1.75001	0.495225	2007.75	1.35649	2.56062	0.00258234
BRAD3257_v2_0410	CDS	1	395659	397308	1650	NA	NA	conserved_protein_of_unknown_function	0.667879	0.332121	1052.89	1131.23	1326.12	1170.11	1136.08	1201.63	1147.25	1142.93	1163.53	0.180835	1.13354	0.736218	1163.53	-0.0279546	0.98081	0.968248	1163.53	-0.0920518	0.938187	0.998551	1163.53	0.116737	1.08428	0.988296	1163.53	0.0887829	1.06347	0.835594
BRAD3257_v2_0411	CDS	-2	397484	398008	525	rppH	NA	RNA_pyrophosphohydrolase	0.659048	0.340952	304.83	350.682	292.372	329.25	286.579	323.458	345.3	306.765	317.405	-0.0713525	0.951745	0.920351	317.405	0.0872139	1.06232	0.90133	317.405	0.0954019	1.06836	0.998551	317.405	-0.0631645	0.957162	0.99038	317.405	0.0240494	1.01681	0.964837
BRAD3257_v2_0412	CDS	-3	398092	398595	504	rppH	NA	RNA_pyrophosphohydrolase	0.644841	0.355159	495.688	477.239	454.221	476.135	771.034	762.542	603.994	582.751	577.95	-0.0604605	0.958958	0.926002	577.95	-0.347555	0.785915	0.486521	577.95	-0.616998	0.652026	0.360285	577.95	-0.329904	0.79559	0.881614	577.95	-0.677458	0.625266	0.0275096
BRAD3257_v2_0413	CDS	-1	398667	399878	1212	NA	NA	conserved_protein_of_unknown_function	0.670792	0.329208	1077.31	1223.85	944.242	1104.83	1623.95	1425.56	1621.9	1226.03	1280.96	-0.153302	0.89919	0.821673	1280.96	-0.0902988	0.939328	0.900444	1280.96	-0.371689	0.772877	0.904294	1280.96	-0.434692	0.739852	0.842833	1280.96	-0.52499	0.694964	0.164321
BRAD3257_v2_0414	CDS	-2	400025	401383	1359	ctpA	NA	Carboxy-terminal-processing_protease	0.652686	0.347314	14989.1	18026.2	16040.9	11792.7	15785.7	14763.5	15106.6	12902.6	14925.9	-0.225194	0.85548	0.71883	14925.9	-0.114448	0.923736	0.871817	14925.9	0.102456	1.0736	0.998551	14925.9	-0.00829032	0.99427	0.997184	14925.9	-0.122738	0.918443	0.803357
BRAD3257_v2_0415	CDS	-3	401380	402747	1368	NA	NA	Membrane-bound_metallopeptidase	0.662281	0.337719	5752.88	6214	5359.66	3829.66	7329.94	5782.73	5498.93	4758.45	5565.78	-0.345532	0.787018	0.541204	5565.78	-0.321444	0.800269	0.60089	5565.78	-0.119666	0.920401	0.998551	5565.78	-0.143754	0.905161	0.988296	5565.78	-0.465197	0.724372	0.249488
BRAD3257_v2_0416	CDS	-1	402747	403229	483	rlmH	NA	Ribosomal_RNA_large_subunit_methyltransferase_H	0.635611	0.364389	1635.41	1733.61	1020.32	622.31	2500.74	1970.02	1860.35	940.814	1535.45	-0.860094	0.550917	0.170616	1535.45	-0.566118	0.675432	0.471173	1535.45	-0.343168	0.788309	0.978553	1535.45	-0.637144	0.642985	0.776869	1535.45	-1.20326	0.434292	0.0108635
BRAD3257_v2_0417	CDS	-2	403322	403678	357	NA	NA	conserved_protein_of_unknown_function	0.610644	0.389356	17121.1	23003.6	11872.4	6983.08	29964.6	16370.5	16096.4	6504.65	15989.5	-0.835452	0.560407	0.257871	15989.5	-0.801045	0.573933	0.385413	15989.5	-0.162848	0.89326	0.998551	15989.5	-0.197255	0.872209	0.988296	15989.5	-0.9983	0.500589	0.0718143
BRAD3257_v2_0418	CDS	-1	403878	404522	645	nadD	NA	putative_nicotinate-nucleotide_adenylyltransferase	0.63876	0.36124	919.918	1219.61	784.631	604.571	1139.49	903.049	1209.11	585.829	920.777	-0.522139	0.696339	0.445771	920.777	-0.156486	0.897208	0.867309	920.777	0.056973	1.04028	0.998551	920.777	-0.30868	0.80738	0.965339	920.777	-0.465166	0.724388	0.385274
BRAD3257_v2_0419	CDS	-2	404543	405850	1308	proA	proL_pro1_pro(1)	gamma-glutamylphosphate_reductase	0.681193	0.318807	1094.49	1901.18	1574.48	955.818	1589.83	1268.95	1251.85	1124.46	1345.13	-0.20761	0.865971	0.811236	1345.13	-0.22634	0.854801	0.787955	1345.13	0.0580319	1.04104	0.998551	1345.13	0.0767624	1.05465	0.99038	1345.13	-0.149578	0.901514	0.812551
BRAD3257_v2_0420	CDS	-1	405867	406082	216	NA	NA	protein_of_unknown_function	0.638889	0.361111	57.8906	51.6125	70.8555	61.0247	34.1165	64.3989	65.2358	63.6101	58.5931	0.230749	1.17344	0.785395	58.5931	0.312675	1.24201	0.702134	58.5931	0.111907	1.08066	NA	58.5931	0.02998	1.021	0.997041	58.5931	0.342655	1.26809	0.548022
BRAD3257_v2_0421	CDS	-1	406089	407210	1122	proB	pro2_pro(2)	gamma-glutamate_kinase	0.684492	0.315508	518.302	574.808	519.109	498.842	373.576	523.973	603.994	665.854	534.807	-0.0943372	0.936702	0.897395	534.807	0.455613	1.37137	0.446321	534.807	0.257983	1.19581	0.978553	534.807	-0.291968	0.816787	0.94131	534.807	0.163645	1.12011	0.730551
BRAD3257_v2_0422	CDS	1	407404	408369	966	NA	NA	conserved_exported_protein_of_unknown_function	0.655279	0.34472	470.361	482.188	606.374	437.107	359.93	339.558	408.286	442.193	443.25	0.120306	1.08697	0.86148	443.25	0.256482	1.19456	0.678934	443.25	0.405962	1.32497	0.878112	443.25	0.269785	1.20563	0.949165	443.25	0.526267	1.4402	0.170721
BRAD3257_v2_0423	CDS	-2	408407	410041	1635	NA	NA	Arylsulfatase_A_family_protein	0.637309	0.362691	450.461	568.444	411.708	339.894	673.802	550.318	484.77	517.089	499.561	-0.401044	0.75731	0.445771	499.561	-0.262813	0.833461	0.670345	499.561	-0.239941	0.84678	0.978553	499.561	-0.378171	0.769412	0.883279	499.561	-0.640984	0.641275	0.0881895
BRAD3257_v2_0424	CDS	-2	410303	411343	1041	obgE	cgtA_obg_yhbZ	GTPase_involved_in_cell_partioning_and_DNA_repair	0.651297	0.348703	1930.29	2688.09	2021.99	1464.59	2567.27	2078.33	2414.85	1729.78	2111.9	-0.357091	0.780737	0.580248	2111.9	-0.144933	0.904421	0.860261	2111.9	-0.00711493	0.99508	0.998551	2111.9	-0.219273	0.858998	0.968275	2111.9	-0.364206	0.776896	0.448907
BRAD3257_v2_0425	CDS	-1	411429	411911	483	NA	NA	Acyl_dehydratase	0.63354	0.36646	178.195	135.748	167.816	114.954	185.935	197.588	174.337	174.415	166.123	-0.132447	0.912283	0.86464	166.123	-0.121279	0.919372	0.883231	166.123	-0.257894	0.836308	0.978553	166.123	-0.269062	0.829859	0.960046	166.123	-0.390341	0.762949	0.401512
BRAD3257_v2_0426	CDS	3	412158	413072	915	NA	NA	conserved_membrane_protein_of_unknown_function	0.640437	0.359563	173.672	188.067	192.429	115.663	187.641	194.66	191.209	187.752	178.887	-0.205515	0.867229	0.792819	178.887	-0.0109934	0.992409	0.993658	178.887	-0.0695788	0.952916	0.998551	178.887	-0.264101	0.832718	0.966156	178.887	-0.275094	0.826396	0.592241
BRAD3257_v2_0427	CDS	-1	413259	413852	594	NA	NA	conserved_protein_of_unknown_function	0.678451	0.321549	326.539	460.977	448.254	258.291	373.576	383.466	317.181	443.219	376.438	-0.134937	0.910709	0.876135	376.438	0.00577027	1.00401	0.998227	376.438	0.0494594	1.03488	0.998551	376.438	-0.0912481	0.93871	0.99038	376.438	-0.0854779	0.942472	0.896881
BRAD3257_v2_0428	CDS	1	413707	413886	180	NA	NA	protein_of_unknown_function	0.655556	0.344444	0.904541	10.6053	0.745847	3.54795	1.70583	0	2.24951	4.10388	2.98286	-0.533483	0.690885	NA	2.98286	0.355229	1.27919	NA	2.98286	0.715786	1.64238	NA	2.98286	-0.172926	0.887042	NA	2.98286	0.182303	1.13469	NA
BRAD3257_v2_0429	CDS	-2	413999	414268	270	rpmA	NA	50S_ribosomal_protein_L27	0.611111	0.388889	7573.72	4727.85	7849.29	9544.7	6038.63	5822.25	7763.07	6470.79	6973.79	0.446123	1.36237	0.439612	6973.79	0.234434	1.17644	0.737162	6973.79	0.0467311	1.03292	0.998551	6973.79	0.258421	1.19617	0.966156	6973.79	0.492854	1.40723	0.255312
BRAD3257_v2_0430	CDS	-1	414372	414758	387	rplU	NA	50S_ribosomal_protein_L21	0.638243	0.361757	1923.96	1904.71	1857.16	3151.29	1108.79	1488.49	1876.09	3111.77	2052.78	0.330238	1.25722	0.669842	2052.78	0.797517	1.73811	0.342824	2052.78	0.472385	1.3874	0.90973	2052.78	0.00510559	1.00355	0.997421	2052.78	0.802622	1.74427	0.0902555
BRAD3257_v2_0431	CDS	1	415090	416214	1125	NA	NA	conserved_protein_of_unknown_function	0.629333	0.370667	368.148	315.331	326.681	298.737	330.93	355.658	380.168	258.544	329.275	-0.115035	0.92336	0.87587	329.275	-0.0949116	0.93633	0.90188	329.275	-0.00661103	0.995428	0.998551	329.275	-0.0267342	0.98164	0.997011	329.275	-0.121646	0.919138	0.817943
BRAD3257_v2_0432	CDS	-1	416478	417341	864	NA	NA	putative_epoxide_hydrolase	0.655093	0.344907	122.113	173.22	125.302	85.8604	192.758	172.706	157.466	137.48	145.863	-0.425848	0.744401	0.498957	145.863	-0.269656	0.829517	0.715021	145.863	-0.264974	0.832214	0.978553	145.863	-0.421166	0.746821	0.902998	145.863	-0.690822	0.619501	0.121143
BRAD3257_v2_0433	CDS	-1	417984	419189	1206	NA	NA	transposase	0.638474	0.361526	90.4541	84.8425	79.0598	91.5371	104.055	90.7439	97.8538	103.623	92.7712	-0.0340191	0.976696	0.967599	92.7712	0.046754	1.03294	0.95321	92.7712	-0.13497	0.910689	0.998551	92.7712	-0.215743	0.861103	0.96729	92.7712	-0.168989	0.889466	0.746175
BRAD3257_v2_0434	CDS	2	419414	420139	726	NA	NA	conserved_protein_of_unknown_function	0.599174	0.400826	113.068	107.467	109.64	77.3453	110.879	109.771	89.9805	103.623	102.722	-0.212146	0.863252	0.771983	102.722	-0.165186	0.891813	0.832462	102.722	0.00026233	1.00018	0.999465	102.722	-0.0466975	0.96815	0.994122	102.722	-0.211884	0.863409	0.68922
BRAD3257_v2_0435	CDS	-3	420310	421728	1419	NA	NA	Transcriptional_regulatory_protein	0.681466	0.318534	774.287	1227.39	853.995	528.645	1168.49	1083.07	1050.52	929.528	951.991	-0.462571	0.725692	0.467728	951.991	-0.160934	0.894446	0.847321	951.991	-0.146799	0.903252	0.998551	951.991	-0.448436	0.732837	0.883279	951.991	-0.60937	0.655483	0.188627
BRAD3257_v2_0436	CDS	3	421833	422693	861	ydeK	NA	Uncharacterized_transporter_YdeK	0.707317	0.292683	25.3271	18.3825	12.6794	7.0959	8.52914	20.4906	19.1209	17.4415	16.1334	-0.81452	0.568597	NA	16.1334	0.217481	1.1627	NA	16.1334	0.411133	1.32973	NA	16.1334	-0.620868	0.650279	0.881614	16.1334	-0.403387	0.756081	NA
BRAD3257_v2_0437	CDS	-1	422706	423920	1215	NA	NA	Two-component_response_regulator	0.668313	0.331687	565.338	653.994	635.462	525.806	411.104	531.291	587.123	534.53	555.581	-0.0649118	0.956004	0.932494	555.581	0.227677	1.17095	0.716062	555.581	0.338482	1.26443	0.926389	555.581	0.0458931	1.03232	0.993306	555.581	0.27357	1.2088	0.526903
BRAD3257_v2_0438	CDS	-3	423949	424026	78	NA	NA	protein_of_unknown_function	0.410256	0.589744	22.6135	20.5036	6.71262	10.6439	34.1165	33.6631	41.616	27.7012	24.6963	-0.949708	0.517737	NA	24.6963	0.0374263	1.02628	NA	24.6963	-0.510712	0.701876	NA	24.6963	-1.49785	0.354082	0.017205	24.6963	-1.46042	0.363387	0.00686605
BRAD3257_v2_0439	CDS	-3	424210	424635	426	NA	NA	conserved_exported_protein_of_unknown_function	0.629108	0.370892	330.157	270.789	264.776	152.562	540.747	365.903	349.799	192.882	308.452	-0.430423	0.742044	0.570068	308.452	-0.611836	0.654363	0.449689	308.452	-0.490768	0.711646	0.911856	308.452	-0.309355	0.807003	0.966931	308.452	-0.921191	0.528073	0.0666909
BRAD3257_v2_0440	CDS	1	424801	424992	192	NA	NA	protein_of_unknown_function	0.59375	0.40625	5.42724	2.82808	0.745847	7.80549	1.70583	2.92722	4.49902	204.168	28.7633	0.00333695	1.00232	NA	28.7633	1.27613	2.42189	NA	28.7633	0.0392263	1.02756	NA	28.7633	-1.23357	0.425264	0.120283	28.7633	0.0425633	1.02994	0.959793
BRAD3257_v2_0441	CDS	-1	424989	426152	1164	NA	NA	conserved_protein_of_unknown_function	0.651203	0.348797	228.849	230.489	234.942	411.562	334.342	398.102	336.302	375.505	318.762	0.430988	1.34816	0.492073	318.762	-0.036099	0.975289	0.969589	318.762	-0.58859	0.664993	0.732226	318.762	-0.121502	0.91923	0.988296	318.762	-0.157601	0.896514	0.782065
BRAD3257_v2_0442	CDS	2	426482	427105	624	NA	NA	Transcriptional_regulatory_protein	0.682692	0.317308	109.449	124.436	99.9435	118.502	100.644	74.6442	115.85	86.1814	103.706	-0.0880986	0.940762	0.919118	103.706	0.178783	1.13193	0.823991	103.706	0.368212	1.29075	0.960251	103.706	0.101331	1.07276	0.99038	103.706	0.280114	1.21429	0.592213
BRAD3257_v2_0443	CDS	-2	427181	427429	249	NA	NA	conserved_protein_of_unknown_function	0.618474	0.381526	101.309	88.3776	68.6179	95.7947	126.231	143.434	120.349	120.038	108.019	-0.180509	0.882392	0.812974	108.019	-0.147171	0.903019	0.852122	108.019	-0.452776	0.730636	0.878837	108.019	-0.486114	0.713946	0.842833	108.019	-0.633285	0.644707	0.137955
BRAD3257_v2_0444	CDS	-2	427481	427891	411	NA	NA	HPt_domain-containing_protein	0.649635	0.350365	45.227	38.1791	49.2259	75.9261	57.9981	46.8356	49.4893	56.4283	52.4137	0.500551	1.41475	0.454675	52.4137	0.0168165	1.01172	0.990214	52.4137	-0.27697	0.825323	NA	52.4137	0.206765	1.1541	0.977527	52.4137	0.223581	1.16763	0.715197
BRAD3257_v2_0445	CDS	-3	428047	428754	708	NA	NA	cAMP-binding_protein	0.661017	0.338983	736.296	966.497	551.927	355.505	864.854	720.097	695.099	482.206	671.56	-0.790137	0.578289	0.164566	671.56	-0.37316	0.77209	0.60089	671.56	0.0915623	1.06552	0.998551	671.56	-0.325415	0.798069	0.949165	671.56	-0.698575	0.616181	0.121362
BRAD3257_v2_0446	CDS	3	429282	429506	225	NA	NA	protein_of_unknown_function	0.568889	0.431111	53.3679	53.7336	26.8505	26.2548	63.1156	39.5175	47.2398	17.4415	40.9401	-0.782778	0.581247	0.281971	40.9401	-0.50781	0.703289	0.575083	40.9401	0.0621173	1.044	NA	40.9401	-0.21285	0.862831	0.987682	40.9401	-0.72066	0.60682	0.21813
BRAD3257_v2_0447	CDS	3	429582	432392	2811	cheA	NA	Chemotaxis_two-component_hybrid_sensor_and_regulator	0.669868	0.330132	827.655	794.691	883.829	1612.19	1033.73	1416.78	1204.61	2073.48	1230.87	0.516661	1.43064	0.456229	1230.87	0.352226	1.27653	0.663941	1230.87	-0.494572	0.709772	0.908288	1230.87	-0.330138	0.79546	0.953901	1230.87	0.0220881	1.01543	0.977608
BRAD3257_v2_0448	CDS	3	432417	432890	474	cheW	NA	Transducer_coupling_protein	0.681435	0.318565	119.399	132.92	123.065	205.781	105.761	172.706	169.838	323.18	169.081	0.308199	1.23816	0.725261	169.081	0.668856	1.58981	0.426457	169.081	-0.117918	0.921517	0.998551	169.081	-0.478574	0.717687	0.914841	169.081	0.190282	1.14099	0.77922
BRAD3257_v2_0449	CDS	2	432923	433309	387	NA	NA	Response_regulator_containing_a_CheY-like_receiver_domain_and_a_GGDEF_domain	0.594315	0.405685	242.417	180.997	195.412	249.776	315.578	301.504	226.076	339.596	256.419	0.0650242	1.0461	0.94112	256.419	-0.109049	0.927199	0.899554	256.419	-0.478966	0.717492	0.863653	256.419	-0.304893	0.809502	0.949165	256.419	-0.413942	0.75057	0.381533
BRAD3257_v2_0450	CDS	1	433372	434250	879	cheR	NA	Chemotaxis_protein_methyltransferase_1	0.630262	0.369738	296.689	280.687	232.704	354.795	346.283	323.458	275.565	467.842	322.253	0.0219383	1.01532	0.981874	322.253	0.131179	1.09519	0.883231	322.253	-0.184431	0.879996	0.998551	322.253	-0.293672	0.815823	0.960046	322.253	-0.162493	0.89348	0.785892
BRAD3257_v2_0451	CDS	3	434253	434570	318	NA	NA	conserved_protein_of_unknown_function	0.638365	0.361635	29.8498	46.6633	32.8173	50.3809	56.2923	39.5175	31.4932	95.4152	47.8037	0.0837189	1.05975	0.944344	47.8037	0.306475	1.23668	0.766799	47.8037	-0.228915	0.853276	NA	47.8037	-0.451671	0.731195	0.947487	47.8037	-0.145196	0.904256	0.856024
BRAD3257_v2_0452	CDS	3	434712	435215	504	NA	NA	Two-component_response_regulator	0.670635	0.329365	204.426	298.363	242.4	285.255	194.464	232.714	224.951	300.609	247.898	0.0601938	1.04261	0.944344	247.898	0.262279	1.19937	0.715454	247.898	0.206907	1.15421	0.998551	247.898	0.00482147	1.00335	0.997421	247.898	0.2671	1.20339	0.603826
BRAD3257_v2_0453	CDS	-2	435212	435538	327	NA	NA	conserved_protein_of_unknown_function	0.657492	0.342508	86.8359	77.0652	85.0266	64.5727	93.8205	62.9353	107.977	71.8179	81.2563	-0.111897	0.92537	0.905983	81.2563	0.170402	1.12537	0.84864	81.2563	0.057329	1.04054	0.998551	81.2563	-0.22497	0.855613	0.972238	81.2563	-0.0545682	0.962883	0.938655
BRAD3257_v2_0454	CDS	1	435688	436323	636	NA	NA	Two-component_response_regulator	0.657233	0.342767	3988.12	5332.35	3445.07	2024.46	6582.79	5298.28	3818.55	3489.32	4247.37	-0.670905	0.628112	0.24718	4247.37	-0.614122	0.653327	0.393817	4247.37	-0.307176	0.808222	0.978553	4247.37	-0.363959	0.777029	0.932108	4247.37	-0.978081	0.507655	0.0220202
BRAD3257_v2_0455	CDS	-1	436407	440012	3606	NA	NA	PAS_domain_S-box	0.656406	0.343594	424.23	542.992	372.923	332.798	753.976	674.725	593.871	518.115	526.704	-0.417687	0.748624	0.404256	526.704	-0.331938	0.794469	0.569948	526.704	-0.515644	0.69948	0.698991	526.704	-0.601393	0.659117	0.533951	526.704	-0.933331	0.523648	0.00735406
BRAD3257_v2_0456	CDS	-3	439990	440409	420	NA	NA	Two-component_response_regulator	0.661905	0.338095	221.612	264.426	209.583	139.08	411.104	314.677	285.688	233.921	260.011	-0.422096	0.746339	0.49369	260.011	-0.42478	0.744952	0.53125	260.011	-0.508516	0.702945	0.820299	260.011	-0.505832	0.704254	0.842833	260.011	-0.930612	0.524636	0.0262026
BRAD3257_v2_0457	CDS	2	440675	442414	1740	araC	NA	L-arabonate_dehydratase	0.642529	0.357471	368.148	419.97	366.211	211.458	474.22	402.493	442.029	331.388	376.99	-0.389391	0.763452	0.558818	376.99	-0.156849	0.896982	0.852154	376.99	-0.132472	0.912267	0.998551	376.99	-0.365014	0.776461	0.936503	376.99	-0.521863	0.696472	0.272645
BRAD3257_v2_0458	CDS	2	442511	443230	720	NA	NA	conserved_protein_of_unknown_function	0.65	0.35	150.154	202.915	161.849	90.8275	179.112	152.216	151.842	139.532	153.556	-0.416156	0.749419	0.541204	153.556	-0.157269	0.896721	0.860796	153.556	0.0824204	1.05879	0.998551	153.556	-0.176466	0.884868	0.987682	153.556	-0.333735	0.793479	0.542711
BRAD3257_v2_0459	CDS	-2	443309	445411	2103	NA	NA	Protease_II	0.648597	0.351403	8660.98	15685.2	5273.88	1814.42	20232.8	11002	11938.2	4340.88	9868.54	-1.19769	0.435974	0.10904	9868.54	-0.666872	0.629871	0.489499	9868.54	-0.259218	0.835541	0.998551	9868.54	-0.790031	0.578332	0.776869	9868.54	-1.4569	0.364274	0.0131791
BRAD3257_v2_0460	CDS	-2	445610	446797	1188	sgaA	NA	Serine--glyoxylate_aminotransferase	0.6633	0.3367	2877.34	3764.18	2394.17	1058.71	4167.34	3622.44	3598.09	1751.33	2904.2	-0.74145	0.598138	0.298585	2904.2	-0.431588	0.741445	0.618052	2904.2	-0.183808	0.880376	0.998551	2904.2	-0.493669	0.710216	0.915157	2904.2	-0.925257	0.526587	0.0856185
BRAD3257_v2_0461	CDS	-2	446984	447706	723	NA	NA	Succinoglycan_biosynthesis_protein	0.681881	0.318119	577.097	824.386	584.744	312.929	864.854	750.833	629.863	584.803	641.189	-0.550335	0.682861	0.383746	641.189	-0.353133	0.782882	0.637876	641.189	-0.175507	0.885456	0.998551	641.189	-0.372709	0.772331	0.937896	641.189	-0.725842	0.604644	0.121609
BRAD3257_v2_0462	CDS	-2	447851	449578	1728	NA	NA	conserved_protein_of_unknown_function	0.663194	0.336806	384.43	408.658	435.575	504.519	402.575	417.129	570.251	363.193	435.791	0.219925	1.16467	0.75271	435.791	0.167012	1.12273	0.822451	435.791	-0.0428886	0.970709	0.998551	435.791	0.0100248	1.00697	0.997184	435.791	0.177036	1.13056	0.731485
BRAD3257_v2_0463	CDS	-3	449575	449769	195	NA	NA	protein_of_unknown_function	0.625641	0.374359	3.61816	4.94914	6.71262	4.96713	11.9408	10.2453	3.37427	5.12985	6.36716	0.238589	1.17984	NA	6.36716	-0.772154	0.585542	NA	6.36716	-0.782338	0.581424	NA	6.36716	0.228405	1.17154	NA	6.36716	-0.543749	0.685986	NA
BRAD3257_v2_0464	CDS	3	450000	450848	849	NA	NA	conserved_protein_of_unknown_function	0.650177	0.349823	3091.72	4042.74	3112.42	2871	3394.6	2575.96	3019.97	2641.87	3093.78	-0.231463	0.851771	0.715801	3093.78	-0.0695978	0.952904	0.927099	3093.78	0.234429	1.17644	0.978553	3093.78	0.0725643	1.05158	0.99038	3093.78	0.00296651	1.00206	0.995476
BRAD3257_v2_0465	CDS	1	450961	452043	1083	NA	NA	transposase	0.633426	0.366574	293.071	289.878	293.118	322.863	356.518	273.695	318.306	320.102	308.444	0.0733294	1.05214	0.919602	308.444	0.0189335	1.01321	0.98219	308.444	-0.101733	0.931913	0.998551	308.444	-0.0473371	0.967721	0.991609	308.444	-0.0284036	0.980505	0.959021
BRAD3257_v2_0466	CDS	-2	452216	453121	906	NA	NA	conserved_exported_protein_of_unknown_function	0.679912	0.320088	366.339	407.244	414.691	370.406	395.752	371.757	361.047	391.92	384.895	0.0191766	1.01338	0.978371	384.895	-0.0250416	0.982792	0.974771	384.895	0.0114997	1.008	0.998551	384.895	0.0557179	1.03938	0.99038	384.895	0.0306763	1.02149	0.953627
BRAD3257_v2_0467	CDS	-1	453321	453497	177	NA	NA	conserved_protein_of_unknown_function	0.638418	0.361582	378.098	239.68	261.792	254.743	736.917	550.318	491.518	397.05	413.765	-0.224591	0.855838	0.765809	413.765	-0.472282	0.720823	0.486521	413.765	-0.934818	0.523109	0.2118	413.765	-0.687126	0.62109	0.579206	413.765	-1.15941	0.447696	0.00454331
BRAD3257_v2_0468	CDS	-1	453564	454706	1143	pgl	NA	6-phosphogluconolactonase	0.647419	0.352581	303.926	381.084	249.859	186.622	400.869	308.822	355.423	312.921	312.441	-0.582809	0.667663	0.276286	312.441	-0.0762648	0.94851	0.925253	312.441	-0.0430685	0.970588	0.998551	312.441	-0.549612	0.683204	0.734584	312.441	-0.625877	0.648026	0.129533
BRAD3257_v2_0469	CDS	-2	454835	455344	510	NA	NA	conserved_membrane_protein_of_unknown_function	0.64902	0.35098	99.4995	126.557	132.015	36.8987	144.995	127.334	129.347	185.7	122.793	-0.311404	0.805857	0.756722	122.793	0.161176	1.1182	0.887607	122.793	-0.199181	0.871045	0.998551	122.793	-0.671761	0.62774	0.842833	122.793	-0.510585	0.701938	0.425886
BRAD3257_v2_0470	CDS	3	455412	455534	123	NA	NA	conserved_protein_of_unknown_function	0.609756	0.390244	9.94995	5.65616	4.47508	9.22467	8.52914	5.85445	6.74854	8.20776	7.33072	-0.100526	0.932693	NA	7.33072	0.0393536	1.02765	NA	7.33072	0.0648314	1.04596	NA	7.33072	-0.0750484	0.94931	NA	7.33072	-0.0356947	0.975562	NA
BRAD3257_v2_0471	CDS	1	455512	455619	108	NA	NA	protein_of_unknown_function	0.638889	0.361111	7.23633	4.94914	2.98339	2.12877	8.52914	5.85445	7.87329	11.2857	6.35502	-0.622867	0.649379	NA	6.35502	0.28779	1.22077	NA	6.35502	-0.124665	0.917217	NA	6.35502	-1.03532	0.487907	NA	6.35502	-0.747532	0.595622	NA
BRAD3257_v2_0472	CDS	-1	455565	455924	360	NA	NA	conserved_protein_of_unknown_function	0.65	0.35	4.5227	5.65616	8.95016	3.54795	3.41165	4.39084	5.62378	14.3636	6.30835	0.150557	1.11	NA	6.30835	0.678926	1.60095	NA	6.30835	0.129117	1.09362	NA	6.30835	-0.399252	0.758251	NA	6.30835	0.279674	1.21392	NA
BRAD3257_v2_0473	CDS	-3	456130	456459	330	NA	NA	exported_protein_of_unknown_function	0.59697	0.40303	14.4727	10.6053	8.20432	5.67672	11.9408	5.85445	8.99805	8.20776	9.245	-0.56661	0.675202	NA	9.245	-0.0197979	0.986371	NA	9.245	0.345257	1.27038	NA	9.245	-0.201554	0.869613	0.988296	9.245	-0.221352	0.857761	NA
BRAD3257_v2_0474	CDS	3	456642	457712	1071	NA	NA	conserved_protein_of_unknown_function	0.708683	0.291317	210.758	545.82	370.686	342.732	366.753	324.922	383.542	693.555	404.846	-0.0677601	0.954118	0.952647	404.846	0.505515	1.41963	0.559654	404.846	0.102232	1.07343	0.998551	404.846	-0.471043	0.721443	0.923786	404.846	0.0344722	1.02418	0.967132
BRAD3257_v2_0475	CDS	1	457840	459183	1344	NA	NA	conserved_protein_of_unknown_function	0.691964	0.308036	541.82	692.173	519.855	273.902	600.451	624.962	577	490.413	540.072	-0.548689	0.683641	0.376048	540.072	-0.171806	0.88773	0.838134	540.072	0.00944324	1.00657	0.998551	540.072	-0.36744	0.775157	0.937896	540.072	-0.539246	0.68813	0.26618
BRAD3257_v2_0476	CDS	-1	459498	461990	2493	NA	NA	conserved_protein_of_unknown_function	0.673486	0.326514	1349.57	1708.87	1373.1	985.621	1586.42	1484.1	1368.83	1196.28	1381.6	-0.340192	0.789936	0.55093	1381.6	-0.235203	0.849565	0.715828	1381.6	-0.00470477	0.996744	0.998826	1381.6	-0.109694	0.926785	0.988296	1381.6	-0.344897	0.787364	0.419553
BRAD3257_v2_0477	CDS	-3	462166	464229	2064	NA	NA	conserved_protein_of_unknown_function	0.666667	0.333333	883.736	1104.37	924.85	653.532	1098.55	938.175	992.035	740.75	917	-0.297224	0.813817	0.654974	917	-0.207751	0.865886	0.774012	917	-0.0304119	0.979141	0.998551	917	-0.119885	0.920261	0.988296	917	-0.327636	0.796841	0.481997
BRAD3257_v2_0478	CDS	3	464367	465140	774	NA	NA	Transcriptional_regulatory_protein	0.643411	0.356589	230.658	295.535	234.196	203.652	361.635	380.539	290.187	398.076	299.31	-0.239614	0.846972	0.71973	299.31	-0.0970242	0.93496	0.900444	299.31	-0.445377	0.734393	0.858179	299.31	-0.587966	0.66528	0.663354	299.31	-0.68499	0.62201	0.0855949
BRAD3257_v2_0479	CDS	-2	465164	468313	3150	NA	NA	Cation/multidrug_efflux_pump	0.659683	0.340317	437.798	373.307	669.771	915.371	281.461	377.612	428.532	773.581	532.179	0.829523	1.7771	0.162639	532.179	0.735918	1.66546	0.354622	532.179	0.250249	1.18941	0.992007	532.179	0.343854	1.26914	0.949165	532.179	1.07977	2.1137	0.0171616
BRAD3257_v2_0480	CDS	-3	468313	469242	930	NA	NA	conserved_protein_of_unknown_function	0.666667	0.333333	243.321	255.941	302.814	366.148	214.934	231.251	275.565	358.063	281.005	0.38518	1.30602	0.468654	281.005	0.458691	1.37429	0.453249	281.005	0.145065	1.10578	0.998551	281.005	0.071554	1.05085	0.99038	281.005	0.530245	1.44417	0.17603
BRAD3257_v2_0481	CDS	-1	469401	470072	672	NA	NA	conserved_exported_protein_of_unknown_function	0.629464	0.370536	871.977	965.79	909.187	764.228	837.561	856.213	751.337	852.581	851.109	-0.126106	0.916301	0.841596	851.109	-0.0730133	0.95065	0.913308	851.109	0.109719	1.07902	0.998551	851.109	0.0566264	1.04003	0.99038	851.109	-0.0163869	0.988706	0.975988
BRAD3257_v2_0482	CDS	-3	470212	471753	1542	NA	NA	conserved_exported_protein_of_unknown_function	0.662127	0.337873	1376.71	1485.45	1500.64	1060.84	1340.78	1308.47	1338.46	1272.2	1335.44	-0.147094	0.903068	0.828307	1335.44	-0.0194107	0.986636	0.982012	1335.44	0.102451	1.0736	0.998551	1335.44	-0.0252324	0.982662	0.996505	1335.44	-0.0446432	0.96953	0.933411
BRAD3257_v2_0483	CDS	1	472117	472923	807	NA	NA	conserved_protein_of_unknown_function	0.654275	0.345725	121.208	143.525	126.048	141.208	141.584	150.752	145.094	162.103	141.44	0.0106812	1.00743	0.988495	141.44	0.0651737	1.04621	0.932872	141.44	-0.128544	0.914754	0.998551	141.44	-0.183036	0.880847	0.971551	141.44	-0.117863	0.921552	0.819262
BRAD3257_v2_0484	CDS	-3	473098	474405	1308	NA	NA	conserved_protein_of_unknown_function	0.611621	0.388379	1757.52	2067.33	1569.26	983.492	3089.25	2054.91	1398.07	1212.7	1766.57	-0.50841	0.702997	0.404256	1766.57	-0.854224	0.553163	0.34091	1766.57	-0.374146	0.771562	0.959589	1766.57	-0.028332	0.980553	0.997041	1766.57	-0.882556	0.542405	0.04294
BRAD3257_v2_0485	CDS	-3	474619	475134	516	NA	NA	conserved_protein_of_unknown_function	0.604651	0.395349	104.022	121.608	90.9933	100.052	185.935	108.307	102.353	138.506	118.972	-0.207262	0.86618	0.803012	118.972	-0.242556	0.845247	0.763412	118.972	-0.323498	0.79913	0.978553	118.972	-0.288204	0.818921	0.966156	118.972	-0.53076	0.69219	0.279852
BRAD3257_v2_0486	CDS	-3	475420	475962	543	NA	NA	Transcriptional_regulator	0.644567	0.355433	157.39	178.876	187.953	226.359	156.936	147.825	133.846	234.947	178.017	0.262288	1.19938	0.72704	178.017	0.238967	1.18015	0.760157	178.017	0.12243	1.08857	0.998551	178.017	0.145751	1.10631	0.988296	178.017	0.384718	1.3056	0.443537
BRAD3257_v2_0487	CDS	3	476073	477701	1629	NA	NA	FAD-dependent_oxidoreductase	0.65132	0.34868	548.152	687.224	603.39	708.88	726.682	566.418	553.38	942.866	667.124	0.0755939	1.05379	0.934726	667.124	0.184356	1.13631	0.820082	667.124	-0.0566858	0.96147	0.998551	667.124	-0.165448	0.891652	0.988296	667.124	0.0189081	1.01319	0.978075
BRAD3257_v2_0488	CDS	2	477710	477934	225	NA	NA	conserved_protein_of_unknown_function	0.635556	0.364444	88.645	106.053	93.2309	172.43	98.938	84.8895	104.602	172.363	115.144	0.371009	1.29326	0.643369	115.144	0.487062	1.40159	0.544452	115.144	0.0663071	1.04703	0.998551	115.144	-0.0497457	0.966107	0.994288	115.144	0.437316	1.35408	0.438825
BRAD3257_v2_0489	CDS	2	477953	478909	957	NA	NA	conserved_protein_of_unknown_function	0.628004	0.371996	590.665	584.706	545.214	749.327	591.922	554.709	498.267	877.204	624.002	0.121514	1.08788	0.887099	624.002	0.228973	1.172	0.76952	624.002	0.0309119	1.02166	0.998551	624.002	-0.0765467	0.948325	0.99038	624.002	0.152426	1.11144	0.795003
BRAD3257_v2_0490	CDS	1	478912	480258	1347	hmgA	NA	Homogentisate_1_2-dioxygenase	0.63029	0.36971	1134.29	1211.83	1244.07	1339	1093.44	986.474	915.551	1453.8	1172.31	0.124923	1.09045	0.864813	1172.31	0.169177	1.12442	0.815661	1172.31	0.156219	1.11436	0.998551	1172.31	0.111966	1.0807	0.988296	1172.31	0.281143	1.21516	0.54952
BRAD3257_v2_0491	CDS	3	480315	481586	1272	NA	NA	Fumarylacetoacetase	0.65173	0.34827	591.57	658.943	685.433	769.196	504.925	535.682	529.76	851.555	640.883	0.195266	1.14494	0.793146	640.883	0.36474	1.28765	0.576586	640.883	0.236097	1.1778	0.982131	640.883	0.0666235	1.04726	0.99038	640.883	0.431363	1.34851	0.328425
BRAD3257_v2_0492	CDS	-2	481739	482050	312	NA	NA	conserved_protein_of_unknown_function	0.637821	0.362179	66.936	70.702	35.8007	42.5754	95.5263	73.1806	73.1091	61.5582	64.9235	-0.70467	0.613583	0.223373	64.9235	-0.279031	0.824144	0.710056	64.9235	-0.248462	0.841793	0.985604	64.9235	-0.674101	0.626723	0.655698	64.9235	-0.953132	0.51651	0.0303757
BRAD3257_v2_0493	CDS	-3	482125	482604	480	NA	NA	Transcriptional_regulatory_protein	0.6375	0.3625	70.5542	70.702	70.8555	68.1206	119.408	103.916	87.731	68.74	82.5034	-0.0213863	0.985286	0.980446	82.5034	-0.454551	0.729737	0.498061	82.5034	-0.584225	0.667007	0.709763	82.5034	-0.151061	0.900588	0.988296	82.5034	-0.605611	0.657193	0.157206
BRAD3257_v2_0494	CDS	2	482729	483847	1119	hpd	NA	4-hydroxyphenylpyruvate_dioxygenase	0.624665	0.375335	228.849	259.477	121.573	180.236	247.345	390.784	760.335	254.44	305.38	-0.518462	0.698116	0.525235	305.38	0.522054	1.436	0.56113	305.38	-0.295478	0.814802	0.992007	305.38	-1.33599	0.396119	0.0644054	305.38	-0.81394	0.568826	0.157934
BRAD3257_v2_0495	CDS	-2	484064	485035	972	NA	NA	transposase	0.615226	0.384774	182.717	176.755	204.362	165.334	209.817	165.388	228.325	162.103	186.85	0.0360217	1.02528	0.967599	186.85	0.0518015	1.03656	0.94972	186.85	-0.0535371	0.963571	0.998551	186.85	-0.0693169	0.953089	0.99038	186.85	-0.0175154	0.987933	0.978089
BRAD3257_v2_0496	CDS	-1	485358	486500	1143	NA	NA	Alpha-methylacyl-CoA_racemase	0.656168	0.343832	265.03	386.74	284.914	275.321	344.577	278.086	271.066	312.921	302.332	-0.197515	0.872051	0.785904	302.332	-0.0813926	0.945145	0.920524	302.332	0.061949	1.04388	0.998551	302.332	-0.0541736	0.963146	0.991512	302.332	-0.135566	0.910313	0.800572
BRAD3257_v2_0497	CDS	-1	486708	487508	801	NA	NA	conserved_protein_of_unknown_function	0.662921	0.337079	127.54	113.83	88.0099	290.222	64.8214	95.1348	77.6082	373.453	153.828	0.418526	1.33656	0.692746	153.828	0.939316	1.91762	0.374193	153.828	0.350816	1.27528	0.989823	153.828	-0.169974	0.888859	0.988296	153.828	0.769342	1.70449	0.250212
BRAD3257_v2_0498	CDS	-1	487650	489992	2343	cutL	NA	Carbon_monoxide_dehydrogenase_large_chain	0.653009	0.346991	432.37	417.142	311.018	914.662	317.284	351.267	331.803	1298.88	546.803	0.363109	1.2862	0.72704	546.803	0.882411	1.84345	0.385413	546.803	0.227886	1.17112	0.998551	546.803	-0.291416	0.8171	0.975294	546.803	0.590995	1.50629	0.380298
BRAD3257_v2_0499	CDS	-3	490075	490560	486	cutC	NA	Glyceraldehyde_dehydrogenase_small_chain	0.635802	0.364198	445.939	354.217	378.89	650.694	354.812	380.539	330.678	683.296	447.383	0.299747	1.23093	0.72704	447.383	0.379881	1.30123	0.646747	447.383	0.0982427	1.07047	0.998551	447.383	0.0181092	1.01263	0.997184	447.383	0.39799	1.31767	0.489998
BRAD3257_v2_0500	CDS	3	491127	491576	450	NA	NA	conserved_protein_of_unknown_function	0.613333	0.386667	16.2817	21.9176	16.4086	32.6411	18.7641	23.4178	26.9941	21.5454	22.2463	0.270946	1.2066	NA	22.2463	0.144041	1.105	NA	22.2463	-0.108774	0.927376	NA	22.2463	0.0181304	1.01265	0.997184	22.2463	0.162171	1.11897	0.835426
BRAD3257_v2_0501	CDS	2	491849	493564	1716	NA	NA	conserved_exported_protein_of_unknown_function	0.635781	0.364219	201.713	171.806	119.336	232.746	151.819	162.461	154.092	177.493	171.433	-0.0716636	0.95154	0.940387	171.433	0.0649437	1.04604	0.943769	171.433	0.210621	1.15719	0.998551	171.433	0.0740134	1.05264	0.990399	171.433	0.138957	1.10111	0.825905
BRAD3257_v2_0502	CDS	2	493712	494887	1176	NA	NA	conserved_exported_protein_of_unknown_function	0.654762	0.345238	55.177	57.9757	58.1761	78.0549	52.8806	38.0539	47.2398	52.3244	54.9853	0.233437	1.17563	0.769747	54.9853	0.11206	1.08077	0.905586	54.9853	0.2697	1.20556	NA	54.9853	0.391077	1.31137	0.927512	54.9853	0.503137	1.41729	0.324971
BRAD3257_v2_0503	CDS	2	495005	495733	729	NA	NA	Response_regulator_containing_a_CheY-like_receiver_domain_and_an_HTH_DNA-binding_domain	0.668038	0.331962	181.813	207.157	187.208	144.756	310.461	241.496	218.203	243.155	216.781	-0.207035	0.866316	0.764167	216.781	-0.230773	0.852178	0.732522	216.781	-0.45214	0.730958	0.852527	216.781	-0.428402	0.743085	0.876105	216.781	-0.659175	0.63324	0.0977732
BRAD3257_v2_0504	CDS	1	495730	496551	822	NA	NA	Two-component_response_regulator	0.620438	0.379562	224.326	209.985	194.666	166.754	204.699	165.388	200.207	212.376	197.3	-0.242387	0.845345	0.694317	197.3	0.144818	1.10559	0.834964	197.3	0.212123	1.15839	0.985604	197.3	-0.175082	0.885717	0.976232	197.3	-0.0302643	0.979241	0.958649
BRAD3257_v2_0505	CDS	-2	496694	498058	1365	NA	NA	Two-component_hybrid_sensor_and_regulator	0.665934	0.334066	94.9768	120.9	64.1428	84.4412	121.114	70.2534	96.729	93.3632	93.2401	-0.463272	0.725339	0.484347	93.2401	-0.00275489	0.998092	0.999599	93.2401	0.157622	1.11545	0.998551	93.2401	-0.302895	0.810624	0.960046	93.2401	-0.30565	0.809078	0.586799
BRAD3257_v2_0506	CDS	-3	498055	499221	1167	NA	NA	conserved_protein_of_unknown_function	0.647815	0.352185	493.879	596.725	496.734	540.708	832.444	480.065	463.399	460.66	545.577	-0.063954	0.956639	0.941963	545.577	-0.444901	0.734635	0.509556	545.577	-0.234127	0.850199	0.989823	545.577	0.146819	1.10713	0.988296	545.577	-0.298081	0.813333	0.555434
BRAD3257_v2_0507	CDS	2	499262	499504	243	NA	NA	protein_of_unknown_function	0.588477	0.411523	9.94995	7.0702	8.20432	23.4165	20.4699	19.027	32.6179	40.0128	20.0961	0.588269	1.50344	NA	20.0961	0.668274	1.58917	NA	20.0961	-0.808726	0.570886	NA	20.0961	-0.888731	0.540089	0.6587	20.0961	-0.220457	0.858293	0.780404
BRAD3257_v2_0508	CDS	3	499476	501515	2040	NA	NA	conserved_protein_of_unknown_function	0.662255	0.337745	220.708	248.871	203.616	530.773	257.58	300.04	314.932	624.815	337.667	0.497543	1.41181	0.541204	337.667	0.586346	1.50144	0.501661	337.667	-0.19051	0.876296	0.998551	337.667	-0.279312	0.823984	0.969381	337.667	0.307034	1.23716	0.654769
BRAD3257_v2_0509	CDS	3	501735	503768	2034	NA	NA	conserved_protein_of_unknown_function	0.662242	0.337758	217.994	204.329	213.312	519.42	271.227	453.72	346.425	744.854	371.41	0.595312	1.5108	0.455568	371.41	0.45448	1.37029	0.618052	371.41	-0.583939	0.66714	0.902213	371.41	-0.443107	0.735549	0.94131	371.41	0.0113736	1.00791	0.990205
BRAD3257_v2_0510	CDS	-3	503809	504228	420	NA	NA	conserved_protein_of_unknown_function	0.645238	0.354762	37.0862	28.9878	39.5299	60.3152	40.9399	39.5175	41.616	48.2206	42.0266	0.504428	1.41856	0.466046	42.0266	0.132764	1.09639	0.894903	42.0266	-0.240725	0.84632	NA	42.0266	0.130939	1.09501	0.988296	42.0266	0.263703	1.20056	0.671684
BRAD3257_v2_0511	CDS	2	504329	505897	1569	NA	NA	conserved_membrane_protein_of_unknown_function	0.648184	0.351816	317.494	294.828	234.942	144.047	199.582	279.55	299.185	162.103	241.466	-0.577802	0.669984	0.3919	241.466	-0.0475135	0.967603	0.962642	241.466	0.295303	1.22714	0.978553	241.466	-0.234985	0.849694	0.975294	241.466	-0.282499	0.822166	0.643776
BRAD3257_v2_0512	CDS	3	505902	506720	819	otsB	NA	putative_trehalose-phosphate_phosphatase	0.652015	0.347985	208.949	282.101	237.179	132.693	177.406	247.35	277.815	184.675	218.521	-0.34266	0.788586	0.670252	218.521	0.100428	1.07209	0.918874	218.521	0.174544	1.12861	0.998551	218.521	-0.268544	0.830157	0.96729	218.521	-0.168116	0.890004	0.797157
BRAD3257_v2_0513	CDS	2	506963	508426	1464	otsA	NA	Alpha_alpha-trehalose-phosphate_synthase_[UDP-forming]	0.653005	0.346995	1297.11	1412.63	1388.02	987.749	830.738	1099.17	1193.37	966.463	1146.91	-0.170733	0.888391	0.817799	1146.91	0.144681	1.10549	0.846834	1146.91	0.438855	1.35553	0.877736	1146.91	0.123441	1.08933	0.988296	1146.91	0.268121	1.20424	0.574293
BRAD3257_v2_0514	CDS	-1	508521	508862	342	NA	NA	conserved_exported_protein_of_unknown_function	0.678363	0.321637	41.6089	101.104	67.8721	34.0603	37.5282	36.5903	55.113	41.0388	51.8644	-0.37775	0.769637	0.687414	51.8644	0.265523	1.20207	0.799372	51.8644	0.706177	1.63147	NA	51.8644	0.0629039	1.04457	0.994122	51.8644	0.328427	1.25564	0.646668
BRAD3257_v2_0515	CDS	-2	509456	510661	1206	NA	NA	transposase	0.638474	0.361526	90.4541	84.8425	79.0598	91.5371	104.055	90.7439	97.8538	103.623	92.7712	-0.0340191	0.976696	0.967599	92.7712	0.046754	1.03294	0.95321	92.7712	-0.13497	0.910689	0.998551	92.7712	-0.215743	0.861103	0.96729	92.7712	-0.168989	0.889466	0.746175
BRAD3257_v2_0516	CDS	1	510700	510954	255	NA	NA	protein_of_unknown_function	0.533333	0.466667	15.3772	9.19127	9.69601	14.9014	15.3524	11.7089	10.1228	21.5454	13.4869	0.0118924	1.00828	NA	13.4869	0.166809	1.12257	NA	13.4869	-0.100391	0.93278	NA	13.4869	-0.255307	0.837809	0.97905	13.4869	-0.0884982	0.940501	NA
BRAD3257_v2_0517	CDS	-2	510989	511285	297	NA	NA	protein_of_unknown_function	0.531987	0.468013	114.877	89.0846	77.5681	134.822	102.35	92.2076	109.101	104.649	103.082	0.0531793	1.03755	0.956547	103.082	0.115981	1.08371	0.900444	103.082	0.0561431	1.03968	0.998551	103.082	-0.00665819	0.995396	0.997392	103.082	0.109322	1.07872	0.862633
BRAD3257_v2_0518	NA	NA	NA	NA	NA	NA	NA	NA	NA	NA	60.6042	51.6125	44.7508	43.285	92.1147	62.9353	67.4854	52.3244	59.389	-0.297286	0.813782	0.699723	59.389	-0.31379	0.804526	0.685337	59.389	-0.395648	0.760148	NA	59.389	-0.379144	0.768893	0.935601	59.389	-0.692934	0.618595	0.145465
BRAD3257_v2_0519	CDS	3	511395	512402	1008	NA	NA	conserved_protein_of_unknown_function	0.543651	0.456349	859.314	875.291	744.355	672.691	1059.32	960.129	797.452	692.529	832.635	-0.272619	0.827816	0.580248	832.635	-0.409434	0.752919	0.440205	832.635	-0.204408	0.867895	0.978553	832.635	-0.0675928	0.954229	0.99038	832.635	-0.477027	0.718457	0.157388
BRAD3257_v2_0520	CDS	3	512448	512630	183	NA	NA	protein_of_unknown_function	0.612022	0.387978	69.6496	77.7722	56.6844	34.7699	80.1739	62.9353	71.9844	41.0388	61.8761	-0.570001	0.673617	0.412794	61.8761	-0.27775	0.824877	0.753827	61.8761	0.0433526	1.03051	NA	61.8761	-0.248898	0.841539	0.969538	61.8761	-0.526648	0.694166	0.343757
BRAD3257_v2_0521	CDS	-3	513067	513966	900	NA	NA	Universal_stress_protein	0.623333	0.376667	475.788	902.158	161.103	65.2823	941.617	462.501	602.869	120.038	466.42	-1.5674	0.337415	0.0272193	466.42	-0.628284	0.646946	0.531784	466.42	-0.0170295	0.988265	0.998551	466.42	-0.956148	0.515431	0.6587	466.42	-1.58443	0.333456	0.00949717
BRAD3257_v2_0522	NA	NA	NA	NA	NA	NA	NA	NA	NA	NA	8.14087	14.8474	6.71262	3.54795	20.4699	14.6361	8.99805	4.10388	10.1821	-0.725129	0.604943	NA	10.1821	-0.884953	0.541505	NA	10.1821	-0.372383	0.772506	NA	10.1821	-0.212559	0.863005	0.988296	10.1821	-1.09751	0.467322	NA
BRAD3257_v2_0523	CDS	-2	514544	514939	396	phaG	NA	putative_K(+)/H(+)_antiporter_subunit_G	0.666667	0.333333	244.226	287.757	306.543	196.556	240.522	182.951	253.07	192.882	238.064	-0.0713745	0.951731	0.937167	238.064	0.0649758	1.04607	0.941391	238.064	0.288333	1.22123	0.978553	238.064	0.151983	1.1111	0.988296	238.064	0.216959	1.16228	0.696787
BRAD3257_v2_0524	CDS	-3	514936	515217	282	phaF	NA	putative_K(+)/H(+)_antiporter_subunit_F	0.613475	0.386525	270.458	327.35	267.759	197.266	419.633	279.55	312.682	221.609	287.039	-0.315674	0.803476	0.66327	287.039	-0.336212	0.792118	0.646363	287.039	-0.194158	0.874083	0.998551	287.039	-0.173619	0.886616	0.98396	287.039	-0.509832	0.702304	0.285387
BRAD3257_v2_0525	CDS	-1	515214	515702	489	phaE	NA	putative_K(+)/H(+)_antiporter_subunit_E	0.609407	0.390593	417.898	371.186	419.912	285.255	450.338	380.539	363.296	351.908	380.041	-0.146109	0.903684	0.843167	380.041	-0.193875	0.874254	0.784581	380.041	-0.0664981	0.954953	0.998551	380.041	-0.018732	0.9871	0.997184	380.041	-0.212607	0.862976	0.665681
BRAD3257_v2_0526	CDS	-2	515699	517315	1617	phaD	NA	putative_K(+)/H(+)_antiporter_subunit_D	0.64193	0.358071	853.886	854.081	921.121	621.601	847.796	882.558	848.066	810.516	829.953	-0.133853	0.911394	0.848656	829.953	-0.0557083	0.962122	0.941391	829.953	-0.0171002	0.988217	0.998551	829.953	-0.0952447	0.936113	0.990379	829.953	-0.150953	0.900655	0.756808
BRAD3257_v2_0527	CDS	-3	517312	517653	342	phaC	NA	putative_K(+)/H(+)_antiporter_subunit_C	0.628655	0.371345	285.835	301.191	323.698	192.299	262.697	283.941	260.943	314.973	278.197	-0.164583	0.892186	0.835584	278.197	0.0661418	1.04691	0.939579	278.197	0.090396	1.06466	0.998551	278.197	-0.140329	0.907312	0.988296	278.197	-0.0741873	0.949877	0.903419
BRAD3257_v2_0528	CDS	-1	517653	520574	2922	phaAB	NA	putative_K(+)/H(+)_antiporter_subunit_A/B	0.626626	0.373374	2297.53	2126.01	2450.85	1674.63	2505.86	2113.46	2213.52	2264.31	2205.77	-0.0914693	0.938566	0.9059	2205.77	-0.0406317	0.972229	0.95619	2205.77	-0.0566872	0.961469	0.998551	2205.77	-0.107525	0.928179	0.988296	2205.77	-0.148156	0.902403	0.762861
BRAD3257_v2_0529	CDS	3	520824	521069	246	NA	NA	protein_of_unknown_function	0.565041	0.434959	52.4634	62.2178	47.7342	43.9946	52.8806	35.1267	38.2417	37.9609	46.3275	-0.281249	0.822879	0.715801	46.3275	-0.167684	0.890271	0.858681	46.3275	0.337604	1.26366	NA	46.3275	0.224039	1.168	0.975378	46.3275	0.0563555	1.03984	0.937025
BRAD3257_v2_0530	CDS	-1	521142	521351	210	NA	NA	protein_of_unknown_function	0.590476	0.409524	50.6543	53.0265	33.5631	21.9973	64.8214	36.5903	39.3665	19.4934	39.9391	-0.708889	0.611791	0.326764	39.9391	-0.601189	0.659211	0.497901	39.9391	0.0414346	1.02914	NA	39.9391	-0.0662657	0.955107	0.993306	39.9391	-0.667454	0.629617	0.251061
BRAD3257_v2_0531	CDS	-2	521462	522415	954	NA	NA	Transcriptional_regulatory_protein	0.696017	0.303983	40.7043	41.0072	23.1213	9.93426	61.4098	43.9084	37.1169	22.5713	34.9717	-0.991027	0.503119	NA	34.9717	-0.633629	0.644553	NA	34.9717	-0.276119	0.825809	NA	34.9717	-0.633517	0.644603	0.870729	34.9717	-1.26715	0.415481	0.0203361
BRAD3257_v2_0532	fCDS	1	522514	523017	504	NA	NA	fragment_of_putative_transport_protein_(MFS_superfamily)_(part_1)	0.662698	0.337302	3.61816	2.82808	2.98339	1.41918	3.41165	1.46361	3.37427	3.07791	2.77203	-0.225835	0.8551	NA	2.77203	0.154593	1.11311	NA	2.77203	0.158486	1.11612	NA	2.77203	-0.221942	0.857411	NA	2.77203	-0.0673486	0.95439	NA
BRAD3257_v2_0533	fCDS	3	523014	523694	681	NA	NA	fragment_of_putative_transport_protein_(MFS_superfamily)_(part_2)	0.681351	0.318649	0	2.12106	3.72923	0.70959	1.70583	2.92722	4.49902	1.02597	2.08974	0.244259	1.18448	NA	2.08974	0.0761693	1.05422	NA	2.08974	-0.25836	0.836037	NA	2.08974	-0.0902704	0.939347	NA	2.08974	-0.0141011	0.990274	NA
BRAD3257_v2_0534	CDS	2	523823	525394	1572	bam	NA	Indoleacetamide_hydrolase	0.670483	0.329517	360.912	465.219	434.083	267.515	382.105	401.03	390.29	340.622	380.222	-0.209081	0.865088	0.786484	380.222	-0.0880061	0.940822	0.918048	380.222	0.0688269	1.04886	0.998551	380.222	-0.052248	0.964432	0.993306	380.222	-0.140254	0.907359	0.805317
BRAD3257_v2_0535	CDS	2	525839	527140	1302	cysD	NA	O-acetylhomoserine_sulfhydrylase	0.640553	0.359447	399.807	297.656	474.359	639.341	301.931	461.038	403.787	619.686	449.701	0.579577	1.49441	0.353761	449.701	0.361675	1.28492	0.631966	449.701	-0.112905	0.924724	0.998551	449.701	0.104998	1.07549	0.99038	449.701	0.466673	1.38192	0.35769
BRAD3257_v2_0536	CDS	2	527153	528151	999	NA	NA	conserved_protein_of_unknown_function	0.64965	0.35035	102.213	84.8425	105.164	142.628	49.469	133.189	138.345	173.389	116.155	0.326285	1.25378	0.710997	116.155	0.611005	1.52732	0.472675	116.155	0.0167391	1.01167	0.998551	116.155	-0.267981	0.830481	0.968275	116.155	0.343024	1.26841	0.588347
BRAD3257_v2_0537	CDS	2	528257	529000	744	NA	NA	putative_xylanase/chitin_deacetylase	0.650538	0.349462	623.229	566.323	674.246	928.853	702.801	796.205	810.949	923.373	753.247	0.392988	1.31311	0.456094	753.247	0.191916	1.14228	0.770834	753.247	-0.304685	0.809619	0.967265	753.247	-0.103614	0.930699	0.988296	753.247	0.0883027	1.06312	0.862025
BRAD3257_v2_0538	CDS	3	529254	531119	1866	recQ	NA	ATP-dependent_DNA_helicase_RecQ	0.673633	0.326367	810.468	825.093	1055.37	1091.35	600.451	715.706	864.937	1117.28	885.082	0.362246	1.28543	0.471224	885.082	0.543288	1.45729	0.364495	885.082	0.287246	1.22031	0.967265	885.082	0.106204	1.07639	0.988296	885.082	0.649492	1.56862	0.066473
BRAD3257_v2_0539	CDS	-3	531340	532356	1017	acdS	NA	1-aminocyclopropane-1-carboxylate_deaminase	0.644051	0.355949	5230.05	6484.79	6931.16	2105.35	6164.86	4373.27	4540.64	2137.09	4745.9	-0.276898	0.825364	0.797768	4745.9	-0.479436	0.717258	0.608084	4745.9	0.113571	1.0819	0.998551	4745.9	0.316109	1.24497	0.96729	4745.9	-0.163327	0.892964	0.835654
BRAD3257_v2_0540	CDS	1	532516	532980	465	lrp	NA	Leucine-responsive_regulatory_protein	0.625806	0.374194	57.8906	57.9757	56.6844	77.3453	37.5282	45.372	47.2398	62.5841	55.3275	0.183475	1.13562	0.828319	55.3275	0.331872	1.25865	0.679187	55.3275	0.396448	1.31626	NA	55.3275	0.248051	1.1876	0.967324	55.3275	0.579923	1.49477	0.249133
BRAD3257_v2_0541	CDS	3	533025	534170	1146	NA	NA	Cysteine_synthase/cystathionine_beta-synthase_family_protein	0.657941	0.342059	527.347	699.243	587.727	471.877	702.801	622.035	692.85	659.698	620.447	-0.193271	0.874621	0.770931	620.447	0.0276852	1.01938	0.974771	620.447	-0.100156	0.932932	0.998551	620.447	-0.321112	0.800453	0.924584	620.447	-0.293427	0.815962	0.493694
BRAD3257_v2_0542	CDS	1	534298	534858	561	NA	NA	conserved_protein_of_unknown_function	0.650624	0.349376	836.7	994.778	830.128	379.631	1542.07	1346.52	1224.86	726.386	985.134	-0.486306	0.71385	0.513448	985.134	-0.466945	0.723495	0.56708	985.134	-0.541541	0.687037	0.886939	985.134	-0.560902	0.677878	0.872415	985.134	-1.02785	0.490441	0.0406783
BRAD3257_v2_0543	CDS	-1	534867	535772	906	NA	NA	conserved_exported_protein_of_unknown_function	0.64128	0.35872	443.225	456.735	522.839	443.494	455.456	554.709	538.758	472.972	486.023	0.0944281	1.06764	0.891219	486.023	0.00111415	1.00077	0.999599	486.023	-0.154257	0.898595	0.998551	486.023	-0.0609428	0.958637	0.99038	486.023	-0.0598287	0.959378	0.906818
BRAD3257_v2_0544	CDS	1	535954	536202	249	NA	NA	conserved_exported_protein_of_unknown_function	0.690763	0.309237	665.742	1031.54	727.947	361.891	815.385	703.997	749.087	479.128	691.84	-0.525109	0.694907	0.466046	691.84	-0.251694	0.83991	0.779253	691.84	0.132611	1.09628	0.998551	691.84	-0.140805	0.907013	0.988296	691.84	-0.392498	0.761809	0.498773
BRAD3257_v2_0545	CDS	-2	536183	537148	966	NA	NA	Esterase/lipase	0.680124	0.319876	80.5041	127.971	96.2143	70.2494	126.231	87.8167	87.731	111.831	98.5685	-0.278456	0.824473	0.732174	98.5685	-0.0806117	0.945657	0.933508	98.5685	-0.0245064	0.983157	0.998551	98.5685	-0.22235	0.857168	0.976293	98.5685	-0.302962	0.810586	0.60311
BRAD3257_v2_0546	CDS	1	537289	538176	888	NA	NA	Branched-chain-amino-acid_transaminase	0.638514	0.361486	297.594	300.484	350.548	477.554	347.989	431.766	394.789	635.075	404.475	0.410572	1.32921	0.519512	404.475	0.35218	1.27649	0.618052	404.475	-0.335057	0.792753	0.969413	404.475	-0.276665	0.825497	0.964294	404.475	0.0755144	1.05374	0.902941
BRAD3257_v2_0547	CDS	-2	538295	538915	621	NA	NA	conserved_protein_of_unknown_function	0.642512	0.357488	2194.42	2405.28	2118.95	1919.44	2357.45	2334.46	2233.77	1781.08	2168.11	-0.174797	0.885892	0.769049	2168.11	-0.209187	0.865025	0.710916	2168.11	-0.026486	0.981809	0.998551	2168.11	0.00790389	1.00549	0.997184	2168.11	-0.201283	0.869777	0.626758
BRAD3257_v2_0548	CDS	-3	538954	539544	591	NA	NA	Polyhydroxyalkanoate_synthesis_repressor_PhaR	0.590525	0.409475	5159.5	5142.16	4908.42	4249.03	5891.93	4708.44	4028.88	3848.41	4742.09	-0.15808	0.896217	0.799305	4742.09	-0.398291	0.758756	0.461403	4742.09	-0.0382351	0.973846	0.998551	4742.09	0.201976	1.15027	0.96729	4742.09	-0.196315	0.872777	0.635341
BRAD3257_v2_0549	CDS	2	539513	539776	264	NA	NA	protein_of_unknown_function	0.534091	0.465909	313.876	308.968	272.234	273.902	293.402	294.186	284.563	245.207	285.792	-0.176245	0.885003	0.766421	285.792	-0.138988	0.908156	0.825238	285.792	0.0783191	1.05579	0.998551	285.792	0.0410619	1.02887	0.993306	285.792	-0.0979264	0.934375	0.833251
BRAD3257_v2_0550	CDS	1	539857	541035	1179	atoB	NA	acetyl-CoA_acetyltransferase	0.682782	0.317218	5406.44	7137.37	8070.06	15347.7	3740.88	5015.8	5276.23	11820.2	7726.84	0.720735	1.64802	0.309115	7726.84	0.761227	1.69493	0.385413	7726.84	0.405999	1.32501	0.969413	7726.84	0.365507	1.28833	0.949165	7726.84	1.12673	2.18364	0.0313488
BRAD3257_v2_0551	CDS	2	541277	542002	726	phbB	NA	Acetoacetyl-CoA_reductase	0.641873	0.358127	1634.51	1532.11	1813.9	7685.57	1497.72	1989.05	1268.72	6415.39	2979.62	0.987859	1.98324	0.245437	2979.62	0.705183	1.63035	0.486521	2979.62	-0.0803847	0.945805	0.998551	2979.62	0.202292	1.15052	0.988296	2979.62	0.907474	1.87576	0.16847
BRAD3257_v2_0552	CDS	1	542191	543060	870	NA	NA	putative_permease	0.657471	0.342529	136.586	133.627	167.07	747.198	97.2321	177.097	139.47	765.373	295.457	1.04175	2.05872	0.222857	295.457	1.01614	2.0225	0.354999	295.457	-0.0155108	0.989306	0.998551	295.457	0.0100963	1.00702	0.997392	295.457	1.02624	2.03671	0.118325
BRAD3257_v2_0553	CDS	-3	543067	543489	423	NA	NA	conserved_protein_of_unknown_function	0.687943	0.312057	388.952	590.362	367.703	222.102	428.163	387.857	464.524	386.791	404.557	-0.632325	0.645136	0.292012	404.557	0.0529105	1.03736	0.952699	404.557	0.229149	1.17214	0.998067	404.557	-0.456086	0.728961	0.883279	404.557	-0.403176	0.756192	0.426499
BRAD3257_v2_0554	CDS	-1	543513	543989	477	NA	NA	Hydroxyacylglutathione_hydrolase_(fragment)	0.637317	0.362683	1874.21	2258.22	1678.16	914.662	1855.94	1327.5	1534.17	1130.62	1571.68	-0.573611	0.671933	0.369032	1571.68	-0.217967	0.859776	0.796544	1571.68	0.322064	1.25012	0.978553	1571.68	-0.0335796	0.976993	0.996505	1571.68	-0.251547	0.839995	0.666243
BRAD3257_v2_0555	CDS	-2	543986	544279	294	NA	NA	protein_of_unknown_function	0.581633	0.418367	1038.41	1082.45	992.722	646.437	1245.25	869.386	953.793	693.555	940.251	-0.324898	0.798355	0.646258	940.251	-0.314192	0.804301	0.665498	940.251	0.00439874	1.00305	0.998826	940.251	-0.00630694	0.995638	0.997392	940.251	-0.320499	0.800793	0.532205
BRAD3257_v2_0556	CDS	2	544388	545134	747	NA	NA	conserved_protein_of_unknown_function	0.692102	0.307898	243.321	320.987	293.864	212.167	303.637	304.431	269.941	261.622	276.247	-0.143134	0.90555	0.845797	276.247	-0.174031	0.886362	0.810199	276.247	-0.095137	0.936183	0.998551	276.247	-0.0642397	0.956449	0.99038	276.247	-0.238271	0.847761	0.626867
BRAD3257_v2_0557	CDS	-3	545272	546036	765	NA	NA	conserved_protein_of_unknown_function	0.681046	0.318954	2714.53	4354.54	1936.22	2069.87	2625.27	2256.89	3273.04	1729.78	2620.02	-0.694472	0.617936	0.27337	2620.02	0.0297317	1.02082	0.978561	2620.02	0.453767	1.36961	0.916966	2620.02	-0.270436	0.829069	0.96729	2620.02	-0.240704	0.846332	0.685739
BRAD3257_v2_0558	CDS	-3	546499	547380	882	prmC	NA	Release_factor_glutamine_methyltransferase	0.678005	0.321995	85.9314	111.709	140.219	205.072	75.0564	83.4259	102.353	174.415	122.273	0.683621	1.60617	0.277249	122.273	0.668224	1.58912	0.403146	122.273	0.258059	1.19587	0.992007	122.273	0.273455	1.2087	0.96729	122.273	0.94168	1.92076	0.0496584
BRAD3257_v2_0559	CDS	-3	547384	548469	1086	prfA	sueB_uar	peptide_chain_release_factor_RF-1	0.665746	0.334254	297.594	328.057	510.159	608.828	208.111	371.757	338.552	652.517	414.447	0.697403	1.62158	0.288495	414.447	0.637583	1.55572	0.429449	414.447	0.0869136	1.0621	0.998551	414.447	0.146734	1.10706	0.988296	414.447	0.784317	1.72228	0.120411
BRAD3257_v2_0560	CDS	-3	548527	550794	2268	ptsP	NA	Phosphoenolpyruvate-protein_phosphotransferase	0.679453	0.320547	1353.19	1648.77	1700.53	1720.76	1139.49	1220.65	1363.2	1892.91	1504.94	0.172264	1.12683	0.800564	1504.94	0.423445	1.34113	0.476287	1504.94	0.316369	1.24519	0.959589	1504.94	0.0651883	1.04622	0.99038	1504.94	0.488634	1.40312	0.207675
BRAD3257_v2_0561	CDS	-2	551171	552427	1257	lysC	NA	Aspartokinase	0.647574	0.352426	4643.91	3222.6	5646.81	5988.94	1876.41	2536.44	4097.49	4808.72	4102.66	0.508414	1.42249	0.346272	4102.66	0.906678	1.87472	0.251646	4102.66	0.745613	1.67669	0.422791	4102.66	0.347349	1.27222	0.923786	4102.66	1.25403	2.38506	0.000703989
BRAD3257_v2_0562	CDS	3	552426	553046	621	NA	NA	putative_membrane_protein	0.624799	0.375201	1073.69	953.064	1027.03	759.261	1170.2	999.647	845.816	853.607	960.289	-0.166889	0.890762	0.802689	960.289	-0.322434	0.799719	0.582716	960.289	-0.0899277	0.93957	0.998551	960.289	0.0656177	1.04653	0.99038	960.289	-0.256817	0.836933	0.553601
BRAD3257_v2_0563	CDS	2	553061	553828	768	ubiG	NA	Ubiquinone_biosynthesis_O-methyltransferase	0.635417	0.364583	1745.76	1696.85	1627.44	1319.84	2052.11	1770.97	1521.79	1616.93	1668.96	-0.208373	0.865513	0.714675	1668.96	-0.264245	0.832634	0.631103	1668.96	-0.140382	0.907279	0.998551	1668.96	-0.0845102	0.943105	0.990379	1668.96	-0.348755	0.785261	0.343757
BRAD3257_v2_0564	CDS	1	554005	554904	900	NA	NA	conserved_membrane_protein_of_unknown_function	0.657778	0.342222	604.233	702.778	534.772	312.22	1061.02	780.105	698.473	425.777	639.923	-0.527296	0.693854	0.431264	639.923	-0.603368	0.658216	0.435532	639.923	-0.419279	0.747798	0.951037	639.923	-0.343207	0.788287	0.949165	639.923	-0.946575	0.518863	0.0452825
BRAD3257_v2_0565	CDS	-2	555113	555589	477	NA	NA	conserved_protein_of_unknown_function	0.649895	0.350105	4332.75	6601.45	2794.69	1444.73	7976.45	4745.03	6864.39	2534.14	4661.7	-1.00705	0.497564	0.169357	4661.7	-0.331764	0.794565	0.73343	4661.7	-0.166522	0.890988	0.998551	4661.7	-0.841804	0.557946	0.670323	4661.7	-1.17357	0.443324	0.037328
BRAD3257_v2_0566	CDS	-3	555586	556464	879	NA	NA	putative_amidohydrolase	0.657565	0.342435	7321.35	14006.1	6040.61	2683.67	16473.2	9450.54	9478.32	4299.84	8719.2	-0.942482	0.520337	0.21654	8719.2	-0.681588	0.623479	0.464816	8719.2	-0.213278	0.862575	0.998551	8719.2	-0.474172	0.71988	0.936162	8719.2	-1.15576	0.44883	0.0435518
BRAD3257_v2_0567	CDS	-1	556461	556736	276	grxC	yibM	glutaredoxin_3	0.623188	0.376812	3311.52	4371.51	3293.66	1439.05	6988.77	3533.16	3582.35	1714.4	3529.3	-0.524499	0.6952	0.526012	3529.3	-0.752252	0.593676	0.415003	3529.3	-0.348212	0.785557	0.978553	3529.3	-0.120459	0.919895	0.99038	3529.3	-0.872711	0.54612	0.13053
BRAD3257_v2_0568	CDS	-2	556784	557581	798	comF	NA	Competence_protein_F	0.711779	0.288221	160.104	320.987	191.683	88.6988	266.109	235.642	200.207	151.843	201.909	-0.617647	0.651733	0.404024	201.909	-0.405042	0.755214	0.644992	201.909	-0.0452942	0.969092	0.998551	201.909	-0.257899	0.836305	0.972512	201.909	-0.662941	0.631589	0.23972
BRAD3257_v2_0569	CDS	3	557775	558653	879	NA	NA	Methylase_involved_in_ubiquinone/menaquinone_biosynthesis	0.678043	0.321957	143.822	197.259	198.395	151.852	191.053	187.342	228.325	219.557	189.701	0.0314956	1.02207	0.970119	189.701	0.218291	1.16335	0.757198	189.701	-0.131755	0.912721	0.998551	189.701	-0.31855	0.801876	0.94131	189.701	-0.100259	0.932865	0.855808
BRAD3257_v2_0570	CDS	-3	558715	559125	411	nudG	NA	CTP_pyrophosphohydrolase	0.649635	0.350365	104.927	103.225	126.048	120.63	75.0564	93.6712	110.226	124.142	107.241	0.222387	1.16666	0.734678	107.241	0.418472	1.33651	0.517593	107.241	0.263221	1.20016	0.978553	107.241	0.0671361	1.04763	0.99038	107.241	0.485609	1.40018	0.254168
BRAD3257_v2_0571	CDS	-1	559374	560615	1242	argJ	NA	Arginine_biosynthesis_bifunctional_protein_ArgJ_[Includes:_Glutamate_N-acetyltransferase_;_Amino-acid_acetyltransferase]	0.670692	0.329308	447.748	388.861	657.091	574.058	153.524	286.868	426.283	523.244	432.21	0.488141	1.40264	0.431281	432.21	0.951192	1.93347	0.314593	432.21	0.791485	1.73086	0.493763	432.21	0.328434	1.25565	0.949165	432.21	1.27963	2.42776	0.00255824
BRAD3257_v2_0572	CDS	-3	560719	561627	909	NA	NA	conserved_exported_protein_of_unknown_function	0.642464	0.357536	2807.69	1779.57	2943.11	2939.83	1025.2	1523.62	2419.35	2524.91	2245.41	0.317519	1.24619	0.64432	2245.41	0.838839	1.78861	0.34091	2245.41	0.743194	1.67388	0.504783	2245.41	0.221874	1.16625	0.968192	2245.41	1.06071	2.08596	0.00992209
BRAD3257_v2_0573	CDS	-3	561637	561936	300	NA	NA	protein_of_unknown_function	0.593333	0.406667	84.1223	88.3776	90.9933	59.6056	83.5855	71.717	87.731	66.688	79.1025	-0.171345	0.888015	0.837867	79.1025	-0.00696817	0.995182	0.997438	79.1025	0.133423	1.09689	0.998551	79.1025	-0.030954	0.978773	0.997011	79.1025	-0.0379222	0.974057	0.957624
BRAD3257_v2_0574	CDS	1	561982	564825	2844	secA	azi_pea_prlD	preprotein_translocase_subunit_ATPase	0.642757	0.357243	10120	11146.9	10797.6	8464.7	10948	10284.8	11788.6	9155.75	10338.3	-0.131113	0.913127	0.845754	10338.3	-0.0181223	0.987517	0.982878	10338.3	0.00215787	1.0015	0.998858	10338.3	-0.110833	0.926053	0.988296	10338.3	-0.128955	0.914493	0.786221
BRAD3257_v2_0575	CDS	-1	564864	565232	369	vapC	NA	Ribonuclease_VapC	0.607046	0.392954	565.338	588.241	532.535	500.971	569.746	793.278	770.458	545.816	608.298	-0.142395	0.906014	0.84862	608.298	-0.0461274	0.968533	0.952801	608.298	-0.21664	0.860568	0.991952	608.298	-0.312907	0.805018	0.942974	608.298	-0.359034	0.779686	0.420674
BRAD3257_v2_0576	CDS	-3	565261	566823	1563	NA	NA	conserved_exported_protein_of_unknown_function	0.660908	0.339091	3613.64	4112.74	4064.12	3065.43	5093.6	4829.92	4314.56	4046.42	4142.55	-0.107188	0.928396	0.869915	4142.55	-0.228447	0.853553	0.693789	4142.55	-0.333576	0.793567	0.916966	4142.55	-0.212317	0.86315	0.966931	4142.55	-0.440764	0.736744	0.229065
BRAD3257_v2_0577	CDS	-3	567208	568170	963	accA	NA	Acetyl-coenzyme_A_carboxylase_carboxyl_transferase_subunit_alpha	0.665628	0.334372	2014.41	2480.23	1979.48	1698.05	1961.7	1583.63	2031.31	1819.04	1945.98	-0.266331	0.831431	0.646638	1945.98	0.109481	1.07884	0.875981	1945.98	0.314949	1.24397	0.952871	1945.98	-0.0608629	0.958691	0.99038	1945.98	0.0486177	1.03427	0.926759
BRAD3257_v2_0578	CDS	-1	568446	569402	957	xerD	NA	Tyrosine_recombinase_XerD	0.668757	0.331243	309.353	267.961	293.864	332.798	347.989	310.286	345.3	319.077	315.828	0.110313	1.07946	0.864813	315.828	0.0130056	1.00906	0.989203	315.828	-0.174788	0.885898	0.998551	315.828	-0.0774807	0.947711	0.99038	315.828	-0.0644751	0.956293	0.897795
BRAD3257_v2_0579	CDS	2	569669	570364	696	aroK	NA	Shikimate_kinase	0.672414	0.327586	698.305	835.698	948.717	742.941	540.747	521.046	709.721	743.828	717.625	0.129749	1.0941	0.845236	717.625	0.415843	1.33408	0.471173	717.625	0.487888	1.40239	0.726224	717.625	0.201794	1.15013	0.96729	717.625	0.617638	1.53436	0.0855949
BRAD3257_v2_0580	CDS	1	570361	571509	1149	aroB	NA	3-dehydroquinate_synthase	0.671018	0.328982	522.825	591.069	699.604	587.541	370.164	462.501	451.027	705.867	548.825	0.185376	1.13711	0.807273	548.825	0.419159	1.33715	0.527787	548.825	0.370456	1.29276	0.946762	548.825	0.136673	1.09937	0.988296	548.825	0.555832	1.47002	0.200995
BRAD3257_v2_0581	NA	NA	NA	NA	NA	NA	NA	NA	NA	NA	119.399	103.932	113.369	137.66	75.0564	77.5714	83.2319	124.142	104.295	0.151307	1.11057	0.848656	104.295	0.380613	1.3019	0.592209	104.295	0.471716	1.38676	0.887643	104.295	0.242409	1.18297	0.96729	104.295	0.623022	1.5401	0.170611
BRAD3257_v2_0582	CDS	2	571604	572908	1305	NA	NA	conserved_membrane_protein_of_unknown_function	0.657471	0.342529	587.951	602.381	616.815	540.708	462.279	425.911	499.392	643.283	547.34	-0.0373364	0.974452	0.960263	547.34	0.334494	1.26094	0.561394	547.34	0.388637	1.30916	0.878112	547.34	0.0168067	1.01172	0.997184	547.34	0.351301	1.27571	0.370091
BRAD3257_v2_0583	CDS	-3	573031	573309	279	NA	NA	conserved_protein_of_unknown_function	0.609319	0.390681	694.687	557.839	464.663	595.346	687.448	736.197	756.961	739.724	654.108	-0.220032	0.858546	0.71973	654.108	0.0662603	1.047	0.927778	654.108	-0.17013	0.888763	0.998551	654.108	-0.456423	0.728791	0.797599	654.108	-0.390162	0.763044	0.322978
BRAD3257_v2_0584	CDS	2	573428	574060	633	NA	NA	Uncharacterized_19.0_kDa_protein_in_cobS_5'region	0.628752	0.371248	3394.74	3520.25	3242.94	2796.49	4646.67	3392.65	3467.62	2799.87	3407.66	-0.178061	0.88389	0.797768	3407.66	-0.327445	0.796947	0.584142	3407.66	-0.198091	0.871703	0.992007	3407.66	-0.0487074	0.966802	0.992518	3407.66	-0.376152	0.77049	0.35889
BRAD3257_v2_0585	CDS	-2	574163	575257	1095	NA	NA	Citrate_synthase	0.69863	0.30137	175.481	303.312	121.573	48.2521	202.993	124.407	181.086	80.0256	154.641	-1.09395	0.468477	0.135836	154.641	-0.237568	0.848174	0.823991	154.641	0.414617	1.33294	0.978553	154.641	-0.441765	0.736233	0.949165	154.641	-0.679334	0.624454	0.276835
BRAD3257_v2_0586	CDS	3	575331	576548	1218	cisZ	NA	Citrate_synthase	0.699507	0.300493	61.5088	111.002	76.8222	44.7042	88.703	74.6442	107.977	84.1295	81.1863	-0.416767	0.749102	0.590031	81.1863	0.192624	1.14284	0.840103	81.1863	0.0706199	1.05017	0.998551	81.1863	-0.53877	0.688357	0.881086	81.1863	-0.346147	0.786682	0.573859
BRAD3257_v2_0587	CDS	3	576660	578045	1386	NA	NA	conserved_protein_of_unknown_function	0.645743	0.354257	222.517	247.457	120.081	47.5425	131.349	240.032	111.351	83.1035	150.429	-1.16644	0.445519	0.0733747	150.429	-0.727583	0.603915	0.415003	150.429	0.273267	1.20854	0.998067	150.429	-0.16559	0.891564	0.988296	150.429	-0.893173	0.538429	0.105667
BRAD3257_v2_0588	CDS	-2	578042	578767	726	NA	NA	Transcriptional_regulatory_protein	0.62259	0.37741	146.536	187.36	72.3472	91.5371	129.643	201.978	178.836	146.714	144.369	-0.890338	0.539488	0.0989006	144.369	-0.0255445	0.98245	0.980845	144.369	0.00922726	1.00642	0.998551	144.369	-0.855566	0.552648	0.300846	144.369	-0.881111	0.542949	0.0478704
BRAD3257_v2_0589	CDS	-2	578855	579733	879	NA	NA	ABC-type_nitrate/sulfonate/bicarbonate_transport_system_ATPase_component	0.641638	0.358362	505.638	482.895	170.799	38.3179	209.817	332.24	231.7	76.9477	256.044	-1.48757	0.356613	0.0341611	256.044	-0.533537	0.690859	0.589948	256.044	0.607551	1.52367	0.911856	256.044	-0.346483	0.786499	0.96729	256.044	-0.880019	0.54336	0.171058
BRAD3257_v2_0590	CDS	-3	579721	580500	780	NA	NA	ABC-type_nitrate/sulfonate/bicarbonate_transport_system_permease_component	0.658974	0.341026	451.366	516.832	149.915	22.7069	225.169	329.313	190.084	63.6101	243.624	-1.54768	0.342059	0.0312779	243.624	-0.694375	0.617977	0.495675	243.624	0.542796	1.45679	0.959649	243.624	-0.310513	0.806355	0.971153	243.624	-1.00489	0.498309	0.121429
BRAD3257_v2_0591	CDS	-1	580497	581498	1002	NA	NA	ABC_transporter_substrate-binding_protein	0.641717	0.358283	924.441	1080.33	412.453	64.5727	516.866	759.615	362.171	137.48	532.241	-1.32426	0.399355	0.0868412	532.241	-0.841824	0.557938	0.415003	532.241	0.443065	1.35949	0.978553	532.241	-0.0393682	0.973081	0.997184	532.241	-0.881192	0.542919	0.179461
BRAD3257_v2_0592	CDS	-2	581780	582439	660	NA	NA	conserved_membrane_protein_of_unknown_function	0.671212	0.328788	379.003	581.878	281.93	185.203	550.982	324.922	445.403	257.518	375.855	-0.846953	0.555958	0.20711	375.855	-0.258579	0.835911	0.774387	375.855	0.112178	1.08086	0.998551	375.855	-0.476196	0.71887	0.914841	375.855	-0.734775	0.600912	0.164321
BRAD3257_v2_0593	NA	NA	NA	NA	NA	NA	NA	NA	NA	NA	246.94	391.689	252.096	141.918	351.4	275.159	209.205	171.337	254.968	-0.588553	0.66501	0.369032	254.968	-0.602755	0.658495	0.440519	254.968	0.0265784	1.01859	0.998551	254.968	0.0407804	1.02867	0.994404	254.968	-0.561975	0.677374	0.275008
BRAD3257_v2_0594	CDS	2	582737	583735	999	cobS	NA	Aerobic_cobaltochelatase_subunit_CobS	0.626627	0.373373	10878	15519.8	10374	5106.92	16430.5	10435.6	10392.7	5625.39	10595.4	-0.61233	0.65414	0.405934	10595.4	-0.59393	0.662536	0.48021	10595.4	-0.0203319	0.986006	0.998551	10595.4	-0.0387319	0.97351	0.996505	10595.4	-0.632662	0.644985	0.262014
BRAD3257_v2_0595	CDS	2	583781	585682	1902	cobT	NA	Aerobic_cobaltochelatase_subunit_CobT	0.680336	0.319664	5758.31	6869.41	5571.48	3078.91	6741.43	5835.42	7209.69	4071.05	5641.96	-0.457334	0.728331	0.519512	5641.96	-0.131912	0.912621	0.888856	5641.96	0.00497935	1.00346	0.998826	5641.96	-0.320442	0.800824	0.957689	5641.96	-0.452355	0.730849	0.399026
BRAD3257_v2_0596	CDS	1	585679	586746	1068	NA	NA	conserved_exported_protein_of_unknown_function	0.673221	0.326779	310.257	419.97	284.168	185.203	291.696	304.431	461.15	235.973	311.606	-0.532563	0.691326	0.440119	311.606	0.18772	1.13896	0.835607	311.606	0.245389	1.18541	0.998551	311.606	-0.474893	0.71952	0.900979	311.606	-0.287174	0.819506	0.636308
BRAD3257_v2_0597	CDS	3	586899	588011	1113	namA	NA	NADPH_dehydrogenase	0.669362	0.330638	1546.76	2526.18	991.231	216.425	3198.43	2094.43	1670.26	561.205	1600.62	-1.10693	0.464282	0.169222	1600.62	-0.830902	0.562178	0.415003	1600.62	-0.260047	0.835061	0.998551	1600.62	-0.536071	0.689647	0.929044	1600.62	-1.36697	0.387704	0.0260737
BRAD3257_v2_0598	CDS	2	588158	588565	408	NA	NA	conserved_membrane_protein_of_unknown_function	0.659314	0.340686	373.575	395.224	306.543	153.981	440.103	305.895	301.435	169.285	305.755	-0.603655	0.658085	0.389915	305.755	-0.540101	0.687723	0.505688	305.755	0.0376584	1.02645	0.998551	305.755	-0.0258956	0.982211	0.997184	305.755	-0.565997	0.675489	0.305658
BRAD3257_v2_0599	CDS	-1	588615	588860	246	NA	NA	PilZ_domain-containing_protein	0.666667	0.333333	104.927	73.5301	85.7724	212.877	148.407	193.197	138.345	214.428	146.435	0.578405	1.4932	0.449641	146.435	0.0377121	1.02648	0.976216	146.435	-0.730583	0.60266	0.732226	146.435	-0.18989	0.876673	0.988296	146.435	-0.152178	0.899891	0.835654
BRAD3257_v2_0600	CDS	-1	588933	589151	219	NA	NA	protein_of_unknown_function	0.625571	0.374429	407.948	610.866	356.515	267.515	347.989	329.313	377.918	292.401	373.808	-0.626654	0.647677	0.26865	373.808	-0.0136573	0.990578	0.991354	373.808	0.522036	1.43598	0.795422	373.808	-0.0909611	0.938897	0.99038	373.808	-0.104618	0.930051	0.856942
BRAD3257_v2_0601	CDS	-3	589603	590769	1167	NA	NA	transposase	0.655527	0.344473	123.018	138.576	108.894	95.7947	151.819	140.507	131.596	124.142	126.793	-0.323544	0.799104	0.568218	126.793	-0.173468	0.886709	0.80217	126.793	-0.141866	0.906346	0.998551	126.793	-0.291943	0.816801	0.948772	126.793	-0.46541	0.724265	0.252653
BRAD3257_v2_0602	CDS	-2	590897	592240	1344	NA	NA	conserved_protein_of_unknown_function	0.638393	0.361607	2115.72	2673.95	1933.98	1053.03	3510.59	2493.99	2041.43	1749.28	2196.5	-0.582321	0.667888	0.351641	2196.5	-0.569607	0.6738	0.44311	2196.5	-0.280377	0.823376	0.978553	2196.5	-0.293091	0.816151	0.966156	2196.5	-0.862698	0.549923	0.0613017
BRAD3257_v2_0603	NA	NA	NA	NA	NA	NA	NA	NA	NA	NA	95.8813	96.8618	73.093	47.5425	148.407	98.062	58.4873	68.74	85.8844	-0.579037	0.66941	0.355093	85.8844	-0.807108	0.571526	0.342824	85.8844	-0.298188	0.813273	0.978553	85.8844	-0.0701171	0.952561	0.990944	85.8844	-0.877225	0.544414	0.0592508
BRAD3257_v2_0604	CDS	1	592402	593082	681	NA	NA	conserved_protein_of_unknown_function	0.642987	0.357013	732.678	477.946	701.842	2086.19	448.633	862.067	779.456	1859.06	993.484	0.852686	1.80586	0.281971	993.484	0.714914	1.64139	0.456832	993.484	-0.0795058	0.946382	0.998551	993.484	0.058266	1.04121	0.994288	993.484	0.77318	1.70903	0.217229
BRAD3257_v2_0605	CDS	-3	593317	594567	1251	ftsZ	NA	Cell_division_protein_FtsZ	0.666667	0.333333	123.018	110.295	157.374	229.198	76.7622	111.235	124.848	288.297	152.628	0.588847	1.50404	0.419169	152.628	0.903168	1.87017	0.342824	152.628	0.23615	1.17785	0.998551	152.628	-0.0781708	0.947258	0.990944	152.628	0.824997	1.77153	0.12359
BRAD3257_v2_0606	CDS	-2	594620	595129	510	NA	NA	conserved_protein_of_unknown_function	0.688235	0.311765	21.709	56.5616	32.8173	53.9288	28.9991	36.5903	30.3684	94.3892	44.4205	0.0964288	1.06912	0.939714	44.4205	0.629187	1.54669	0.521415	44.4205	0.164633	1.12088	NA	44.4205	-0.368125	0.774789	0.96729	44.4205	0.261062	1.19836	0.742106
BRAD3257_v2_0607	CDS	-1	595254	595442	189	NA	NA	protein_of_unknown_function	0.624339	0.375661	342.821	349.268	434.083	295.189	405.987	321.995	355.423	252.388	344.644	0.0664625	1.04715	0.940104	344.644	-0.228767	0.853364	0.758131	344.644	-0.06324	0.957112	0.998551	344.644	0.23199	1.17445	0.96729	344.644	0.00322255	1.00224	0.995476
BRAD3257_v2_0608	CDS	-2	595571	596113	543	NA	NA	conserved_protein_of_unknown_function	0.664825	0.335175	227.944	279.98	201.379	191.589	230.287	311.749	249.696	249.311	242.742	-0.336992	0.79169	0.555377	242.742	-0.109592	0.92685	0.886588	242.742	-0.0850687	0.94274	0.998551	242.742	-0.312469	0.805262	0.937478	242.742	-0.422061	0.746358	0.311706
BRAD3257_v2_0609	CDS	-3	596110	596346	237	NA	NA	conserved_protein_of_unknown_function	0.683544	0.316456	345.535	419.263	311.764	351.247	586.805	557.636	429.657	411.414	426.665	-0.191492	0.875699	0.748007	426.665	-0.411218	0.751988	0.461403	426.665	-0.537175	0.689119	0.648372	426.665	-0.31745	0.802487	0.915157	426.665	-0.728667	0.603461	0.0323198
BRAD3257_v2_0610	CDS	-3	596383	596529	147	NA	NA	protein_of_unknown_function	0.612245	0.387755	631.369	487.137	551.181	625.858	777.857	766.933	625.364	603.27	633.621	0.0687687	1.04882	0.924693	633.621	-0.304759	0.809577	0.588585	633.621	-0.430585	0.741961	0.797618	633.621	-0.0570573	0.961223	0.99038	633.621	-0.361816	0.778184	0.346471
BRAD3257_v2_0611	CDS	-3	596683	597504	822	NA	NA	protein_of_unknown_function	0.552311	0.447689	6795.81	5901.5	5362.64	6626.86	7428.88	7127.79	5296.48	6178.39	6339.79	-0.0766388	0.948264	0.912268	6339.79	-0.318062	0.802147	0.564496	6339.79	-0.182809	0.880986	0.992007	6339.79	0.0586142	1.04146	0.99038	6339.79	-0.259447	0.835408	0.513397
BRAD3257_v2_0612	CDS	-1	597705	598013	309	rpmB	NA	50S_ribosomal_protein_L28	0.666667	0.333333	3431.83	3187.25	2534.39	5006.16	2106.7	2539.37	4495.65	4672.27	3496.7	0.162698	1.11938	0.847141	3496.7	0.846334	1.79793	0.342523	3496.7	0.439125	1.35578	0.911856	3496.7	-0.244511	0.844102	0.96729	3496.7	0.601823	1.51763	0.20099
BRAD3257_v2_0613	CDS	2	598061	598450	390	NA	NA	protein_of_unknown_function	0.651282	0.348718	69.6496	69.995	81.2973	88.6988	59.7039	52.69	73.1091	51.2985	68.3053	0.251426	1.19038	0.730852	68.3053	0.121662	1.08799	0.892443	68.3053	0.269533	1.20542	0.978553	68.3053	0.399297	1.31886	0.915157	68.3053	0.520959	1.43491	0.274672
BRAD3257_v2_0614	CDS	3	598485	599369	885	NA	NA	conserved_protein_of_unknown_function	0.688136	0.311864	1336.91	2198.83	1626.69	1118.31	1545.48	1388.97	1563.41	1456.88	1529.44	-0.320254	0.800929	0.650303	1529.44	0.0364281	1.02557	0.969289	1529.44	0.236027	1.17775	0.991952	1529.44	-0.120654	0.91977	0.988296	1529.44	-0.0842263	0.94329	0.891798
BRAD3257_v2_0615	CDS	-3	599758	599883	126	NA	NA	protein_of_unknown_function	0.563492	0.436508	2.71362	7.0702	5.22093	7.0959	1.70583	1.46361	0	2.05194	3.41525	0.172777	1.12723	NA	3.41525	-0.167799	0.8902	NA	3.41525	0.568759	1.48325	NA	3.41525	0.909335	1.87818	NA	3.41525	0.741536	1.67195	NA
BRAD3257_v2_0616	CDS	1	600172	603540	3369	mgpS	NA	ATP-dependent_helicase	0.688335	0.311665	4916.18	7966	4733.14	3381.91	5704.29	4016.15	5237.99	3998.2	4994.23	-0.573561	0.671956	0.356683	4994.23	-0.063264	0.957096	0.943769	4994.23	0.350242	1.27477	0.969413	4994.23	-0.160055	0.894991	0.988296	4994.23	-0.223319	0.856593	0.697861
BRAD3257_v2_0617	CDS	2	603590	603814	225	NA	NA	conserved_protein_of_unknown_function	0.675556	0.324444	370.862	671.669	404.249	284.546	547.571	424.447	496.017	378.583	447.243	-0.507582	0.7034	0.447764	447.243	-0.128732	0.914635	0.889209	447.243	0.0877485	1.06271	0.998551	447.243	-0.291102	0.817277	0.966931	447.243	-0.419834	0.747511	0.427781
BRAD3257_v2_0618	CDS	2	603947	604285	339	fdxA	NA	Ferredoxin-2	0.572271	0.427729	5228.25	3902.75	5102.34	5119.69	2744.68	3031.14	4593.5	3421.61	4142.99	0.148406	1.10834	0.835008	4142.99	0.428773	1.34609	0.476567	4142.99	0.599809	1.51552	0.634618	4142.99	0.319442	1.24785	0.930028	4142.99	0.748215	1.67971	0.0466744
BRAD3257_v2_0619	NA	NA	NA	NA	NA	NA	NA	NA	NA	NA	89.5495	147.767	88.7558	56.7672	81.8797	40.9811	51.7388	44.1167	75.1945	-0.578802	0.669519	0.428527	75.1945	-0.275063	0.826414	0.772861	75.1945	0.775263	1.7115	0.685533	75.1945	0.471524	1.38657	0.919843	75.1945	0.196461	1.14588	0.778173
BRAD3257_v2_0620	CDS	1	604630	605454	825	NA	NA	conserved_protein_of_unknown_function	0.653333	0.346667	8071.22	10618.7	7668.8	6922.05	10915.6	8974.87	8867.58	6902.72	8617.7	-0.324594	0.798523	0.570068	8617.7	-0.304382	0.809789	0.619771	8617.7	-0.0815982	0.94501	0.998551	8617.7	-0.10181	0.931863	0.988296	8617.7	-0.406192	0.754612	0.323847
BRAD3257_v2_0621	CDS	-1	605724	606257	534	actR	NA	Acid_tolerance_regulatory_protein_ActR	0.64794	0.35206	165.531	144.939	168.561	124.178	158.642	150.752	163.09	166.207	155.238	-0.0759822	0.948696	0.924693	155.238	0.0815806	1.05818	0.918874	155.238	0.00381026	1.00264	0.998826	155.238	-0.153753	0.898909	0.983722	155.238	-0.0721719	0.951205	0.898007
BRAD3257_v2_0622	CDS	-3	606247	607650	1404	NA	NA	Two-component_sensor_histidine_kinase	0.666667	0.333333	567.147	594.604	795.819	615.215	499.807	535.682	724.343	621.738	619.294	0.25812	1.19592	0.655604	619.294	0.346989	1.2719	0.543937	619.294	0.151771	1.11093	0.998551	619.294	0.062902	1.04456	0.99038	619.294	0.409891	1.32859	0.286163
BRAD3257_v2_0623	CDS	-2	607622	608473	852	NA	NA	conserved_protein_of_unknown_function	0.66784	0.33216	1127.06	1370.21	1917.57	789.064	1419.25	1501.67	1654.52	1239.37	1377.34	0.0951082	1.06815	0.927531	1377.34	-0.0110829	0.992347	0.994925	1377.34	-0.185538	0.879321	0.998551	1377.34	-0.0793471	0.946486	0.990418	1377.34	-0.09043	0.939243	0.898882
BRAD3257_v2_0624	CDS	-1	608487	608867	381	cyoD	NA	cytochrome_o_ubiquinol_oxidase_subunit_IV	0.595801	0.404199	1421.03	1276.17	2214.42	790.483	1931	1898.3	1678.14	1372.75	1572.79	0.125065	1.09056	0.906549	1572.79	-0.264876	0.832271	0.773235	1572.79	-0.407609	0.753872	0.969413	1572.79	-0.0176679	0.987828	0.997184	1572.79	-0.282543	0.82214	0.66391
BRAD3257_v2_0625	CDS	-2	608864	609493	630	cyoC	NA	cytochrome_o_ubiquinol_oxidase_subunit_III	0.615873	0.384127	1926.67	1901.89	3583.05	1169.4	2202.22	2299.33	2456.47	1548.19	2135.9	0.242778	1.18327	0.809981	2135.9	-0.131353	0.912975	0.901871	2135.9	-0.181613	0.881716	0.998551	2135.9	0.192517	1.14276	0.988296	2135.9	0.0611643	1.04331	0.940316
BRAD3257_v2_0626	CDS	-2	609494	611491	1998	cyoB	NA	cytochrome_o_ubiquinol_oxidase_subunit_I	0.622122	0.377878	6983.05	6115.02	11803	4043.24	9276.29	8998.29	8334.44	5369.92	7615.41	0.21569	1.16126	0.830281	7615.41	-0.327274	0.797041	0.719335	7615.41	-0.378343	0.76932	0.978553	7615.41	0.164621	1.12087	0.988296	7615.41	-0.162653	0.89338	0.821965
BRAD3257_v2_0627	CDS	-3	611503	612663	1161	NA	NA	Cytochrome_O_ubiquinol_oxidase_subunit_II	0.647717	0.352283	3781.88	3208.46	6571.66	2249.4	4469.27	4241.55	4215.59	2664.44	3925.28	0.263234	1.20017	0.793146	3925.28	-0.266779	0.831173	0.782723	3925.28	-0.248896	0.84154	0.998551	3925.28	0.281116	1.21513	0.968192	3925.28	0.0143373	1.00999	0.987271
BRAD3257_v2_0628	CDS	2	612845	614173	1329	NA	NA	MFS_permease	0.654628	0.345372	8859.98	9055.52	9971.23	2841.91	10090	9002.68	9654.91	4852.84	8041.13	-0.356978	0.780798	0.71487	8041.13	-0.294303	0.815466	0.772861	8041.13	-0.0686431	0.953534	0.998551	8041.13	-0.131318	0.912997	0.99038	8041.13	-0.425621	0.744518	0.526903
BRAD3257_v2_0629	CDS	-3	614293	615684	1392	NA	NA	putative_Zn-dependent_protease	0.662356	0.337644	1901.34	2298.52	1763.18	1400.02	1772.35	1798.78	2379.98	1891.89	1900.76	-0.374558	0.771342	0.475914	1900.76	0.236537	1.17816	0.700577	1900.76	0.21434	1.16017	0.979864	1900.76	-0.396755	0.759565	0.878896	1900.76	-0.160218	0.89489	0.732775
BRAD3257_v2_0630	CDS	-1	615819	616670	852	NA	NA	conserved_protein_of_unknown_function	0.642019	0.357981	4625.82	4334.74	4041	3286.11	4566.5	4578.18	4511.4	3110.74	4131.81	-0.263861	0.832856	0.672316	4131.81	-0.238844	0.847424	0.708861	4131.81	-0.026666	0.981686	0.998551	4131.81	-0.0516835	0.96481	0.991205	4131.81	-0.290527	0.817603	0.506112
BRAD3257_v2_0631	CDS	1	616927	618132	1206	NA	NA	Substrate-binding_protein	0.623549	0.376451	393.475	410.072	344.581	450.59	450.338	510.801	420.659	687.4	458.489	-0.0133518	0.990788	0.987866	458.489	0.181692	1.13421	0.815661	458.489	-0.227864	0.853898	0.992007	458.489	-0.422908	0.745919	0.886202	458.489	-0.241216	0.846032	0.648849
BRAD3257_v2_0632	CDS	2	618278	619066	789	NA	NA	Enoyl-CoA_hydratase	0.665399	0.334601	236.99	288.464	176.02	254.033	201.288	248.814	237.324	430.907	259.23	-0.245533	0.843504	0.769049	259.23	0.483827	1.39845	0.521415	259.23	0.188167	1.13931	0.998551	259.23	-0.541193	0.687202	0.859345	259.23	-0.057366	0.961017	0.934993
BRAD3257_v2_0633	CDS	1	619069	619815	747	NA	NA	conserved_protein_of_unknown_function	0.647925	0.352075	137.49	165.443	108.148	139.08	133.055	155.143	166.464	266.752	158.947	-0.255491	0.837702	0.734487	158.947	0.512429	1.42645	0.47287	158.947	0.0615901	1.04362	0.998551	158.947	-0.70633	0.612877	0.580634	158.947	-0.193901	0.874239	0.735661
BRAD3257_v2_0634	CDS	-1	619998	620816	819	NA	NA	Enoyl-CoA_hydratase/carnithine_racemase	0.650794	0.349206	259.603	301.898	234.942	221.392	240.522	324.922	302.559	472.972	294.851	-0.263965	0.832796	0.71275	294.851	0.402025	1.32136	0.558577	294.851	-0.00982487	0.993213	0.998551	294.851	-0.675815	0.625978	0.587083	294.851	-0.27379	0.827144	0.595126
BRAD3257_v2_0635	CDS	-2	620915	622075	1161	NA	NA	conserved_protein_of_unknown_function	0.656331	0.343669	436.893	462.391	363.227	327.831	436.692	437.62	466.774	589.932	440.17	-0.35124	0.78391	0.483781	440.17	0.253141	1.1918	0.66456	440.17	0.0378136	1.02656	0.998551	440.17	-0.566567	0.675222	0.568636	440.17	-0.313426	0.804728	0.425443
BRAD3257_v2_0636	CDS	-2	622094	623158	1065	NA	NA	Acyl-CoA_dehydrogenase	0.656338	0.343662	323.826	350.682	275.218	268.935	327.519	329.313	294.686	436.037	325.777	-0.280809	0.823129	0.654828	325.777	0.140072	1.10196	0.847321	325.777	0.035124	1.02464	0.998551	325.777	-0.385757	0.765377	0.8834	325.777	-0.245685	0.843415	0.601059
BRAD3257_v2_0637	CDS	2	623408	624193	786	NA	NA	Oxidoreductase	0.659033	0.340967	395.284	338.663	386.349	358.343	252.462	349.803	391.415	509.907	372.778	0.0194117	1.01355	0.981578	372.778	0.521025	1.43497	0.418906	372.778	0.252925	1.19162	0.978553	372.778	-0.248688	0.841662	0.966156	372.778	0.272337	1.20776	0.565108
BRAD3257_v2_0638	CDS	-3	624334	624606	273	NA	NA	conserved_membrane_protein_of_unknown_function	0.655678	0.344322	2871.92	3827.81	2605.24	1219.08	3271.78	2633.04	2570.07	2050.91	2631.23	-0.676626	0.625627	0.296568	2631.23	-0.295934	0.814545	0.718744	2631.23	0.153504	1.11227	0.998551	2631.23	-0.227187	0.854299	0.976293	2631.23	-0.523121	0.695865	0.322309
BRAD3257_v2_0639	CDS	-2	624635	625198	564	NA	NA	conserved_protein_of_unknown_function	0.677305	0.322695	2002.65	2666.17	2100.31	969.3	2122.05	1772.43	1791.74	1471.24	1861.99	-0.507072	0.703649	0.464733	1861.99	-0.213367	0.862522	0.807981	1861.99	0.220147	1.16485	0.998551	1861.99	-0.0735575	0.950292	0.990944	1861.99	-0.286924	0.819648	0.632377
BRAD3257_v2_0640	CDS	2	625361	626374	1014	NA	NA	2-dehydropantoate_2-reductase	0.662722	0.337278	161.008	154.837	173.782	119.921	163.759	174.17	181.086	206.22	166.848	-0.0943285	0.936708	0.907186	166.848	0.176578	1.1302	0.810199	166.848	-0.0881076	0.940756	0.998551	166.848	-0.359014	0.779697	0.918647	166.848	-0.182436	0.881214	0.72452
BRAD3257_v2_0641	CDS	-1	626703	627326	624	NA	NA	conserved_protein_of_unknown_function	0.639423	0.360577	2739.85	2329.63	3194.46	3359.2	2328.45	1965.63	2129.16	2019.11	2508.19	0.345966	1.271	0.462162	2508.19	-0.0463455	0.968386	0.943142	2508.19	0.223198	1.16732	0.978553	2508.19	0.615509	1.5321	0.351492	2508.19	0.569164	1.48366	0.087066
BRAD3257_v2_0642	CDS	3	627570	629087	1518	NA	NA	conserved_protein_of_unknown_function	0.658762	0.341238	330.157	322.401	449	525.806	330.93	447.865	316.056	526.322	406.067	0.507703	1.42178	0.395971	406.067	0.0987193	1.07082	0.907976	406.067	-0.224219	0.856058	0.997492	406.067	0.184764	1.13663	0.978474	406.067	0.283483	1.21713	0.586305
BRAD3257_v2_0643	CDS	3	629109	629747	639	NA	NA	conserved_protein_of_unknown_function	0.685446	0.314554	183.622	236.145	234.196	316.477	114.29	171.243	176.587	333.44	220.75	0.327812	1.25511	0.686055	220.75	0.688553	1.61167	0.399856	220.75	0.45369	1.36954	0.926389	220.75	0.0929489	1.06655	0.99038	220.75	0.781502	1.71892	0.119887
BRAD3257_v2_0644	CDS	2	629774	630145	372	NA	NA	conserved_protein_of_unknown_function	0.66129	0.33871	209.853	218.469	261.046	384.598	107.467	169.779	195.708	375.505	240.303	0.493811	1.40816	0.489437	240.303	0.851263	1.80408	0.342824	240.303	0.505614	1.41973	0.908934	240.303	0.148162	1.10816	0.988296	240.303	0.999425	1.9992	0.0440333
BRAD3257_v2_0645	CDS	1	630289	631245	957	NA	NA	conserved_exported_protein_of_unknown_function	0.684431	0.315569	75.0769	85.5495	108.894	154.691	117.702	114.162	116.975	214.428	123.435	0.600382	1.51612	0.350244	123.435	0.439361	1.356	0.570854	123.435	-0.443101	0.735552	0.926389	123.435	-0.28208	0.822404	0.96729	123.435	0.15728	1.11518	0.805971
BRAD3257_v2_0646	CDS	-2	631310	631603	294	NA	NA	conserved_protein_of_unknown_function	0.571429	0.428571	618.706	580.464	540.739	388.146	997.909	582.518	385.791	450.401	568.084	-0.32078	0.800637	0.654974	568.084	-0.798347	0.575008	0.342523	568.084	-0.346927	0.786257	0.969413	568.084	0.13064	1.09478	0.988296	568.084	-0.667706	0.629507	0.139272
BRAD3257_v2_0647	CDS	-1	631710	632159	450	NA	NA	conserved_protein_of_unknown_function	0.644444	0.355556	90.4541	82.7214	95.4684	63.8631	78.468	51.2264	50.614	58.4803	71.412	-0.103289	0.930909	0.912268	71.412	-0.204005	0.868137	0.81862	71.412	0.360006	1.28343	0.969413	71.412	0.460723	1.37623	0.898535	71.412	0.256717	1.19476	0.664905
BRAD3257_v2_0648	CDS	-2	632303	632593	291	NA	NA	protein_of_unknown_function	0.501718	0.498282	60.6042	38.1791	42.5133	59.6056	54.5865	42.4447	35.9922	72.8438	50.8462	0.0433582	1.03051	0.969415	50.8462	0.135452	1.09844	0.900444	50.8462	0.0170363	1.01188	NA	50.8462	-0.0750579	0.949304	0.990944	50.8462	0.0603945	1.04275	0.940316
BRAD3257_v2_0649	CDS	1	632686	632934	249	NA	NA	protein_of_unknown_function	0.566265	0.433735	476.693	436.232	425.133	442.784	513.454	437.62	352.049	339.596	427.945	-0.0675013	0.954289	0.920754	427.945	-0.425898	0.744375	0.438528	427.945	-0.0541083	0.96319	0.998551	427.945	0.304289	1.23481	0.918647	427.945	-0.12161	0.919162	0.78244
BRAD3257_v2_0650	CDS	2	633014	633838	825	rnhB	NA	Ribonuclease_HII	0.626667	0.373333	633.178	617.936	524.33	493.165	578.275	604.472	530.885	587.881	571.265	-0.279559	0.823843	0.558052	571.265	-0.0750609	0.949302	0.905601	571.265	0.0759076	1.05402	0.998551	571.265	-0.128591	0.914724	0.982188	571.265	-0.203652	0.86835	0.599945
BRAD3257_v2_0651	CDS	-1	633870	634778	909	NA	NA	DNA_polymerase_LigD-like_ligase_domain-containing_protein	0.60396	0.39604	138.395	100.397	84.2807	122.759	129.643	115.625	113.6	119.012	115.464	-0.177001	0.88454	0.826892	115.464	-0.0648951	0.956015	0.941391	115.464	-0.0346057	0.976299	0.998551	115.464	-0.146712	0.903307	0.988296	115.464	-0.211607	0.863575	0.703098
BRAD3257_v2_0652	CDS	-1	635709	637382	1674	NA	NA	Arylsulfatase_A_family_protein	0.602151	0.397849	404.33	307.554	430.354	935.24	354.812	447.865	318.306	655.595	481.757	0.744674	1.6756	0.297407	481.757	0.219132	1.16403	0.823332	481.757	-0.136598	0.909662	0.998551	481.757	0.388944	1.30943	0.949165	481.757	0.608077	1.52423	0.292628
BRAD3257_v2_0653	CDS	-3	637363	638361	999	NA	NA	conserved_protein_of_unknown_function	0.624625	0.375375	91.3586	51.6125	112.623	383.888	52.8806	105.38	66.3606	246.233	138.792	1.15657	2.22926	0.151788	138.792	0.610199	1.52647	0.545972	138.792	-0.0940362	0.936898	0.998551	138.792	0.452332	1.36825	0.949165	138.792	1.06253	2.08859	0.0961828
BRAD3257_v2_0654	CDS	-1	638751	639116	366	NA	NA	conserved_protein_of_unknown_function	0.54918	0.45082	165.531	135.041	152.899	287.384	202.993	367.367	260.943	370.375	242.817	0.445121	1.36143	0.561643	242.817	0.120313	1.08697	0.904486	242.817	-0.750952	0.594211	0.685533	242.817	-0.426144	0.744248	0.932108	242.817	-0.305831	0.808976	0.626867
BRAD3257_v2_0655	NA	NA	NA	NA	NA	NA	NA	NA	NA	NA	117.59	103.225	117.098	168.173	126.231	232.714	156.341	233.921	156.912	0.307031	1.23716	0.709803	156.912	0.1005	1.07215	0.918772	156.912	-0.585667	0.666341	0.823829	156.912	-0.379137	0.768897	0.947046	156.912	-0.278637	0.82437	0.647378
BRAD3257_v2_0656	CDS	-1	639201	640547	1347	NA	NA	transposase	0.649592	0.350408	324.73	328.057	387.095	391.694	417.928	412.739	310.433	357.037	366.214	0.237481	1.17893	0.657575	366.214	-0.293094	0.81615	0.584984	366.214	-0.323562	0.799095	0.911856	366.214	0.207013	1.1543	0.966156	366.214	-0.0860808	0.942078	0.849629
BRAD3257_v2_0657	CDS	-2	640472	640672	201	NA	NA	protein_of_unknown_function	0.552239	0.447761	90.4541	69.995	71.6013	130.565	95.5263	117.089	73.1091	154.921	100.408	0.266096	1.20255	0.780783	100.408	0.0818384	1.05837	0.939579	100.408	-0.323774	0.798977	0.978553	100.408	-0.139516	0.907824	0.988296	100.408	-0.0576774	0.96081	0.94222
BRAD3257_v2_0658	CDS	-1	640686	640916	231	NA	NA	protein_of_unknown_function	0.532468	0.467532	73.2678	46.6633	45.4967	120.63	49.469	98.062	57.3626	142.61	79.1952	0.328833	1.256	0.755264	79.1952	0.307937	1.23794	0.772878	79.1952	-0.211448	0.86367	0.998551	79.1952	-0.190553	0.87627	0.988296	79.1952	0.117385	1.08477	0.891631
BRAD3257_v2_0659	CDS	3	641070	642242	1173	NA	NA	conserved_protein_of_unknown_function	0.619778	0.380222	555.388	472.29	851.757	1502.2	539.041	862.067	484.77	1121.38	798.613	0.945365	1.92568	0.169495	798.613	0.155184	1.11356	0.883194	798.613	-0.349831	0.784676	0.978553	798.613	0.44035	1.35693	0.936162	798.613	0.595533	1.51103	0.30369
BRAD3257_v2_0660	CDS	-2	642188	642583	396	NA	NA	protein_of_unknown_function	0.631313	0.368687	10.8545	5.65616	5.22093	9.22467	3.41165	1.46361	2.24951	14.3636	6.55558	-0.0937059	0.937112	NA	6.55558	0.671289	1.5925	NA	6.55558	0.657334	1.57717	NA	6.55558	-0.107661	0.928092	NA	6.55558	0.563628	1.47798	NA
BRAD3257_v2_0661	CDS	-1	642486	642944	459	NA	NA	protein_of_unknown_function	0.619546	0.380454	25.3271	9.19127	29.088	51.0905	15.3524	29.2722	24.7446	37.9609	27.7534	0.874653	1.83357	NA	27.7534	0.331713	1.25851	NA	27.7534	-0.277985	0.824742	NA	27.7534	0.264955	1.2016	0.976293	27.7534	0.596668	1.51222	0.36934
BRAD3257_v2_0662	CDS	1	642835	643227	393	NA	NA	protein_of_unknown_function	0.59542	0.40458	2.71362	6.36318	3.72923	11.3534	3.41165	5.85445	4.49902	12.3116	6.27953	0.364103	1.28708	NA	6.27953	0.405251	1.32432	NA	6.27953	-0.0390577	0.97329	NA	6.27953	-0.0802057	0.945923	NA	6.27953	0.325045	1.2527	NA
BRAD3257_v2_0663	CDS	-3	643966	645168	1203	NA	NA	conserved_protein_of_unknown_function	0.577722	0.422278	3297.96	2367.1	4539.97	16566.8	1762.12	3776.12	1734.37	9302.47	5418.36	1.1778	2.26231	0.150933	5418.36	0.587445	1.50258	0.570854	5418.36	0.0179661	1.01253	0.998551	5418.36	0.608321	1.52448	0.908454	5418.36	1.19577	2.29066	0.0621067
BRAD3257_v2_0664	CDS	2	645485	645715	231	NA	NA	protein_of_unknown_function	0.601732	0.398268	0	4.94914	2.98339	4.25754	3.41165	2.92722	4.49902	3.07791	3.26324	0.186165	1.13774	NA	3.26324	0.0954791	1.06842	NA	3.26324	-0.108327	0.927663	NA	3.26324	-0.0176412	0.987847	NA	3.26324	0.0778379	1.05544	NA
BRAD3257_v2_0665	CDS	-2	645836	647458	1623	gsiA	NA	Glutathione_import_ATP-binding_protein_GsiA	0.669747	0.330253	49.7497	73.5301	83.5349	131.984	42.6457	73.1806	49.4893	78.9997	72.8892	0.65503	1.57465	0.348648	72.8892	0.11175	1.08054	0.916577	72.8892	0.0644992	1.04572	0.998551	72.8892	0.60778	1.52391	0.843659	72.8892	0.71953	1.64665	0.186709
BRAD3257_v2_0666	CDS	-1	647460	648299	840	dppC	NA	dipeptide_transporter_;_membrane_component_of_ABC_superfamily	0.670238	0.329762	23.5181	41.7142	46.9884	75.9261	18.7641	27.8086	22.4951	28.7271	35.7427	0.732087	1.66104	NA	35.7427	0.0827226	1.05901	NA	35.7427	0.352176	1.27648	NA	35.7427	1.00154	2.00214	0.373619	35.7427	1.08426	2.12029	0.0491867
BRAD3257_v2_0667	CDS	-2	648296	649267	972	dppB	NA	dipeptide_transporter;_membrane_component_of_ABC_superfamily	0.628601	0.371399	85.0268	68.581	88.7558	174.559	59.7039	64.3989	56.2378	85.1555	85.3024	0.648186	1.5672	0.339092	85.3024	0.146877	1.10717	0.886939	85.3024	0.239738	1.18078	0.998551	85.3024	0.741047	1.67139	0.675165	85.3024	0.887923	1.85051	0.0855949
BRAD3257_v2_0668	CDS	-2	649346	650896	1551	NA	NA	Extracellular_solute-binding_protein_family_5	0.60864	0.39136	217.994	186.653	211.821	404.466	150.113	169.779	160.84	160.051	207.715	0.525783	1.43971	0.407721	207.715	0.00138519	1.00096	0.999599	207.715	0.285967	1.21923	0.978553	207.715	0.810365	1.75366	0.443808	207.715	0.81175	1.75534	0.0813853
BRAD3257_v2_0669	CDS	-3	650956	651729	774	NA	NA	conserved_protein_of_unknown_function	0.626615	0.373385	48.8452	60.0967	59.6678	171.721	42.6457	58.5445	53.9883	63.6101	69.8899	0.842777	1.7935	0.25728	69.8899	0.154367	1.11293	0.889252	69.8899	0.0710829	1.0505	0.998551	69.8899	0.759493	1.6929	0.734584	69.8899	0.91386	1.88408	0.110912
BRAD3257_v2_0670	NA	NA	NA	NA	NA	NA	NA	NA	NA	NA	6.33178	18.3825	19.392	41.8658	8.52914	10.2453	12.3723	15.3895	16.5636	0.902293	1.86903	NA	16.5636	0.307053	1.23718	NA	16.5636	0.209266	1.1561	NA	16.5636	0.804506	1.74655	0.776869	16.5636	1.11156	2.16079	NA
BRAD3257_v2_0671	CDS	3	651876	652580	705	NA	NA	Transcriptional_regulator_GntR_family	0.668085	0.331915	37.0862	31.8159	48.4801	72.3782	52.8806	52.69	32.6179	44.1167	46.5082	0.687492	1.61048	0.280191	46.5082	-0.377039	0.770016	0.646363	46.5082	-0.513289	0.700623	NA	46.5082	0.551242	1.46535	0.867036	46.5082	0.174203	1.12834	0.785688
BRAD3257_v2_0672	CDS	1	652651	653676	1026	aphA	NA	Acetylpolyamine_aminohydrolase	0.675439	0.324561	151.058	149.888	187.953	297.318	124.525	147.825	106.852	201.09	170.814	0.582531	1.49747	0.376048	170.814	0.145996	1.10649	0.879221	170.814	0.116524	1.08412	0.998551	170.814	0.553058	1.46719	0.862513	170.814	0.699055	1.62344	0.164365
BRAD3257_v2_0673	CDS	-1	653673	653840	168	NA	NA	protein_of_unknown_function	0.60119	0.39881	18.0908	31.8159	14.1711	22.7069	35.8224	33.6631	26.9941	17.4415	25.0882	-0.339377	0.790383	NA	25.0882	-0.48947	0.712287	NA	25.0882	-0.350408	0.784362	NA	25.0882	-0.200315	0.870361	0.988296	25.0882	-0.689785	0.619946	0.247633
BRAD3257_v2_0674	CDS	1	654289	655428	1140	NA	NA	conserved_protein_of_unknown_function	0.661404	0.338596	322.016	347.147	331.156	249.066	249.051	251.741	298.06	253.414	287.707	-0.18855	0.877487	0.777785	287.707	0.125077	1.09057	0.86341	287.707	0.380539	1.30183	0.909371	287.707	0.0669128	1.04747	0.99038	287.707	0.19199	1.14234	0.685819
BRAD3257_v2_0675	CDS	-1	655440	656471	1032	NA	NA	Acyl-CoA_dehydrogenase_domain-containing_protein	0.630814	0.369186	696.496	615.815	962.143	877.763	467.397	444.938	550.006	705.867	665.053	0.45114	1.36712	0.339973	665.053	0.423487	1.34117	0.461403	665.053	0.481285	1.39599	0.731204	665.053	0.508938	1.423	0.675165	665.053	0.932425	1.90848	0.00625855
BRAD3257_v2_0676	CDS	-3	656371	656586	216	NA	NA	protein_of_unknown_function	0.636535	0.363465	272.267	325.936	355.023	308.672	322.401	319.067	254.195	230.843	298.551	0.137185	1.09976	0.835008	298.551	-0.370504	0.773512	0.517675	298.551	-0.0912708	0.938696	0.998551	298.551	0.416418	1.33461	0.843659	298.551	0.0459141	1.03234	0.930745
BRAD3257_v2_0677	CDS	-2	656735	657679	945	yxbG	NA	Uncharacterized_oxidoreductase_YxbG	0.665608	0.334392	282.217	411.486	423.641	199.395	397.458	329.313	227.201	151.843	302.819	-0.128196	0.914975	0.899724	302.819	-0.761513	0.589877	0.374193	302.819	-0.0532569	0.963758	0.998551	302.819	0.580061	1.49491	0.869865	302.819	-0.181452	0.881815	0.786385
BRAD3257_v2_0678	CDS	1	657751	658407	657	NA	NA	Transcriptional_regulator_TetR-family	0.665145	0.334855	46.1316	56.5616	58.9219	40.4466	61.4098	86.3531	73.1091	87.2074	63.7676	-0.0448881	0.969365	0.964459	63.7676	0.100734	1.07232	0.914786	63.7676	-0.445041	0.734563	NA	63.7676	-0.590663	0.664037	0.797599	63.7676	-0.48993	0.71206	0.345421
BRAD3257_v2_0679	CDS	2	658427	659104	678	NA	NA	conserved_protein_of_unknown_function	0.657817	0.342183	143.822	161.908	149.169	98.633	162.054	137.58	145.094	180.571	147.354	-0.268516	0.830173	0.709016	147.354	0.108131	1.07783	0.900444	147.354	0.0281264	1.01969	0.998551	147.354	-0.34852	0.785389	0.937254	147.354	-0.240389	0.846517	0.655077
BRAD3257_v2_0680	CDS	-2	659108	660082	975	NA	NA	2-dehydropantoate_2-reductase	0.678974	0.321026	315.685	598.846	224.5	59.6056	556.1	364.439	353.173	112.857	323.151	-1.09302	0.468779	0.173053	323.151	-0.655361	0.634916	0.50606	323.151	-0.00472976	0.996727	0.998858	323.151	-0.442388	0.735916	0.949165	323.151	-1.09775	0.467245	0.0799135
BRAD3257_v2_0681	CDS	1	660238	661041	804	NA	NA	Enoyl-CoA_hydratase/carnithine_racemase	0.681592	0.318408	201.713	194.431	175.274	79.4741	376.988	250.278	186.709	140.558	200.678	-0.51877	0.697967	0.475613	200.678	-0.771356	0.585866	0.367567	200.678	-0.546088	0.684875	0.882249	200.678	-0.293502	0.815919	0.96729	200.678	-1.06486	0.47802	0.0333024
BRAD3257_v2_0682	CDS	-3	661045	661317	273	NA	NA	conserved_exported_protein_of_unknown_function	0.655678	0.344322	64.2224	77.0652	81.2973	53.9288	68.2331	102.453	104.602	78.9997	78.8502	-0.0565236	0.961578	0.954981	78.8502	0.0854443	1.06101	0.929451	78.8502	-0.231789	0.851578	0.998551	78.8502	-0.373757	0.77177	0.94131	78.8502	-0.288313	0.818859	0.625987
BRAD3257_v2_0683	CDS	1	661330	661515	186	NA	NA	protein_of_unknown_function	0.650538	0.349462	1.80908	0.70702	2.23754	2.12877	1.70583	0	0	3.07791	1.45827	0.230092	1.17291	NA	1.45827	0.15162	1.11082	NA	1.45827	0.0676618	1.04802	NA	1.45827	0.146134	1.1066	NA	1.45827	0.297754	1.22923	NA
BRAD3257_v2_0684	CDS	-3	661495	662379	885	NA	NA	Transcriptional_regulatory_protein	0.650847	0.349153	56.0815	58.6827	68.6179	44.7042	83.5855	58.5445	41.616	42.0647	56.7371	-0.017232	0.988127	0.985748	56.7371	-0.632935	0.644863	0.423633	56.7371	-0.253085	0.8391	NA	56.7371	0.362618	1.28576	0.949165	56.7371	-0.270317	0.829137	0.648849
BRAD3257_v2_0685	CDS	3	662490	663854	1365	NA	NA	conserved_protein_of_unknown_function	0.657143	0.342857	34.3725	41.0072	39.5299	92.9563	25.5874	49.7628	43.8655	67.714	49.3495	0.618033	1.53478	0.436589	49.3495	0.411672	1.33023	0.666683	49.3495	-0.0129978	0.991031	NA	49.3495	0.193364	1.14343	0.988296	49.3495	0.605035	1.52102	0.332225
BRAD3257_v2_0686	CDS	1	663889	664893	1005	NA	NA	ABC_transporter_substrate-binding_protein	0.629851	0.370149	256.89	202.915	318.477	473.297	141.584	163.925	239.573	470.92	283.447	0.659927	1.58	0.308669	283.447	1.00632	2.00878	0.34091	283.447	0.478808	1.39359	0.911856	283.447	0.132419	1.09613	0.988296	283.447	1.13874	2.20188	0.0171746
BRAD3257_v2_0687	CDS	2	665003	665776	774	NA	NA	ABC_transporter_ATP-binding_protein	0.671835	0.328165	81.4087	58.6827	110.385	188.041	49.469	65.8625	70.8596	225.713	106.303	0.812932	1.75678	0.289027	106.303	0.989602	1.98564	0.342824	106.303	0.184259	1.13623	0.998551	106.303	0.00758807	1.00527	0.997421	106.303	0.997191	1.99611	0.0884779
BRAD3257_v2_0688	CDS	3	665769	666587	819	NA	NA	ABC-type_nitrate/sulfonate/bicarbonate_transport_system_permease_component	0.67033	0.32967	55.177	57.2687	73.093	123.469	35.8224	48.2992	51.7388	143.636	73.5629	0.617978	1.53472	0.432461	73.5629	0.899873	1.8659	0.354999	73.5629	0.289453	1.22218	0.998067	73.5629	0.00755762	1.00525	0.997421	73.5629	0.907431	1.8757	0.116683
BRAD3257_v2_0689	CDS	3	666657	667646	990	NA	NA	Integrase_family_protein_(modular_protein)	0.609091	0.390909	239.703	230.489	186.462	224.94	305.343	257.596	262.068	278.038	248.08	-0.17632	0.884958	0.789738	248.08	-0.0528457	0.964033	0.941391	248.08	-0.236941	0.848543	0.978553	248.08	-0.360415	0.778941	0.886039	248.08	-0.41326	0.750924	0.291232
BRAD3257_v2_0690	CDS	-3	667687	668727	1041	NA	NA	Gentisate_1_2-dioxygenase	0.62536	0.37464	93.1677	108.881	108.894	71.6686	119.408	134.652	128.222	112.857	109.719	-0.144854	0.904471	0.856839	109.719	-0.0667866	0.954762	0.939579	109.719	-0.288469	0.818771	0.978553	109.719	-0.366537	0.775642	0.929592	109.719	-0.433323	0.740554	0.364299
BRAD3257_v2_0691	CDS	2	668906	669538	633	maiA	NA	Maleylacetoacetate_isomerase	0.668246	0.331754	241.512	251.699	325.935	248.357	228.581	147.825	158.591	286.245	236.093	0.186763	1.13821	0.833652	236.093	0.204216	1.15206	0.815661	236.093	0.329473	1.25655	0.978553	236.093	0.31202	1.24144	0.958694	236.093	0.516236	1.43022	0.318742
BRAD3257_v2_0692	CDS	3	669528	670040	513	NA	NA	Transcriptional_regulatory_protein	0.651072	0.348928	211.663	222.004	289.389	219.973	266.109	260.523	205.83	405.258	260.094	0.197367	1.1466	0.819305	260.094	0.18464	1.13653	0.828988	260.094	-0.238431	0.847667	0.997492	260.094	-0.225705	0.855177	0.971153	260.094	-0.0410647	0.971937	0.954766
BRAD3257_v2_0693	CDS	1	670009	670263	255	NA	NA	protein_of_unknown_function	0.576471	0.423529	91.3586	98.9829	136.49	127.726	162.054	156.606	131.596	223.661	141.059	0.410288	1.32895	0.519512	141.059	0.140996	1.10267	0.867959	141.059	-0.645679	0.639192	0.685533	141.059	-0.376387	0.770365	0.92412	141.059	-0.235391	0.849455	0.666243
BRAD3257_v2_0694	CDS	-2	670310	671923	1614	NA	NA	Benzoate-CoA_ligase_family	0.651797	0.348203	78.695	96.1548	54.4468	50.3809	117.702	92.2076	111.351	84.1295	85.6334	-0.646025	0.639039	0.26339	85.6334	-0.0865329	0.941783	0.921551	85.6334	-0.223663	0.856388	0.997492	85.6334	-0.783155	0.581095	0.408742	85.6334	-0.869688	0.547265	0.0468381
BRAD3257_v2_0695	CDS	-3	671920	673059	1140	NA	NA	conserved_protein_of_unknown_function	0.629825	0.370175	105.831	98.2758	95.4684	68.8302	238.816	177.097	121.474	129.272	129.383	-0.275177	0.826349	0.698505	129.383	-0.645759	0.639157	0.364495	129.383	-0.909306	0.532441	0.227053	129.383	-0.538725	0.688379	0.795869	129.383	-1.18448	0.439982	0.00318709
BRAD3257_v2_0696	CDS	-2	673250	673465	216	NA	NA	conserved_exported_protein_of_unknown_function	0.671296	0.328704	48.8452	44.5423	44.7508	65.2823	95.5263	55.6173	60.7368	67.714	60.3769	0.198693	1.14766	0.826233	60.3769	-0.187803	0.877942	0.835607	60.3769	-0.573514	0.671978	NA	60.3769	-0.187018	0.87842	0.986024	60.3769	-0.374821	0.771201	0.505609
BRAD3257_v2_0697	CDS	1	673942	674205	264	NA	NA	exported_protein_of_unknown_function	0.742424	0.257576	0.904541	0.70702	1.49169	0	0	1.46361	2.24951	1.02597	0.980294	-0.0212649	0.985368	NA	0.980294	0.202245	1.15049	NA	0.980294	-0.00586967	0.99594	NA	0.980294	-0.22938	0.853001	NA	0.980294	-0.0271346	0.981368	NA
BRAD3257_v2_0698	CDS	-1	674562	675563	1002	yfmJ	NA	putative_NADP-dependent_oxidoreductase_YfmJ	0.650699	0.349301	249.653	279.273	236.433	236.293	339.46	389.321	267.692	440.141	304.783	-0.14391	0.905063	0.85492	304.783	-0.0364505	0.975051	0.96883	304.783	-0.409727	0.752766	0.911856	304.783	-0.517186	0.698733	0.804933	304.783	-0.553636	0.681301	0.205461
BRAD3257_v2_0699	CDS	2	675776	677074	1299	gltP	NA	Proton_glutamate_symport_protein	0.628176	0.371824	1898.63	1985.31	1879.53	1216.24	3079.02	2533.51	1892.96	1727.73	2026.62	-0.294097	0.815583	0.645776	2026.62	-0.56945	0.673874	0.385413	2026.62	-0.478371	0.717787	0.813032	2026.62	-0.203018	0.868731	0.968275	2026.62	-0.772468	0.585415	0.0493171
BRAD3257_v2_0700	CDS	2	677084	678016	933	gltI	NA	Glutamate/aspartate_periplasmic_binding_protein	0.639871	0.360129	884.641	994.071	738.388	525.806	1361.25	1263.1	1111.26	926.45	975.62	-0.519297	0.697712	0.302295	975.62	-0.332449	0.794187	0.582716	975.62	-0.438779	0.737759	0.839398	975.62	-0.625627	0.648138	0.538987	975.62	-0.958076	0.514743	0.00848806
BRAD3257_v2_0701	CDS	-2	678113	678916	804	NA	NA	conserved_protein_of_unknown_function	0.649254	0.350746	131.158	145.646	135.744	131.274	133.055	117.089	118.099	146.714	132.347	-0.0483097	0.967069	0.952222	132.347	0.0762525	1.05428	0.924322	132.347	0.134238	1.09751	0.998551	132.347	0.00967559	1.00673	0.997184	132.347	0.0859281	1.06137	0.873502
BRAD3257_v2_0702	CDS	2	679289	680062	774	fpr	NA	Ferredoxin--NADP_reductase	0.633075	0.366925	11266.1	8509.7	11976.8	9093.4	10354.4	9561.78	9724.64	8342.16	9853.61	0.0832357	1.05939	0.914371	9853.61	-0.12779	0.915232	0.860727	9853.61	-0.00930577	0.99357	0.998551	9853.61	0.20172	1.15007	0.968192	9853.61	0.07393	1.05258	0.890701
BRAD3257_v2_0703	CDS	-2	680096	680314	219	NA	NA	protein_of_unknown_function	0.634703	0.365297	61.5088	54.4406	47.7342	47.5425	61.4098	54.1536	56.2378	52.3244	54.419	-0.246741	0.842798	0.736218	54.419	-0.0756274	0.948929	0.933086	54.419	0.0064395	1.00447	NA	54.419	-0.164674	0.89213	0.988296	54.419	-0.240302	0.846568	0.665681
BRAD3257_v2_0704	CDS	1	680374	682062	1689	NA	NA	Glutamate_synthase_family_protein	0.654825	0.345175	968.763	1121.33	1130.7	806.804	1258.9	1106.49	1098.89	942.866	1054.34	-0.0996569	0.933255	0.892964	1054.34	-0.192671	0.874984	0.774012	1054.34	-0.1617	0.893971	0.998551	1054.34	-0.0686855	0.953506	0.99038	1054.34	-0.261357	0.834303	0.563538
BRAD3257_v2_0705	CDS	3	682164	682415	252	NA	NA	conserved_protein_of_unknown_function	0.634921	0.365079	198.999	179.583	180.495	215.715	213.228	310.286	230.575	350.882	234.97	0.0577116	1.04081	0.949717	234.97	0.132615	1.09628	0.876098	234.97	-0.410187	0.752526	0.919466	234.97	-0.485091	0.714452	0.872415	234.97	-0.352475	0.783239	0.478995
BRAD3257_v2_0706	CDS	-1	682443	683726	1284	NA	NA	conserved_membrane_protein_of_unknown_function	0.670561	0.329439	275.885	615.815	281.184	105.019	706.212	398.102	438.655	171.337	374.026	-0.823049	0.565246	0.309115	374.026	-0.601925	0.658874	0.531883	374.026	-0.219122	0.859088	0.998551	374.026	-0.440245	0.737009	0.949165	374.026	-1.04217	0.485596	0.0879783
BRAD3257_v2_0707	CDS	2	683903	684313	411	NA	NA	protein_of_unknown_function	0.656934	0.343066	17.1863	24.0387	23.8671	9.22467	11.9408	24.8814	23.6199	11.2857	18.2556	-0.222397	0.85714	NA	18.2556	-0.0632528	0.957104	NA	18.2556	0.108004	1.07774	NA	18.2556	-0.0511395	0.965174	0.994404	18.2556	-0.114392	0.923771	NA
BRAD3257_v2_0708	CDS	1	684397	685128	732	NA	NA	putative_permease	0.654372	0.345628	175.481	171.806	181.987	146.176	255.874	141.97	175.462	157.999	175.844	-0.0711443	0.951883	0.938496	175.844	-0.217277	0.860187	0.787768	175.844	-0.166405	0.891061	0.998551	175.844	-0.0202718	0.986047	0.997184	175.844	-0.237549	0.848185	0.670436
BRAD3257_v2_0709	CDS	-1	685137	687164	2028	NA	NA	conserved_protein_of_unknown_function	0.634615	0.365385	304.83	268.668	323.698	456.976	318.99	332.24	374.544	452.453	354.05	0.402636	1.32192	0.467609	354.05	0.31114	1.24069	0.625311	354.05	-0.166568	0.890959	0.998551	354.05	-0.0750731	0.949294	0.99038	354.05	0.236067	1.17778	0.625515
BRAD3257_v2_0710	CDS	-1	687510	687773	264	NA	NA	conserved_exported_protein_of_unknown_function	0.662879	0.337121	23.5181	31.8159	23.1213	35.4795	27.2932	32.1995	25.8694	31.8051	28.8877	0.0624771	1.04426	NA	28.8877	-0.0358229	0.975475	NA	28.8877	-0.0799738	0.946075	NA	28.8877	0.0183262	1.01278	0.997184	28.8877	-0.0174967	0.987945	0.984213
BRAD3257_v2_0711	CDS	-2	687914	688720	807	NA	NA	conserved_protein_of_unknown_function	0.651797	0.348203	391.666	379.67	392.315	298.028	484.455	468.356	448.778	401.154	408.053	-0.147175	0.903017	0.826233	408.053	-0.151241	0.900475	0.819634	408.053	-0.279815	0.823696	0.969413	408.053	-0.275749	0.826021	0.948772	408.053	-0.42699	0.743812	0.266442
BRAD3257_v2_0712	CDS	2	688859	689881	1023	NA	NA	ABC_transporter_substrate-binding_protein	0.59824	0.40176	1540.43	1512.32	1498.41	965.042	1455.07	1293.83	1212.49	1128.57	1325.77	-0.279634	0.8238	0.660608	1325.77	-0.208895	0.8652	0.758131	1325.77	0.136924	1.09956	0.998551	1325.77	0.0661853	1.04694	0.99038	1325.77	-0.14271	0.905816	0.780095
BRAD3257_v2_0713	CDS	2	689885	690097	213	NA	NA	protein_of_unknown_function	0.671362	0.328638	270.458	341.491	313.256	215.715	283.167	270.768	263.193	297.531	281.947	-0.18976	0.876752	0.799286	281.947	0.0161381	1.01125	0.986994	281.947	0.129936	1.09425	0.998551	281.947	-0.0759615	0.94871	0.99038	281.947	-0.0598234	0.959382	0.919615
BRAD3257_v2_0714	CDS	1	690091	690906	816	NA	NA	conserved_protein_of_unknown_function	0.67402	0.32598	144.727	174.634	127.54	105.729	143.289	149.288	160.84	167.233	146.66	-0.413451	0.750825	0.440743	146.66	0.149608	1.10927	0.834964	146.66	0.116369	1.084	0.998551	146.66	-0.44669	0.733724	0.84944	146.66	-0.297082	0.813897	0.509265
BRAD3257_v2_0715	CDS	3	690903	691721	819	NA	NA	ABC_transporter_permease_protein	0.647131	0.352869	123.922	99.6899	98.4518	122.759	85.2914	114.162	143.969	127.22	114.433	-0.0112159	0.992256	0.988495	114.433	0.386178	1.30693	0.576586	114.433	0.137701	1.10015	0.998551	114.433	-0.259692	0.835266	0.966156	114.433	0.126486	1.09163	0.825661
BRAD3257_v2_0716	CDS	2	691721	692710	990	gyaR	NA	Glyoxylate_reductase	0.654545	0.345455	863.836	792.57	913.663	989.878	653.332	982.084	944.795	1283.49	927.956	0.179364	1.13238	0.811236	927.956	0.398078	1.31775	0.539396	927.956	0.0152737	1.01064	0.998551	927.956	-0.20344	0.868477	0.969538	927.956	0.194638	1.14444	0.704893
BRAD3257_v2_0717	CDS	1	692710	693402	693	NA	NA	conserved_exported_protein_of_unknown_function	0.647908	0.352092	432.37	410.072	516.126	380.34	269.521	443.474	383.542	478.102	414.193	0.0786686	1.05604	0.930739	414.193	0.236795	1.17837	0.754525	414.193	0.207979	1.15507	0.998551	414.193	0.0498523	1.03516	0.994047	414.193	0.286647	1.2198	0.58288
BRAD3257_v2_0718	CDS	3	693528	693929	402	NA	NA	conserved_protein_of_unknown_function	0.651741	0.348259	20.8044	23.3317	38.784	33.3507	20.4699	26.345	32.6179	38.9868	29.3363	0.582529	1.49747	NA	29.3363	0.486033	1.40059	NA	29.3363	-0.0847371	0.942956	NA	29.3363	0.0117582	1.00818	0.997184	29.3363	0.497792	1.41205	0.386096
BRAD3257_v2_0719	CDS	1	693961	695241	1281	NA	NA	conserved_protein_of_unknown_function	0.669789	0.330211	9.04541	11.3123	8.95016	7.0959	6.82331	11.7089	10.1228	20.5194	10.6973	-0.230788	0.852169	NA	10.6973	0.475963	1.39085	NA	10.6973	0.0718166	1.05104	NA	10.6973	-0.634934	0.64397	0.881614	10.6973	-0.158972	0.895663	NA
BRAD3257_v2_0720	CDS	-1	695238	696632	1395	NA	NA	conserved_protein_of_unknown_function	0.656631	0.343369	30.7544	28.2808	41.7674	36.1891	37.5282	38.0539	50.614	58.4803	40.2085	0.340324	1.26604	0.653886	40.2085	0.45407	1.3699	0.557698	40.2085	-0.304931	0.809481	NA	40.2085	-0.418677	0.74811	0.916414	40.2085	0.0353927	1.02484	0.961912
BRAD3257_v2_0721	CDS	1	696880	697254	375	NA	NA	conserved_protein_of_unknown_function	0.68	0.32	29.8498	33.937	23.8671	15.611	47.7632	43.9084	51.7388	91.3113	42.2483	-0.541722	0.686951	0.469526	42.2483	0.543744	1.45775	0.509556	42.2483	-0.415016	0.750011	NA	42.2483	-1.50048	0.353435	0.00740684	42.2483	-0.956737	0.515221	0.0731825
BRAD3257_v2_0722	CDS	-2	697316	697540	225	NA	NA	conserved_protein_of_unknown_function	0.604444	0.395556	351.866	285.636	231.958	277.45	301.931	392.248	399.288	326.258	320.83	-0.290455	0.817644	0.646638	320.83	0.0563167	1.03981	0.94204	320.83	-0.112538	0.92496	0.998551	320.83	-0.45931	0.727334	0.843747	320.83	-0.402993	0.756288	0.35086
BRAD3257_v2_0723	CDS	-1	697653	698366	714	NA	NA	conserved_protein_of_unknown_function	0.663866	0.336134	382.621	610.159	306.543	214.296	501.513	516.655	525.261	307.791	420.605	-0.785265	0.580245	0.210567	420.605	-0.245552	0.843493	0.770327	420.605	-0.0295122	0.979751	0.998551	420.605	-0.569225	0.673979	0.842833	420.605	-0.814777	0.568496	0.0896915
BRAD3257_v2_0724	NA	NA	NA	NA	NA	NA	NA	NA	NA	NA	102.213	182.411	97.706	64.5727	165.465	152.216	177.711	75.9217	127.277	-0.633016	0.644827	0.398539	127.277	-0.255884	0.837474	0.794385	127.277	-0.121112	0.919479	0.998551	127.277	-0.498244	0.707968	0.916375	127.277	-0.754128	0.592905	0.180637
BRAD3257_v2_0725	CDS	-1	698781	699701	921	NA	NA	conserved_membrane_protein_of_unknown_function	0.67861	0.32139	17.1863	24.0387	14.1711	11.3534	44.3515	23.4178	30.3684	21.5454	23.3041	-0.515119	0.699735	NA	23.3041	-0.283257	0.821734	NA	23.3041	-0.527988	0.693521	NA	23.3041	-0.75985	0.590558	0.749084	23.3041	-1.04311	0.485281	0.0672719
BRAD3257_v2_0726	CDS	3	699834	700430	597	NA	NA	Transcriptional_regulatory_protein	0.685092	0.314908	73.2678	107.467	64.8887	48.9617	131.349	93.6712	80.9824	46.1686	80.8445	-0.554057	0.681102	0.425149	80.8445	-0.677986	0.625037	0.412896	80.8445	-0.25462	0.838208	0.997492	80.8445	-0.130691	0.913394	0.989724	80.8445	-0.808677	0.570905	0.112555
BRAD3257_v2_0727	CDS	-3	700441	701262	822	map	NA	Methionine_aminopeptidase	0.645985	0.354015	6123.74	9674.16	6111.47	2646.06	14049.2	7117.55	5442.69	3535.49	6837.54	-0.6523	0.636265	0.39358	6837.54	-0.955876	0.515528	0.342824	6837.54	-0.330695	0.795153	0.978553	6837.54	-0.0271193	0.981378	0.997184	6837.54	-0.982995	0.505928	0.0774433
BRAD3257_v2_0728	CDS	-3	701449	702759	1311	NA	NA	Small-conductance_mechanosensitive_channel	0.647597	0.352403	642.224	705.606	713.776	410.853	759.093	622.035	760.335	658.672	659.074	-0.229482	0.852941	0.762694	659.074	0.0346518	1.02431	0.970696	659.074	-0.0302895	0.979224	0.998551	659.074	-0.294423	0.815398	0.949165	659.074	-0.259771	0.83522	0.625987
BRAD3257_v2_0729	CDS	1	702907	704766	1860	nhaP	NA	K(+)/H(+)_antiporter_NhaP2	0.676344	0.323656	702.828	798.226	628.749	369.696	948.44	848.895	950.419	717.153	745.551	-0.514384	0.700092	0.388416	745.551	-0.0947445	0.936438	0.912174	745.551	-0.227551	0.854083	0.992896	745.551	-0.647191	0.638523	0.663354	745.551	-0.741935	0.597937	0.0895407
BRAD3257_v2_0730	CDS	3	704991	705251	261	NA	NA	conserved_exported_protein_of_unknown_function	0.636015	0.363985	28.0408	24.7457	19.392	19.1589	30.7049	16.0997	17.9961	18.4675	21.8257	-0.35786	0.780321	NA	21.8257	-0.25915	0.83558	NA	21.8257	0.15457	1.11309	NA	21.8257	0.0558598	1.03948	0.994288	21.8257	-0.20329	0.868568	0.780392
BRAD3257_v2_0731	CDS	-1	705300	705962	663	modC	NA	ModC	0.675716	0.324284	123.922	147.06	84.2807	49.6713	182.524	270.768	257.569	75.9217	148.965	-0.728639	0.603473	0.353761	148.965	-0.3356	0.792454	0.73343	148.965	-0.556603	0.679901	0.911856	148.965	-0.949642	0.517761	0.560107	148.965	-1.28524	0.410302	0.0237752
BRAD3257_v2_0732	CDS	-2	705965	706660	696	modB	chlJ_tslJ	molybdate_transporter_subunit_;_membrane_component_of_ABC_superfamily	0.675287	0.324713	1033.89	892.967	483.309	261.129	2188.58	1648.03	1562.29	387.816	1057.25	-0.951757	0.517002	0.222857	1057.25	-0.724121	0.605366	0.445989	1057.25	-0.736474	0.600205	0.787155	1057.25	-0.96411	0.512595	0.566292	1057.25	-1.68823	0.310307	0.00261739
BRAD3257_v2_0733	CDS	-1	706674	707459	786	modA	NA	molybdate_transporter_subunit_;_periplasmic-binding_component_of_ABC_superfamily	0.643766	0.356234	2899.05	3478.54	1519.29	744.36	6487.26	4221.06	3800.55	905.931	3007.01	-1.01602	0.494477	0.198779	3007.01	-0.853521	0.553432	0.389696	3007.01	-0.544451	0.685652	0.934011	3007.01	-0.706954	0.612612	0.842833	3007.01	-1.56048	0.339039	0.0070828
BRAD3257_v2_0734	CDS	2	707516	707704	189	NA	NA	protein_of_unknown_function	0.624339	0.375661	6.33178	7.0702	3.72923	3.54795	5.11748	7.31806	8.99805	2.05194	5.52059	-0.464744	0.7246	NA	5.52059	-0.0953176	0.936066	NA	5.52059	0.07522	1.05352	NA	5.52059	-0.294206	0.815521	NA	5.52059	-0.389524	0.763381	NA
BRAD3257_v2_0735	CDS	-1	707862	708806	945	mepA	NA	Penicillin-insensitive_murein_endopeptidase	0.693122	0.306878	891.877	1215.37	1103.11	703.913	905.794	775.714	891.931	773.581	907.661	-0.196463	0.872688	0.801485	907.661	-0.0121156	0.991637	0.992625	907.661	0.288076	1.22101	0.978553	907.661	0.103729	1.07455	0.990379	907.661	0.0916132	1.06556	0.875337
BRAD3257_v2_0736	CDS	3	709206	711422	2217	NA	NA	PAS_domain_S-box/diguanylate_cyclase_(GGDEF)_domain-containing_protein	0.665765	0.334235	138.395	164.029	158.12	272.483	168.877	238.569	227.201	280.09	205.97	0.434975	1.35189	0.519512	205.97	0.270389	1.20613	0.733173	205.97	-0.367655	0.775041	0.969413	205.97	-0.203069	0.868701	0.976293	205.97	0.0673202	1.04777	0.920952
BRAD3257_v2_0737	CDS	2	711554	711679	126	NA	NA	protein_of_unknown_function	0.634921	0.365079	7.23633	9.89829	8.20432	6.38631	10.235	16.0997	11.2476	5.12985	9.30467	-0.155873	0.897589	NA	9.30467	-0.441247	0.736498	NA	9.30467	-0.39011	0.763071	NA	9.30467	-0.104736	0.929975	0.99038	9.30467	-0.545983	0.684925	NA
BRAD3257_v2_0738	CDS	-1	712083	712352	270	NA	NA	protein_of_unknown_function	0.592593	0.407407	204.426	158.373	179.003	414.401	225.169	263.45	249.696	510.933	275.681	0.552455	1.46658	0.478459	275.681	0.502793	1.41695	0.566429	275.681	-0.33333	0.793702	0.978553	275.681	-0.283668	0.8215	0.968192	275.681	0.219125	1.16403	0.755623
BRAD3257_v2_0739	CDS	-3	712384	712599	216	NA	NA	conserved_protein_of_unknown_function	0.625	0.375	409.757	357.045	428.862	605.28	593.628	450.792	382.417	684.322	489.013	0.368806	1.29128	0.607899	489.013	0.0272917	1.0191	0.980367	489.013	-0.38011	0.768379	0.967265	489.013	-0.0385958	0.973602	0.994404	489.013	-0.0113041	0.992195	0.988202
BRAD3257_v2_0740	CDS	3	713067	713312	246	NA	NA	Tfp_pilus_assembly_protein_PilF_(fragment)	0.634146	0.365854	48.8452	52.3195	49.9717	61.7343	56.2923	58.5445	64.1111	54.3764	55.7744	0.124128	1.08985	0.880369	55.7744	0.0379365	1.02664	0.969394	55.7744	-0.157975	0.896282	NA	55.7744	-0.0717833	0.951461	0.99038	55.7744	-0.0338468	0.976812	0.961018
BRAD3257_v2_0741	CDS	3	713319	713837	519	NA	NA	protein_of_unknown_function	0.606936	0.393064	83.2177	71.4091	75.3305	60.3152	126.231	98.062	84.3567	82.0776	85.125	-0.165237	0.891782	0.835008	85.125	-0.375574	0.770799	0.585669	85.125	-0.471495	0.721217	0.875699	85.125	-0.261158	0.834418	0.966931	85.125	-0.636731	0.643169	0.145435
BRAD3257_v2_0742	CDS	3	714156	714572	417	NA	NA	conserved_protein_of_unknown_function	0.616307	0.383693	290.358	248.871	285.659	198.685	446.927	374.685	327.304	293.427	308.24	-0.138585	0.90841	0.853088	308.24	-0.362955	0.77757	0.573723	308.24	-0.545891	0.684968	0.726041	308.24	-0.321521	0.800226	0.937896	308.24	-0.684476	0.622232	0.0876752
BRAD3257_v2_0743	CDS	-1	715017	716828	1812	lepA	NA	GTP-binding_membrane_protein	0.638521	0.361479	2640.35	2400.33	3467.44	2306.17	1746.77	1921.72	2062.8	2808.08	2419.21	0.175257	1.12917	0.815952	2419.21	0.364498	1.28743	0.577067	2419.21	0.408566	1.32737	0.90973	2419.21	0.219324	1.16419	0.968192	2419.21	0.583822	1.49881	0.164365
BRAD3257_v2_0744	CDS	3	716943	718568	1626	NA	NA	conserved_membrane_protein_of_unknown_function	0.654982	0.345018	501.116	427.747	610.849	440.655	375.282	387.857	484.77	519.141	468.427	0.163607	1.12008	0.812904	468.427	0.358971	1.28251	0.552674	468.427	0.256235	1.19436	0.978553	468.427	0.0608709	1.0431	0.99038	468.427	0.419842	1.33778	0.302998
BRAD3257_v2_0745	CDS	-1	718686	719003	318	ptsH	NA	Phosphocarrier_protein_HPr	0.685535	0.314465	218.899	377.549	199.887	280.998	170.583	204.906	224.951	285.22	245.374	-0.268266	0.830317	0.732893	245.374	0.374266	1.29618	0.620514	245.374	0.56939	1.4839	0.799599	245.374	-0.0731424	0.950565	0.990399	245.374	0.301124	1.2321	0.590895
BRAD3257_v2_0746	CDS	-2	719000	719401	402	NA	NA	Phosphotransferase_system_mannose/fructose-specific_component_IIA	0.614428	0.385572	1838.93	1759.07	1512.58	2182.7	1913.94	1746.09	1643.27	1693.88	1786.31	0.0353216	1.02479	0.964359	1786.31	-0.121705	0.919101	0.863043	1786.31	-0.0224765	0.984541	0.998551	1786.31	0.13455	1.09775	0.988296	1786.31	0.0128452	1.00894	0.982992
BRAD3257_v2_0747	CDS	-1	719535	720059	525	NA	NA	conserved_protein_of_unknown_function	0.609524	0.390476	253.271	301.898	249.859	298.028	216.64	226.86	228.325	229.817	250.587	-0.0183567	0.987357	0.980686	250.587	0.0417449	1.02936	0.953493	250.587	0.297258	1.22881	0.967265	250.587	0.237156	1.17867	0.959589	250.587	0.278901	1.21327	0.509005
BRAD3257_v2_0748	CDS	-2	720056	721852	1797	chvG	NA	Sensor_protein_ChvG	0.67724	0.32276	1414.7	1530.7	1518.54	1464.59	1055.91	1129.91	1390.2	1238.35	1342.86	0.0171434	1.01195	0.979876	1342.86	0.249135	1.18849	0.628674	1342.86	0.403664	1.32286	0.759266	1342.86	0.171672	1.12636	0.96729	1342.86	0.420807	1.33868	0.200995
BRAD3257_v2_0749	CDS	-1	721974	722675	702	chvI	NA	Transcriptional_regulatory_protein_ChvI	0.621083	0.378917	3960.08	3743.67	3867.96	3580.59	2768.56	2713.54	2951.36	2907.6	3311.67	-0.0459408	0.968658	0.940387	3311.67	0.0905325	1.06476	0.876418	3311.67	0.463901	1.37927	0.65101	3311.67	0.327427	1.25477	0.875953	3311.67	0.41796	1.33604	0.177639
BRAD3257_v2_0750	CDS	3	722916	723665	750	NA	NA	putative_heme_iron_utilization_protein	0.654667	0.345333	217.994	288.464	238.671	257.581	225.169	218.078	206.955	218.532	233.931	-0.0285054	0.980435	0.970527	233.931	-0.0535572	0.963558	0.942694	233.931	0.177332	1.13079	0.998551	233.931	0.202384	1.1506	0.96729	233.931	0.148827	1.10867	0.759673
BRAD3257_v2_0751	CDS	2	723728	726322	2595	NA	NA	conserved_exported_protein_of_unknown_function	0.660116	0.339884	63.3178	93.3267	86.5182	105.729	73.3506	54.1536	86.6062	82.0776	80.635	0.253518	1.19211	0.740066	80.635	0.345255	1.27038	0.653092	80.635	0.257753	1.19562	0.989823	80.635	0.166017	1.12196	0.988296	80.635	0.511272	1.42531	0.303297
BRAD3257_v2_0752	CDS	-2	726392	726619	228	NA	NA	protein_of_unknown_function	0.557018	0.442982	21.709	22.6247	17.1545	17.0302	20.4699	11.7089	13.4971	15.3895	17.448	-0.295729	0.814661	NA	17.448	-0.104311	0.930249	NA	17.448	0.367536	1.29015	NA	17.448	0.176118	1.12984	0.988296	17.448	0.0718071	1.05103	NA
BRAD3257_v2_0753	CDS	2	726614	728230	1617	pckA	NA	Phosphoenolpyruvate_carboxykinase_[ATP]	0.648114	0.351886	9334.86	7743.99	10301.6	13331.8	5303.42	5283.64	6116.42	10840.4	8532.02	0.410788	1.32941	0.520666	8532.02	0.591591	1.50691	0.411446	8532.02	0.600584	1.51633	0.726041	8532.02	0.419781	1.33772	0.905343	8532.02	1.01137	2.01583	0.0175545
BRAD3257_v2_0754	CDS	-2	728390	729205	816	NA	NA	conserved_protein_of_unknown_function	0.661765	0.338235	881.927	1656.55	835.349	602.442	1603.48	926.466	1170.87	752.036	1053.64	-0.664746	0.6308	0.33908	1053.64	-0.321905	0.800013	0.710056	1053.64	0.00486456	1.00338	0.998826	1053.64	-0.337976	0.79115	0.959589	1053.64	-0.659881	0.63293	0.221105
BRAD3257_v2_0755	CDS	-2	729443	731959	2517	glgP	NA	Glycogen_phosphorylase	0.651967	0.348033	2945.18	3337.84	3542.03	2230.24	2647.44	2618.4	2943.49	2637.77	2862.8	-0.110168	0.92648	0.885458	2862.8	0.0753572	1.05362	0.924724	2862.8	0.229169	1.17216	0.982943	2862.8	0.0436432	1.03071	0.994122	2862.8	0.119	1.08598	0.82285
BRAD3257_v2_0756	CDS	2	732164	732409	246	NA	NA	conserved_exported_protein_of_unknown_function	0.662602	0.337398	73.2678	90.4986	96.2143	78.0549	112.585	62.9353	112.476	64.6361	86.3334	0.0720917	1.05124	0.943821	86.3334	0.0136429	1.0095	0.993163	86.3334	-0.0759183	0.948738	0.998551	86.3334	-0.0174695	0.987964	0.997184	86.3334	-0.00382659	0.997351	0.995476
BRAD3257_v2_0757	CDS	-2	732431	733306	876	NA	NA	Transcriptional_regulatory_protein_LysR_family	0.682648	0.317352	112.163	156.959	103.673	75.9261	173.994	106.844	104.602	70.7919	113.119	-0.492845	0.710622	0.475914	113.119	-0.564302	0.676282	0.472785	113.119	-0.044123	0.969879	0.998551	113.119	0.0273342	1.01913	0.997184	113.119	-0.536968	0.689218	0.307349
BRAD3257_v2_0758	CDS	1	733405	734316	912	NA	NA	conserved_membrane_protein_of_unknown_function	0.657895	0.342105	56.9861	108.174	100.689	43.9946	114.29	95.1348	96.729	72.8438	86.1053	-0.152587	0.899636	0.884279	86.1053	-0.236101	0.849037	0.813555	86.1053	-0.261689	0.834111	0.998551	86.1053	-0.178176	0.88382	0.988296	86.1053	-0.414276	0.750396	0.514319
BRAD3257_v2_0759	CDS	1	734329	735102	774	NA	NA	putative_Zn-dependent_hydrolase_of_beta-lactamase_fold	0.684755	0.315245	106.736	158.373	117.844	38.3179	156.936	147.825	146.218	81.0516	119.163	-0.568894	0.674133	0.490265	119.163	-0.318603	0.801846	0.74723	119.163	-0.1492	0.90175	0.998551	119.163	-0.399491	0.758125	0.949165	119.163	-0.718094	0.6079	0.23244
BRAD3257_v2_0760	CDS	-1	735210	735980	771	NA	NA	conserved_protein_of_unknown_function	0.660182	0.339818	117.59	106.053	161.849	136.951	54.5865	137.58	85.4815	152.869	119.12	0.334781	1.26119	0.709457	119.12	0.23853	1.17979	0.804687	119.12	0.163969	1.12037	0.998551	119.12	0.26022	1.19766	0.969538	119.12	0.498751	1.41299	0.401709
BRAD3257_v2_0761	CDS	-2	735977	736894	918	NA	NA	putative_permease	0.660131	0.339869	100.404	93.3267	106.656	110.696	93.8205	127.334	92.23	163.129	110.95	0.142741	1.104	0.867528	110.95	0.17732	1.13078	0.83603	110.95	-0.166779	0.890829	0.998551	110.95	-0.201358	0.869732	0.976728	110.95	-0.0240382	0.983476	0.974996
BRAD3257_v2_0762	CDS	-2	737222	740611	3390	NA	NA	conserved_protein_of_unknown_function	0.699115	0.300885	541.82	523.902	697.367	2123.8	458.867	908.903	837.943	2552.61	1080.65	0.95735	1.94174	0.236844	1080.65	0.911194	1.8806	0.369425	1080.65	-0.23681	0.848619	0.998551	1080.65	-0.190654	0.876208	0.988296	1080.65	0.72054	1.6478	0.266475
BRAD3257_v2_0763	CDS	-1	740967	741557	591	NA	NA	Transcriptional_regulatory_protein	0.64467	0.35533	727.251	1051.34	683.942	256.872	1042.26	825.477	846.941	262.648	712.091	-0.651872	0.636454	0.438313	712.091	-0.537294	0.689062	0.576328	712.091	-0.0507901	0.965407	0.998551	712.091	-0.165368	0.891701	0.988296	712.091	-0.702662	0.614437	0.26847
BRAD3257_v2_0764	CDS	3	741756	742142	387	NA	NA	conserved_protein_of_unknown_function	0.617571	0.382429	639.51	908.521	674.991	263.258	675.508	586.908	583.748	313.947	580.799	-0.565149	0.675885	0.468223	580.799	-0.38167	0.767548	0.671702	580.799	0.232381	1.17477	0.998551	580.799	0.0489016	1.03448	0.994404	580.799	-0.332769	0.794011	0.6201
BRAD3257_v2_0765	CDS	2	742184	743974	1791	NA	NA	Acyl-CoA_dehydrogenase	0.642099	0.357901	2817.64	3460.87	2876.73	1317.71	2185.16	2008.08	2252.89	1295.8	2276.86	-0.477775	0.718084	0.521089	2276.86	-0.195742	0.873124	0.834964	2276.86	0.478048	1.39286	0.919466	2276.86	0.196015	1.14553	0.986485	2276.86	0.000272955	1.00019	0.999407
BRAD3257_v2_0766	CDS	2	744032	745240	1209	fadA	NA	putative_enzyme	0.666667	0.333333	2012.6	3113.01	2308.4	1128.25	1405.6	1245.53	1416.07	1076.24	1713.21	-0.483595	0.715193	0.498683	1713.21	-0.0737825	0.950144	0.941391	1713.21	0.794194	1.73411	0.61418	1713.21	0.384381	1.3053	0.945341	1713.21	0.310599	1.24022	0.601949
BRAD3257_v2_0767	CDS	2	745397	747610	2214	fadB	NA	Enoyl-CoA_hydratase	0.64589	0.35411	3446.3	3787.51	3741.17	1883.96	2539.98	2489.6	2487.96	2016.03	2799.06	-0.313718	0.804565	0.674456	2799.06	-0.136875	0.909487	0.87683	2799.06	0.452675	1.36858	0.911856	2799.06	0.275832	1.21069	0.966931	2799.06	0.138957	1.10111	0.819823
BRAD3257_v2_0768	CDS	-1	747990	748298	309	NA	NA	conserved_protein_of_unknown_function	0.634304	0.365696	66.0315	74.9442	67.1262	49.6713	90.4088	58.5445	51.7388	36.9349	61.925	-0.233178	0.850759	0.785591	61.925	-0.619108	0.651073	0.437483	61.925	-0.0564006	0.96166	NA	61.925	0.329529	1.2566	0.949165	61.925	-0.289578	0.818141	0.625987
BRAD3257_v2_0769	CDS	3	748353	748523	171	NA	NA	protein_of_unknown_function	0.596491	0.403509	7.23633	7.0702	8.20432	9.22467	1.70583	4.39084	5.62378	11.2857	6.8427	0.185141	1.13693	NA	6.8427	0.664483	1.585	NA	6.8427	0.514127	1.42813	NA	6.8427	0.0347846	1.0244	NA	6.8427	0.699268	1.62368	NA
BRAD3257_v2_0770	CDS	1	748936	749430	495	NA	NA	Transcriptional_regulatory_protein	0.646465	0.353535	327.444	364.116	346.073	269.644	382.105	342.485	366.67	322.154	340.086	-0.154227	0.898614	0.819305	340.086	-0.0663036	0.955082	0.928804	340.086	-0.0602273	0.959113	0.998551	340.086	-0.148151	0.902407	0.981585	340.086	-0.214454	0.861872	0.638051
BRAD3257_v2_0771	CDS	2	749531	750901	1371	gshA	NA	GshA_protein	0.649891	0.350109	588.856	528.851	592.948	626.568	445.221	512.264	616.366	576.595	560.959	0.117825	1.0851	0.84862	560.959	0.294086	1.22611	0.582924	560.959	0.206178	1.15363	0.978553	560.959	0.0299174	1.02095	0.994404	560.959	0.324004	1.2518	0.377763
BRAD3257_v2_0772	CDS	2	751082	751648	567	NA	NA	conserved_exported_protein_of_unknown_function	0.68254	0.31746	322.921	328.765	247.621	349.118	283.167	310.286	321.68	373.453	317.126	-0.115059	0.923345	0.873054	317.126	0.206156	1.15361	0.76003	317.126	0.121568	1.08792	0.998551	317.126	-0.199647	0.870764	0.968192	317.126	0.00650928	1.00452	0.992002
BRAD3257_v2_0773	CDS	-3	751558	751710	153	NA	NA	protein_of_unknown_function	0.660131	0.339869	151.963	182.411	116.352	100.762	148.407	121.48	195.708	52.3244	133.676	-0.469718	0.722106	0.586685	133.676	-0.0919777	0.938236	0.93703	133.676	0.235928	1.17766	0.998551	133.676	-0.141812	0.90638	0.990379	133.676	-0.23379	0.850398	0.751117
BRAD3257_v2_0774	CDS	-3	751792	752373	582	NA	NA	conserved_protein_of_unknown_function	0.623711	0.376289	1495.21	1906.83	1155.32	675.53	2159.58	1639.25	1675.89	990.061	1462.21	-0.750037	0.594588	0.241769	1462.21	-0.431083	0.741705	0.576586	1462.21	-0.134269	0.911131	0.998551	1462.21	-0.453222	0.73041	0.913424	1462.21	-0.884306	0.541748	0.0658285
BRAD3257_v2_0775	CDS	-1	752370	753146	777	NA	NA	Signal_peptidase_I	0.67825	0.32175	2418.74	3630.55	2580.63	1428.4	3148.96	2575.96	3176.31	1906.25	2608.23	-0.492301	0.71089	0.49078	2608.23	-0.142709	0.905817	0.883231	2608.23	0.0664985	1.04717	0.998551	2608.23	-0.283093	0.821827	0.96729	2608.23	-0.425802	0.744425	0.443522
BRAD3257_v2_0776	CDS	-2	753143	754582	1440	tldD	yhdO	putative_peptidase	0.668056	0.331944	5954.59	7695.21	5825.06	3367	7768.34	5892.5	6431.35	4184.93	5889.87	-0.484547	0.714722	0.471156	5889.87	-0.309426	0.806963	0.69115	5889.87	-0.000879661	0.99939	0.999006	5889.87	-0.176001	0.885153	0.988296	5889.87	-0.485426	0.714286	0.344768
BRAD3257_v2_0777	CDS	-2	754682	755215	534	NA	NA	Invasion_protein_B_involved_in_pathogenesis	0.698502	0.301498	1324.25	1674.93	1789.29	1090.64	1519.89	1059.66	1616.27	1182.94	1407.23	-0.0506055	0.965531	0.958923	1407.23	0.101426	1.07283	0.911279	1407.23	0.18737	1.13869	0.998551	1407.23	0.0353386	1.0248	0.995776	1407.23	0.136764	1.09944	0.823381
BRAD3257_v2_0778	NA	NA	NA	NA	NA	NA	NA	NA	NA	NA	1559.43	1271.22	1452.91	1039.55	1506.25	1220.65	1535.29	1164.48	1343.72	-0.163888	0.892616	0.829534	1343.72	-0.0127658	0.99119	0.99143	1343.72	0.0482346	1.034	0.998551	1343.72	-0.102888	0.931167	0.990379	1343.72	-0.115654	0.922964	0.834808
BRAD3257_v2_0779	CDS	2	755663	756517	855	ctaC	NA	putative_cytochrome_c_oxidase_subunit_2	0.632749	0.367251	7737.44	6979.71	6448.59	2109.61	8264.73	5741.75	5430.32	3804.29	5814.56	-0.605883	0.657069	0.433666	5814.56	-0.465805	0.724067	0.596592	5814.56	0.0560647	1.03963	0.998551	5814.56	-0.0840132	0.94343	0.990944	5814.56	-0.549819	0.683106	0.362226
BRAD3257_v2_0780	CDS	1	756604	758229	1626	ctaD	NA	Cytochrome_c_oxidase_subunit_1	0.638991	0.361009	10220.4	10562.9	9384.25	3298.88	10526.7	7820.08	8766.35	5722.86	8287.8	-0.559906	0.678346	0.467609	8287.8	-0.267642	0.830676	0.780363	8287.8	0.142596	1.10389	0.998551	8287.8	-0.149668	0.901458	0.988296	8287.8	-0.41731	0.748819	0.501435
BRAD3257_v2_0781	CDS	2	758291	759235	945	ctaB	NA	Protoheme_IX_farnesyltransferase	0.659259	0.340741	1762.05	2252.57	1547.63	680.497	1734.83	1416.78	1735.5	1038.28	1521.02	-0.688385	0.620548	0.320028	1521.02	-0.149144	0.901786	0.883231	1521.02	0.284961	1.21838	0.989823	1521.02	-0.25428	0.838405	0.969538	1521.02	-0.403424	0.756062	0.495306
BRAD3257_v2_0782	CDS	3	759243	759407	165	coxF	NA	CoxF_protein	0.624242	0.375758	1536.81	1318.59	1254.51	588.96	1255.49	1182.6	1242.86	783.841	1145.46	-0.524727	0.695091	0.454244	1145.46	-0.221324	0.857778	0.80217	1145.46	0.190341	1.14103	0.998551	1145.46	-0.113062	0.924623	0.99038	1145.46	-0.334386	0.793122	0.570532
BRAD3257_v2_0783	CDS	2	759413	760069	657	ctaG	NA	Cytochrome_c_oxidase_assembly_protein_CtaG	0.651446	0.348554	1872.4	1739.27	1578.96	768.486	1678.53	1633.39	1700.63	1057.77	1503.68	-0.520043	0.697351	0.450345	1503.68	-0.220901	0.858029	0.800357	1503.68	0.105174	1.07562	0.998551	1503.68	-0.193968	0.874198	0.983266	1503.68	-0.414869	0.750088	0.448819
BRAD3257_v2_0784	CDS	2	760148	761044	897	ctaE	NA	Cytochrome_c_oxidase_subunit_3	0.647715	0.352285	3531.33	3759.23	3547.25	1365.96	2934.02	2218.84	2994.1	1731.84	2760.32	-0.451929	0.731064	0.576252	2760.32	-0.0981733	0.934215	0.927634	2760.32	0.397807	1.3175	0.969413	2760.32	0.0440507	1.031	0.994404	2760.32	-0.0541226	0.96318	0.946597
BRAD3257_v2_0785	CDS	3	761241	761642	402	NA	NA	conserved_protein_of_unknown_function	0.651741	0.348259	320.207	330.179	325.935	173.85	315.578	238.569	291.312	202.116	274.718	-0.32281	0.799511	0.678468	274.718	-0.140891	0.906959	0.880267	274.718	0.19739	1.14662	0.998551	274.718	0.0154704	1.01078	0.997184	274.718	-0.125421	0.916737	0.847446
BRAD3257_v2_0786	CDS	2	761639	762391	753	shb	NA	SUR1-like_protein	0.675963	0.324037	192.667	281.394	197.649	96.5042	249.051	181.488	203.581	102.597	188.116	-0.545073	0.685357	0.480173	188.116	-0.385976	0.765261	0.666683	188.116	0.113722	1.08202	0.998551	188.116	-0.0453743	0.969038	0.994404	188.116	-0.431351	0.741567	0.481772
BRAD3257_v2_0787	CDS	3	762507	762872	366	NA	NA	conserved_protein_of_unknown_function	0.63388	0.36612	180.004	139.99	128.286	76.6357	182.524	168.315	199.082	125.168	150.001	-0.541996	0.68682	0.411423	150.001	-0.0961357	0.935536	0.920524	150.001	-0.112119	0.925228	0.998551	150.001	-0.557979	0.679253	0.842833	150.001	-0.654115	0.635465	0.186303
BRAD3257_v2_0788	CDS	-2	762869	764209	1341	NA	NA	Signal_transduction_histidine_kinase_glucose-6-phosphate_specific	0.633855	0.366145	648.556	678.033	490.021	354.795	684.037	586.908	555.629	420.647	552.328	-0.587159	0.665652	0.261817	552.328	-0.342563	0.788639	0.587113	552.328	0.056902	1.04023	0.998551	552.328	-0.187694	0.878008	0.975294	552.328	-0.530257	0.692431	0.195707
BRAD3257_v2_0789	CDS	2	764294	764938	645	NA	NA	Two-component_response_regulator	0.610853	0.389147	2643.97	2975.85	2646.26	1725.01	6086.39	3982.49	4177.34	2243.8	3310.14	-0.300915	0.811738	0.715801	3310.14	-0.545746	0.685037	0.480228	3310.14	-0.706152	0.612953	0.689947	3310.14	-0.461321	0.726321	0.910159	3310.14	-1.00707	0.497557	0.0363131
BRAD3257_v2_0790	CDS	2	764972	765250	279	NA	NA	protein_of_unknown_function	0.620072	0.379928	1909.49	3064.23	1528.24	930.982	4254.33	2488.14	2022.31	1266.05	2182.97	-0.823748	0.564972	0.222857	2182.97	-0.8481	0.555516	0.342824	2182.97	-0.361527	0.77834	0.978553	2182.97	-0.337175	0.79159	0.958556	2182.97	-1.18527	0.439741	0.0171616
BRAD3257_v2_0791	CDS	1	765352	765426	75	NA	NA	protein_of_unknown_function	0.546667	0.453333	15.3772	26.8668	29.088	26.2548	13.6466	20.4906	21.3704	40.0128	24.1384	0.288094	1.22103	NA	24.1384	0.607462	1.52358	NA	24.1384	0.203394	1.1514	NA	24.1384	-0.115974	0.922759	0.99038	24.1384	0.491488	1.40589	0.452588
BRAD3257_v2_0792	CDS	1	765487	766905	1419	thrC	NA	Threonine_synthase	0.659619	0.340381	1400.23	1563.22	1463.35	1308.48	1490.89	1324.57	1223.73	1322.47	1387.12	-0.090392	0.939267	0.885174	1387.12	-0.135205	0.910541	0.822049	1387.12	0.0695412	1.04938	0.998551	1387.12	0.114354	1.08249	0.988296	1387.12	-0.0208509	0.985651	0.967132
BRAD3257_v2_0793	CDS	3	766902	768191	1290	mpp	NA	Mitochondrial_processing_peptidase-like_protein	0.662015	0.337985	3999.88	4553.92	4862.92	3332.94	2867.5	3240.44	3517.11	3511.89	3735.83	-0.0562804	0.961741	0.942167	3735.83	0.184113	1.13612	0.784581	3735.83	0.442165	1.35864	0.831152	3735.83	0.201771	1.15011	0.968192	3735.83	0.385884	1.30666	0.348402
BRAD3257_v2_0794	CDS	1	768232	768819	588	rimJ	NA	Ribosomal-protein-alanine_N-acetyltransferase	0.664966	0.335034	815.896	1024.47	1066.56	956.527	629.45	630.817	761.46	816.672	837.732	0.126376	1.09155	0.843167	837.732	0.299729	1.23091	0.586786	837.732	0.50588	1.41999	0.685533	837.732	0.332527	1.25922	0.900979	837.732	0.632256	1.54999	0.0656233
BRAD3257_v2_0795	NA	NA	NA	NA	NA	NA	NA	NA	NA	NA	11.759	16.9685	9.69601	10.6439	11.9408	10.2453	5.62378	10.2597	10.8921	-0.363228	0.777423	NA	10.8921	-0.295893	0.814568	NA	10.8921	0.282346	1.21617	NA	10.8921	0.21501	1.16071	0.988296	10.8921	-0.0808829	0.945479	NA
BRAD3257_v2_0796	CDS	1	768979	769629	651	NA	NA	conserved_exported_protein_of_unknown_function	0.674347	0.325653	762.528	875.291	865.928	811.771	421.339	474.21	737.84	721.257	708.771	0.0321138	1.02251	0.963667	708.771	0.65351	1.57299	0.34091	708.771	0.809806	1.75298	0.0979111	708.771	0.18841	1.13951	0.96729	708.771	0.84192	1.79243	0.00842453
BRAD3257_v2_0797	CDS	-1	769683	770081	399	NA	NA	transposase_(fragment)	0.581454	0.418546	10.8545	10.6053	9.69601	15.611	20.4699	17.5633	17.9961	12.3116	14.3885	0.168898	1.1242	NA	14.3885	-0.229837	0.852731	NA	14.3885	-0.581697	0.668178	NA	14.3885	-0.182962	0.880893	0.988296	14.3885	-0.412799	0.751165	NA
BRAD3257_v2_0798	CDS	-3	770239	770625	387	NA	NA	transposase	0.599483	0.400517	169.149	162.615	190.191	195.137	242.227	234.178	206.955	200.064	200.065	0.200206	1.14886	0.732468	200.065	-0.209238	0.864994	0.724397	200.065	-0.482434	0.715769	0.724238	200.065	-0.0729904	0.950665	0.99038	200.065	-0.282228	0.82232	0.472755
BRAD3257_v2_0799	CDS	-3	770872	771357	486	atpF	NA	ATP_synthase_subunit_b_1	0.674897	0.325103	453.175	518.953	1141.89	1332.61	189.347	288.332	338.552	1120.36	672.902	1.04843	2.06828	0.134906	672.902	1.20126	2.2994	0.311041	672.902	0.751966	1.68409	0.732226	672.902	0.599145	1.51482	0.879402	672.902	1.8004	3.48317	0.000480307
BRAD3257_v2_0800	CDS	-3	771364	771930	567	atpF	NA	ATP_synthase_subunit_b_2	0.647266	0.352734	1784.66	1487.57	3765.04	4189.42	641.391	1210.41	1151.75	3198.97	2178.65	1.0085	2.01182	0.14991	2178.65	0.939439	1.91778	0.342824	2178.65	0.6205	1.53741	0.856645	2178.65	0.689562	1.61279	0.797599	2178.65	1.629	3.09299	0.0015895
BRAD3257_v2_0801	CDS	-2	771992	772219	228	atpE	NA	ATP_synthase_subunit_c	0.640351	0.359649	707.351	468.755	1376.83	1868.35	269.521	535.682	659.107	1510.23	924.478	1.15223	2.22257	0.0808533	924.478	1.09893	2.14195	0.34091	924.478	0.410425	1.32908	0.969413	924.478	0.463728	1.3791	0.929592	924.478	1.56266	2.95397	0.00261223
BRAD3257_v2_0802	CDS	-3	772273	773022	750	atpB	NA	ATP_synthase_subunit_a	0.612	0.388	3049.21	2388.32	3580.81	4779.8	1151.43	1974.41	2537.45	3920.23	2922.71	0.530465	1.4444	0.419545	2922.71	0.885016	1.84678	0.342523	2922.71	0.673547	1.59499	0.696493	2922.71	0.318997	1.24746	0.950975	2922.71	1.20401	2.30379	0.00773254
BRAD3257_v2_0803	CDS	-1	773136	773333	198	NA	NA	ATP_synthase_protein_I_(fragment)	0.621212	0.378788	3736.66	2758.79	3961.94	4515.83	2007.76	2583.28	2597.06	4264.96	3303.28	0.336936	1.26307	0.625776	3303.28	0.50552	1.41964	0.471173	3303.28	0.43606	1.3529	0.911177	3303.28	0.267475	1.2037	0.966931	3303.28	0.772995	1.70881	0.0778467
BRAD3257_v2_0804	CDS	-1	773562	773837	276	NA	NA	conserved_protein_of_unknown_function	0.576087	0.423913	5.42724	2.82808	6.71262	7.80549	5.11748	7.31806	5.62378	6.15582	5.87357	0.480023	1.39477	NA	5.87357	-0.0432117	0.970492	NA	5.87357	-0.336006	0.792232	NA	5.87357	0.187229	1.13857	NA	5.87357	0.144017	1.10498	NA
BRAD3257_v2_0805	CDS	3	773871	774386	516	NA	NA	conserved_protein_of_unknown_function	0.662791	0.337209	511.065	642.682	648.141	379.631	438.398	373.221	375.668	387.816	469.578	-0.147404	0.902873	0.856274	469.578	-0.0768861	0.948102	0.929596	469.578	0.445842	1.36211	0.902213	469.578	0.375324	1.29713	0.92412	469.578	0.298438	1.22981	0.563563
BRAD3257_v2_0806	CDS	-3	774709	775572	864	istB	NA	putative_Insertion_sequence_IS21_ATP-binding_protein	0.615741	0.384259	38.8952	41.0072	46.2425	39.737	68.2331	43.9084	40.4912	36.9349	44.4312	0.0878861	1.06281	0.928133	44.4312	-0.440163	0.737052	0.576586	44.4312	-0.402141	0.756734	NA	44.4312	0.125908	1.09119	0.988296	44.4312	-0.314255	0.804266	0.583453
BRAD3257_v2_0807	CDS	-1	775569	776804	1236	NA	NA	Integrase_catalytic_region	0.642395	0.357605	13.5681	18.3825	20.1379	21.2877	17.0583	16.0997	16.8713	22.5713	18.2471	0.284574	1.21805	NA	18.2471	0.188318	1.13943	NA	18.2471	-0.0399396	0.972696	NA	18.2471	0.0563157	1.03981	0.994288	18.2471	0.244634	1.18479	NA
BRAD3257_v2_0808	CDS	1	776821	777345	525	NA	NA	conserved_protein_of_unknown_function	0.641905	0.358095	46.1316	28.9878	19.392	36.8987	37.5282	29.2722	43.8655	27.7012	33.7222	-0.315285	0.803692	NA	33.7222	0.076891	1.05474	NA	33.7222	0.129681	1.09405	NA	33.7222	-0.262495	0.833645	0.976232	33.7222	-0.185604	0.879281	0.804508
BRAD3257_v2_0809	CDS	-3	777409	779073	1665	NA	NA	Arabinose_efflux_permease_family_protein	0.646847	0.353153	678.406	492.086	782.393	3440.8	528.806	588.372	607.368	2230.46	1168.59	1.2122	2.31691	0.121595	1168.59	0.856258	1.81034	0.406958	1168.59	0.0390816	1.02746	0.998551	1168.59	0.395027	1.31497	0.966156	1168.59	1.25129	2.38053	0.0447956
BRAD3257_v2_0810	NA	NA	NA	NA	NA	NA	NA	NA	NA	NA	8.14087	14.1404	10.4419	7.80549	5.11748	11.7089	7.87329	5.12985	8.79477	-0.203145	0.868655	NA	8.79477	-0.232114	0.851387	NA	8.79477	0.259595	1.19714	NA	8.79477	0.288564	1.22142	0.976293	8.79477	0.0564499	1.0399	NA
BRAD3257_v2_0811	CDS	1	779371	780042	672	NA	NA	Two-component_response_regulator	0.66369	0.33631	544.533	555.718	531.789	405.176	619.215	499.092	428.532	400.128	498.023	-0.212342	0.863135	0.734487	498.023	-0.39403	0.761001	0.502214	498.023	-0.0202294	0.986076	0.998551	498.023	0.161459	1.11842	0.977527	498.023	-0.232572	0.851116	0.60311
BRAD3257_v2_0812	CDS	-3	780163	780582	420	NA	NA	conserved_protein_of_unknown_function	0.521429	0.478571	649.46	586.12	659.329	772.744	817.091	646.917	618.616	669.958	677.529	0.196633	1.14602	0.748007	677.529	-0.168704	0.889641	0.792926	677.529	-0.224974	0.85561	0.978553	677.529	0.140363	1.10218	0.983266	677.529	-0.028341	0.980547	0.958706
BRAD3257_v2_0813	CDS	-2	780779	782200	1422	NA	NA	transposase	0.596343	0.403657	734.487	612.28	622.782	580.445	579.981	556.173	643.36	471.946	600.182	-0.148301	0.902312	0.829534	600.182	-0.0247932	0.982961	0.977434	600.182	0.223813	1.16782	0.978553	600.182	0.100305	1.072	0.988296	600.182	0.0755114	1.05373	0.88468
BRAD3257_v2_0814	CDS	-2	782420	782572	153	NA	NA	protein_of_unknown_function	0.633987	0.366013	2.71362	0	2.23754	4.25754	0	5.85445	3.37427	1.02597	2.43292	0.361446	1.28471	NA	2.43292	-0.126184	0.916252	NA	2.43292	-0.304145	0.809922	NA	2.43292	0.183485	1.13562	NA	2.43292	0.0573004	1.04052	NA
BRAD3257_v2_0815	CDS	2	782666	783697	1032	NA	NA	Epoxide_hydrolase_protein	0.661822	0.338178	25.3271	33.937	34.309	31.222	20.4699	26.345	29.2437	20.5194	27.6716	0.114263	1.08242	NA	27.6716	0.0535164	1.03779	NA	27.6716	0.26505	1.20168	NA	27.6716	0.325796	1.25336	0.966156	27.6716	0.379313	1.30072	0.548022
BRAD3257_v2_0816	CDS	-2	783737	787246	3510	NA	NA	Two-component_hybrid_sensor_and_regulator	0.668661	0.331339	548.152	720.454	528.06	490.327	598.745	538.609	553.38	421.673	549.925	-0.288758	0.818607	0.634513	549.925	-0.201401	0.869706	0.764118	549.925	0.144414	1.10528	0.998551	549.925	0.057057	1.04034	0.990944	549.925	-0.144344	0.904791	0.772544
BRAD3257_v2_0817	CDS	-3	787591	788820	1230	hemA	NA	5-aminolevulinate_synthase	0.662602	0.337398	6630.28	7657.74	10053.3	8554.82	5934.57	5940.8	5347.09	7512.15	7203.84	0.34836	1.27311	0.520666	7203.84	0.104725	1.07529	0.886939	7203.84	0.243449	1.18382	0.978553	7203.84	0.487084	1.40161	0.775218	7203.84	0.591809	1.50714	0.116556
BRAD3257_v2_0818	CDS	1	789115	789546	432	aroQ	NA	3-dehydroquinate_dehydratase_1	0.622685	0.377315	240.608	265.133	278.201	241.97	424.751	354.194	325.054	258.544	298.557	0.0361229	1.02535	0.964004	298.557	-0.379348	0.768785	0.524993	298.557	-0.56653	0.675239	0.671111	298.557	-0.151058	0.900589	0.981564	298.557	-0.530407	0.69236	0.16896
BRAD3257_v2_0819	CDS	-2	789692	790753	1062	NA	NA	conserved_protein_of_unknown_function	0.641243	0.358757	1055.6	988.415	1063.58	803.966	1229.9	1001.11	993.16	831.035	995.845	-0.118771	0.920972	0.86464	995.845	-0.264414	0.832537	0.670151	995.845	-0.114789	0.923518	0.998551	995.845	0.0308548	1.02162	0.994404	995.845	-0.23356	0.850534	0.606884
BRAD3257_v2_0820	CDS	-3	790891	793047	2157	NA	NA	conserved_protein_of_unknown_function	0.656467	0.343533	257.794	232.61	268.505	731.587	250.757	481.528	394.789	809.49	428.383	0.75394	1.68639	0.330826	428.383	0.536312	1.45026	0.563319	428.383	-0.42017	0.747337	0.976345	428.383	-0.202542	0.869018	0.988296	428.383	0.33377	1.2603	0.639922
BRAD3257_v2_0821	CDS	-2	793208	793948	741	NA	NA	Outer-membrane_immunogenic_protein	0.646424	0.353576	709.16	661.064	994.214	2148.64	673.802	1476.78	1420.57	2092.98	1272.15	0.931856	1.90773	0.184801	1272.15	0.558139	1.47237	0.516849	1272.15	-0.501581	0.706332	0.921499	1272.15	-0.127864	0.915185	0.99038	1272.15	0.430275	1.34749	0.485612
BRAD3257_v2_0822	CDS	-1	794160	794480	321	NA	NA	conserved_protein_of_unknown_function	0.669782	0.330218	131.158	140.697	116.352	111.406	158.642	133.189	204.706	128.246	140.549	-0.225315	0.855408	0.764083	140.549	0.168241	1.12369	0.831968	140.549	-0.087618	0.941075	0.998551	140.549	-0.481174	0.716394	0.870729	140.549	-0.312933	0.805003	0.537857
BRAD3257_v2_0823	CDS	1	794671	794955	285	NA	NA	conserved_exported_protein_of_unknown_function	0.652632	0.347368	998.613	1259.91	807.006	469.039	1380.01	957.202	1001.03	516.063	923.61	-0.674315	0.62663	0.320134	923.61	-0.511551	0.701468	0.525963	923.61	-0.0400759	0.972604	0.998551	923.61	-0.202839	0.868839	0.982188	923.61	-0.714391	0.609463	0.171838
BRAD3257_v2_0824	CDS	-1	794838	795086	249	NA	NA	protein_of_unknown_function	0.638554	0.361446	510.161	1006.8	225.246	105.729	2053.82	1039.16	1139.38	202.116	785.301	-1.26192	0.41699	0.105563	785.301	-0.807291	0.571454	0.434344	785.301	-0.692827	0.618641	0.878112	785.301	-1.14745	0.451422	0.403885	785.301	-1.95474	0.257967	0.000946105
BRAD3257_v2_0825	CDS	-3	795106	795315	210	NA	NA	conserved_protein_of_unknown_function	0.638095	0.361905	1028.46	1780.28	591.457	317.896	3897.81	1833.91	2308	385.765	1517.95	-0.959554	0.514216	0.257304	1517.95	-0.727736	0.603851	0.472785	1517.95	-0.688905	0.620324	0.878112	1517.95	-0.920724	0.528244	0.675165	1517.95	-1.64846	0.318981	0.00690687
BRAD3257_v2_0826	CDS	-1	795312	795488	177	NA	NA	conserved_protein_of_unknown_function	0.649718	0.350282	1105.35	1626.15	592.948	317.896	3573.71	1816.34	2078.55	408.336	1439.91	-0.994155	0.50203	0.22684	1439.91	-0.772508	0.585399	0.440703	1439.91	-0.681725	0.623419	0.877562	1439.91	-0.903372	0.534636	0.675165	1439.91	-1.67588	0.312975	0.00475041
BRAD3257_v2_0827	CDS	-3	795859	796239	381	NA	NA	protein_of_unknown_function	0.661417	0.338583	2.71362	2.82808	4.47508	7.0959	1.70583	7.31806	4.49902	8.20776	4.85542	0.509298	1.42336	NA	4.85542	0.236818	1.17839	NA	4.85542	-0.337705	0.791299	NA	4.85542	-0.0652256	0.955796	NA	4.85542	0.171593	1.1263	NA
BRAD3257_v2_0828	CDS	-1	796647	798197	1551	NA	NA	ABC_transporter_substrate-binding_protein	0.624758	0.375242	261.412	205.036	283.422	589.669	194.464	298.577	273.316	302.661	301.07	0.752429	1.68463	0.256656	301.07	0.182801	1.13509	0.844541	301.07	-0.0688489	0.953398	0.998551	301.07	0.500779	1.41498	0.883279	301.07	0.68358	1.60612	0.186048
BRAD3257_v2_0829	CDS	-2	798551	798739	189	NA	NA	protein_of_unknown_function	0.640212	0.359788	5.42724	4.94914	8.20432	13.4822	5.11748	10.2453	5.62378	6.15582	7.40066	0.671154	1.59235	NA	7.40066	-0.224413	0.855943	NA	7.40066	-0.339645	0.790236	NA	7.40066	0.555922	1.47011	NA	7.40066	0.331509	1.25833	NA
BRAD3257_v2_0830	CDS	1	798739	799122	384	NA	NA	Transcriptional_regulatory_protein_Ferric_uptake_(fragment)	0.65625	0.34375	47.0361	50.1985	115.606	400.209	32.4107	65.8625	26.9941	248.285	123.325	1.36984	2.58441	0.0848004	123.325	0.785845	1.7241	0.454288	123.325	-0.0172583	0.988109	0.998551	123.325	0.566734	1.48117	0.92412	123.325	1.35258	2.55368	0.036061
BRAD3257_v2_0831	CDS	-2	799169	800716	1548	NA	NA	conserved_protein_of_unknown_function	0.666667	0.333333	74.1723	66.4599	91.7392	61.0247	85.2914	90.7439	62.9863	76.9477	76.1707	0.104243	1.07493	0.907264	76.1707	-0.284111	0.821248	0.711292	76.1707	-0.28137	0.82281	0.978553	76.1707	0.106984	1.07697	0.99038	76.1707	-0.177127	0.884463	0.762214
BRAD3257_v2_0832	CDS	3	800850	801638	789	NA	NA	conserved_membrane_protein_of_unknown_function	0.599493	0.400507	8.14087	13.4334	12.6794	12.063	11.9408	5.85445	10.1228	15.3895	11.203	0.126986	1.09201	NA	11.203	0.339017	1.26489	NA	11.203	0.182131	1.13456	NA	11.203	-0.0298999	0.979488	0.997184	11.203	0.309117	1.23895	NA
BRAD3257_v2_0833	CDS	2	801719	802141	423	NA	NA	conserved_protein_of_unknown_function	0.64539	0.35461	61.5088	66.4599	72.3472	109.986	39.234	58.5445	64.1111	61.5582	66.7188	0.441015	1.35756	0.51327	66.7188	0.289792	1.22246	0.725219	66.7188	0.31294	1.24224	0.978553	66.7188	0.464163	1.37952	0.884217	66.7188	0.753955	1.68641	0.121173
BRAD3257_v2_0834	CDS	-3	802249	802473	225	NA	NA	conserved_protein_of_unknown_function	0.636792	0.363208	72.3633	115.951	57.4302	30.5124	121.114	92.2076	79.8577	47.1946	77.0788	-0.874549	0.545424	0.208536	77.0788	-0.595589	0.661774	0.481593	77.0788	-0.136246	0.909884	0.998551	77.0788	-0.415206	0.749912	0.946847	77.0788	-1.01079	0.496273	0.0568594
BRAD3257_v2_0835	CDS	-2	802265	803278	1014	NA	NA	protein_of_unknown_function;_Putative_adenylate_cyclase_3	0.635108	0.364892	95.8813	144.939	82.0432	59.6056	134.76	106.844	106.852	66.688	99.7016	-0.646784	0.638703	0.31284	99.7016	-0.399083	0.75834	0.612892	99.7016	0.00366086	1.00254	0.998858	99.7016	-0.244039	0.844378	0.969538	99.7016	-0.643123	0.640325	0.205542
BRAD3257_v2_0836	CDS	3	803268	803444	177	NA	NA	protein_of_unknown_function	0.61017	0.389831	9.94995	7.0702	8.95016	10.6439	3.41165	2.92722	5.62378	2.05194	6.3286	0.148629	1.10852	NA	6.3286	0.0532442	1.0376	NA	6.3286	0.68061	1.60282	NA	6.3286	0.775995	1.71237	NA	6.3286	0.829239	1.77675	NA
BRAD3257_v2_0837	CDS	1	803542	804855	1314	NA	NA	conserved_protein_of_unknown_function	0.592846	0.407154	206.235	161.908	186.462	217.844	216.64	204.906	206.955	180.571	197.69	0.12501	1.09052	0.860574	197.69	-0.109756	0.926745	0.886521	197.69	-0.178485	0.883631	0.998551	197.69	0.0562816	1.03978	0.990944	197.69	-0.0534746	0.963613	0.924286
BRAD3257_v2_0838	CDS	-2	804908	805135	228	NA	NA	conserved_protein_of_unknown_function	0.649123	0.350877	163.722	234.731	120.827	85.1508	238.816	118.553	197.957	74.8958	154.331	-0.719156	0.607453	0.347649	154.331	-0.293095	0.816149	0.769718	154.331	0.124811	1.09036	0.998551	154.331	-0.30125	0.811549	0.968192	154.331	-0.594345	0.662345	0.336736
BRAD3257_v2_0839	CDS	-1	806364	806669	306	NA	NA	conserved_protein_of_unknown_function	0.637255	0.362745	85.9314	65.0459	84.2807	92.9563	114.29	92.2076	76.4834	138.506	93.7127	0.197637	1.14682	0.823193	93.7127	0.0545898	1.03856	0.95321	93.7127	-0.381113	0.767845	0.969413	93.7127	-0.238066	0.847881	0.969538	93.7127	-0.183476	0.880579	0.767294
BRAD3257_v2_0840	CDS	-2	807248	808288	1041	NA	NA	protein_of_unknown_function	0.602305	0.397695	863.836	1010.33	883.083	628.697	1071.26	960.129	854.815	640.205	864.045	-0.278853	0.824246	0.670252	864.045	-0.397116	0.759375	0.531203	864.045	-0.103864	0.930537	0.998551	864.045	0.0143991	1.01003	0.997184	864.045	-0.382717	0.766992	0.384734
BRAD3257_v2_0841	CDS	3	808803	809348	546	NA	NA	conserved_protein_of_unknown_function	0.525641	0.474359	239.703	202.915	193.174	219.263	238.816	269.305	237.324	217.506	227.251	-0.0920748	0.938173	0.89828	227.251	-0.147203	0.902999	0.826452	227.251	-0.184186	0.880146	0.998067	227.251	-0.129057	0.914429	0.988296	227.251	-0.276261	0.825729	0.514535
BRAD3257_v2_0842	CDS	-3	809566	809799	234	NA	NA	protein_of_unknown_function	0.619658	0.380342	78.695	74.9442	93.2309	81.6029	121.114	87.8167	73.1091	70.7919	85.1631	0.165929	1.12189	0.82958	85.1631	-0.469007	0.722462	0.493539	85.1631	-0.3876	0.7644	0.926389	85.1631	0.247335	1.18701	0.96729	85.1631	-0.221672	0.857571	0.672657
BRAD3257_v2_0843	CDS	2	809981	811282	1302	NA	NA	protein_of_unknown_function	0.550691	0.449309	3902.19	3413.49	3741.91	4622.27	3461.12	4344	3172.94	4539.92	3899.73	0.173882	1.12809	0.812855	3899.73	-0.0154621	0.98934	0.987355	3899.73	-0.0841512	0.943339	0.998551	3899.73	0.105193	1.07564	0.988296	3899.73	0.089731	1.06417	0.868212
BRAD3257_v2_0844	CDS	-3	811291	811953	663	NA	NA	S-adenosylmethionine-binding_protein	0.542986	0.457014	3940.18	3030.29	3618.1	3696.96	5398.94	5125.57	4141.35	4561.46	4189.11	0.0647237	1.04588	0.927002	4189.11	-0.254675	0.838176	0.646747	4189.11	-0.552066	0.682043	0.607685	4189.11	-0.232667	0.85106	0.949165	4189.11	-0.487342	0.713338	0.164321
BRAD3257_v2_0845	CDS	-1	812013	813029	1017	xerd	NA	Integrase_family_protein	0.60472	0.39528	82.3132	60.8038	77.5681	59.6056	68.2331	61.4717	82.1072	47.1946	67.4121	-0.0489191	0.96666	0.96255	67.4121	-0.00601914	0.995837	0.998282	67.4121	0.116537	1.08413	0.998551	67.4121	0.0736374	1.05237	0.990944	67.4121	0.0676182	1.04799	0.925424
BRAD3257_v2_0846	CDS	-3	813019	814119	1101	NA	NA	conserved_protein_of_unknown_function	0.61762	0.38238	242.417	226.954	196.904	247.647	230.287	216.615	248.571	209.298	227.336	-0.0708849	0.952054	0.926804	227.336	0.0316747	1.0222	0.969289	227.336	0.0645408	1.04575	0.998551	227.336	-0.0380187	0.973992	0.994288	227.336	-0.00634405	0.995612	0.992002
BRAD3257_v2_0847	CDS	1	814390	814632	243	NA	NA	protein_of_unknown_function	0.580247	0.419753	490.261	384.619	460.188	355.505	603.863	459.574	293.561	333.44	422.626	-0.0902781	0.939342	0.911325	422.626	-0.681956	0.62332	0.342824	422.626	-0.252597	0.839384	0.978553	422.626	0.339081	1.26495	0.929592	422.626	-0.342875	0.788469	0.443689
BRAD3257_v2_0848	CDS	1	814639	816537	1899	NA	NA	Tetratricopeptide_domain_protein_(fragment)	0.603476	0.396524	3342.28	3573.28	2782.75	1930.08	3901.23	3161.4	2570.07	2080.67	2917.72	-0.498943	0.707625	0.347678	2917.72	-0.543282	0.686208	0.400826	2917.72	-0.0271792	0.981337	0.998551	2917.72	0.0171598	1.01197	0.997184	2917.72	-0.526122	0.694419	0.197919
BRAD3257_v2_0849	CDS	-1	816750	817466	717	NA	NA	protein_of_unknown_function	0.584379	0.415621	277.694	270.789	246.875	245.518	266.109	238.569	209.205	227.765	247.815	-0.14442	0.904743	0.818404	247.815	-0.190792	0.876125	0.751594	247.815	0.112548	1.08114	0.998551	247.815	0.15892	1.11645	0.976293	247.815	-0.0318718	0.97815	0.952294
BRAD3257_v2_0850	CDS	1	818125	818463	339	NA	NA	protein_of_unknown_function	0.572271	0.427729	42.5134	39.5931	47.7342	48.2521	32.4107	49.7628	35.9922	54.3764	43.8294	0.191299	1.14179	0.831169	43.8294	0.108063	1.07778	0.914238	43.8294	-0.0119639	0.991742	NA	43.8294	0.0712717	1.05064	0.990944	43.8294	0.179335	1.13236	0.783018
BRAD3257_v2_0851	CDS	1	818503	819741	1239	NA	NA	conserved_protein_of_unknown_function	0.541566	0.458434	568.956	593.19	661.566	837.316	730.094	693.752	556.754	685.348	665.872	0.337765	1.2638	0.519512	665.872	-0.180544	0.88237	0.77622	665.872	-0.269009	0.82989	0.969413	665.872	0.2493	1.18863	0.949165	665.872	0.068756	1.04881	0.893395
BRAD3257_v2_0852	CDS	2	819872	820048	177	NA	NA	conserved_protein_of_unknown_function	0.548023	0.451977	73.2678	53.7336	69.3638	78.0549	46.0573	51.2264	73.1091	57.4543	62.7834	0.193189	1.14329	0.812904	62.7834	0.352933	1.27715	0.646747	62.7834	0.315732	1.24464	NA	62.7834	0.155989	1.11419	0.988296	62.7834	0.508922	1.42299	0.308476
BRAD3257_v2_0853	CDS	1	820051	821166	1116	NA	NA	conserved_protein_of_unknown_function	0.579749	0.420251	1184.04	970.739	1082.97	1003.36	1388.54	1109.42	806.45	867.97	1051.69	-0.0426592	0.970864	0.954927	1051.69	-0.531206	0.691976	0.369425	1051.69	-0.196463	0.872687	0.989823	1051.69	0.292083	1.22441	0.934649	1051.69	-0.239123	0.84726	0.570255
BRAD3257_v2_0854	CDS	2	821486	822025	540	NA	NA	conserved_membrane_protein_of_unknown_function	0.672222	0.327778	321.112	276.445	413.945	322.863	208.111	185.879	328.429	261.622	289.801	0.275257	1.21021	0.659752	289.801	0.522375	1.43632	0.415003	289.801	0.538832	1.4528	0.726041	289.801	0.291715	1.22409	0.949165	289.801	0.81409	1.75819	0.034815
BRAD3257_v2_0855	CDS	-2	822029	823114	1086	NA	NA	Membrane_protein_AbrB_duplication	0.683241	0.316759	1041.13	1114.26	945.734	786.935	1119.02	980.62	1110.13	786.919	985.594	-0.286428	0.81993	0.637322	985.594	-0.132965	0.911955	0.852154	985.594	0.0348558	1.02445	0.998551	985.594	-0.118606	0.921077	0.988296	985.594	-0.251572	0.839981	0.578097
BRAD3257_v2_0856	NA	NA	NA	NA	NA	NA	NA	NA	NA	NA	28.9453	43.8353	30.5797	31.222	37.5282	30.7359	28.1189	25.6492	32.0768	-0.203722	0.868308	NA	32.0768	-0.272929	0.827637	NA	32.0768	0.0918749	1.06575	NA	32.0768	0.161082	1.11813	0.988296	32.0768	-0.111847	0.925403	0.874527
BRAD3257_v2_0857	CDS	-1	823215	823499	285	NA	NA	conserved_exported_protein_of_unknown_function	0.666667	0.333333	502.02	560.667	478.088	689.012	305.343	405.421	488.144	937.736	545.804	0.114365	1.0825	0.906549	545.804	0.844511	1.79566	0.342523	545.804	0.484735	1.39933	0.908288	545.804	-0.245411	0.843576	0.968192	545.804	0.5991	1.51477	0.233966
BRAD3257_v2_0858	CDS	3	823701	824168	468	NA	NA	conserved_exported_protein_of_unknown_function	0.655983	0.344017	1079.12	945.993	1104.6	1131.09	822.209	900.121	855.939	810.516	956.198	0.134236	1.09751	0.819878	956.198	-0.0450545	0.969253	0.943142	956.198	0.218145	1.16324	0.978553	956.198	0.397436	1.31717	0.804933	956.198	0.352382	1.27667	0.309492
BRAD3257_v2_0859	CDS	-3	824275	824823	549	NA	NA	Transcriptional_regulator	0.679417	0.320583	72.3633	137.869	102.181	41.1562	86.9972	87.8167	42.7407	40.0128	76.3921	-0.436135	0.739112	0.610394	76.3921	-0.808005	0.571171	0.385413	76.3921	0.215803	1.16135	0.998551	76.3921	0.587673	1.50282	0.881614	76.3921	-0.220332	0.858368	0.760082
BRAD3257_v2_0860	CDS	3	824931	825359	429	NA	NA	conserved_protein_of_unknown_function	0.645688	0.354312	331.062	460.977	472.121	294.48	568.04	474.21	251.945	217.506	383.793	-0.0422315	0.971152	0.964074	383.793	-1.00074	0.499745	0.251646	383.793	-0.345005	0.787305	0.969413	383.793	0.613499	1.52997	0.727108	383.793	-0.387236	0.764593	0.42866
BRAD3257_v2_0861	CDS	3	825363	825839	477	NA	NA	conserved_protein_of_unknown_function	0.651992	0.348008	151.058	388.861	228.229	149.014	156.936	272.232	164.214	177.493	211.005	-0.40569	0.754875	0.647353	211.005	-0.254597	0.838221	0.796954	211.005	0.260028	1.1975	0.998551	211.005	0.108935	1.07843	0.99038	211.005	-0.145662	0.903964	0.846477
BRAD3257_v2_0862	CDS	2	825878	826267	390	NA	NA	putative_effector_of_murein_hydrolase_LrgA	0.664103	0.335897	106.736	125.143	79.0598	66.7015	102.35	182.951	149.593	109.779	115.289	-0.568427	0.674351	0.37244	115.289	-0.120707	0.919737	0.89836	115.289	-0.256408	0.83717	0.99123	115.289	-0.704128	0.613813	0.659799	115.289	-0.824835	0.564547	0.0824225
BRAD3257_v2_0863	CDS	1	826264	826986	723	NA	NA	putative_effector_of_murein_hydrolase	0.659751	0.340249	107.64	140.697	99.1976	53.9288	97.2321	115.625	122.598	84.1295	102.631	-0.584983	0.666657	0.380987	102.631	-0.037102	0.974611	0.974089	102.631	0.18829	1.13941	0.998551	102.631	-0.359591	0.779386	0.949165	102.631	-0.396693	0.759598	0.481055
BRAD3257_v2_0864	CDS	1	827074	827733	660	NA	NA	conserved_exported_protein_of_unknown_function	0.648485	0.351515	1620.94	2624.46	1288.08	731.587	3870.52	2022.71	1861.47	925.424	1868.15	-0.824528	0.564667	0.259227	1868.15	-0.844598	0.556866	0.363169	1868.15	-0.373298	0.772016	0.978553	1868.15	-0.353228	0.78283	0.962264	1868.15	-1.19783	0.435932	0.0259459
BRAD3257_v2_0865	CDS	-1	827814	828020	207	NA	NA	conserved_protein_of_unknown_function	0.594203	0.405797	783.332	602.381	500.463	597.475	965.498	854.749	957.167	611.478	734.068	-0.296448	0.814255	0.666005	734.068	-0.190402	0.876361	0.800357	734.068	-0.349051	0.785101	0.965731	734.068	-0.455096	0.729461	0.877989	734.068	-0.645498	0.639272	0.130818
BRAD3257_v2_0866	CDS	-1	828102	829172	1071	NA	NA	conserved_protein_of_unknown_function	0.659197	0.340803	559.006	914.884	433.337	226.359	892.148	614.717	706.347	368.323	589.39	-0.914068	0.530687	0.188275	589.39	-0.388136	0.764116	0.660103	589.39	-0.0243126	0.983289	0.998551	589.39	-0.550245	0.682904	0.881614	589.39	-0.938381	0.521818	0.0806853
BRAD3257_v2_0867	CDS	-1	829197	830168	972	NA	NA	Trypsin-like_serine_protease_with_C-terminal_PDZ_domain_containing_protein	0.67284	0.32716	1804.56	2975.85	1749.01	791.903	3189.9	2218.84	2232.64	1515.36	2059.76	-0.7254	0.60483	0.302295	2059.76	-0.425164	0.744754	0.618052	2059.76	-0.14351	0.905314	0.998551	2059.76	-0.443746	0.735223	0.932108	2059.76	-0.86891	0.54756	0.102771
BRAD3257_v2_0868	CDS	3	830448	831866	1419	abgB	NA	p-aminobenzoyl-glutamate_hydrolase_subunit_B	0.666667	0.333333	1219.32	1476.97	1327.61	598.184	1052.5	1090.39	1238.36	837.191	1105.06	-0.403322	0.756115	0.59542	1105.06	-0.0383068	0.973797	0.972985	1105.06	0.275655	1.21054	0.989823	1105.06	-0.0893608	0.939939	0.99038	1105.06	-0.127668	0.91531	0.850525
BRAD3257_v2_0869	CDS	1	831961	832140	180	NA	NA	protein_of_unknown_function	0.583333	0.416667	68.7451	65.0459	66.3804	53.2193	63.1156	80.4987	75.3587	53.3504	65.7142	-0.140139	0.907432	0.865665	65.7142	-0.140404	0.907265	0.875981	65.7142	-0.0906105	0.939125	0.998551	65.7142	-0.0903455	0.939298	0.99038	65.7142	-0.230749	0.852192	0.687895
BRAD3257_v2_0870	CDS	2	832130	833920	1791	NA	NA	Peptide_ABC_transporter_substrate-binding_protein	0.618649	0.381351	2524.57	2360.74	3080.35	1693.79	1545.48	1530.94	1744.5	2197.63	2084.75	-0.0291323	0.98001	0.974407	2084.75	0.311694	1.24116	0.666683	2084.75	0.582591	1.49754	0.740797	2084.75	0.241765	1.18244	0.96729	2084.75	0.553459	1.4676	0.226601
BRAD3257_v2_0871	CDS	3	833949	834908	960	appB	NA	Oligopeptide_transport_system_permease_protein_AppB	0.625	0.375	668.456	599.553	759.272	560.576	547.571	484.456	626.489	625.841	609.027	0.0531987	1.03756	0.943794	609.027	0.25538	1.19365	0.67424	609.027	0.271595	1.20714	0.969413	609.027	0.0694133	1.04929	0.99038	609.027	0.324793	1.25249	0.427781
BRAD3257_v2_0872	CDS	1	834874	835791	918	NA	NA	ABC-type_dipeptide/oligopeptide/nickel_transport_system_permease_component	0.678649	0.321351	152.867	173.22	212.566	174.559	78.468	141.97	121.474	203.142	157.283	0.209074	1.15595	0.81378	157.283	0.458625	1.37423	0.560339	157.283	0.463764	1.37914	0.916966	157.283	0.214213	1.16007	0.976293	157.283	0.672838	1.59421	0.182018
BRAD3257_v2_0873	CDS	3	835791	836786	996	oppD	NA	oligopeptide_transporter_subunit_;_ATP-binding_component_of_ABC_superfamily	0.64759	0.35241	317.494	309.675	410.216	329.25	220.052	288.332	277.815	391.92	318.094	0.212835	1.15896	0.765613	318.094	0.352267	1.27656	0.589948	318.094	0.266919	1.20324	0.978553	318.094	0.127487	1.09239	0.988296	318.094	0.479754	1.39451	0.272362
BRAD3257_v2_0874	CDS	2	836783	837751	969	oppF	NA	oligopeptide_transporter_subunit_;_ATP-binding_component_of_ABC_superfamily	0.671827	0.328173	233.371	283.515	343.835	230.617	144.995	175.633	199.082	270.856	235.238	0.133369	1.09685	0.868318	235.238	0.476533	1.3914	0.497901	235.238	0.597517	1.51311	0.726691	235.238	0.254354	1.1928	0.96729	235.238	0.730887	1.65966	0.0978874
BRAD3257_v2_0875	CDS	-3	837766	838428	663	NA	NA	conserved_protein_of_unknown_function	0.634992	0.365008	879.214	851.96	777.173	551.351	1323.72	1100.64	877.31	589.932	868.912	-0.338588	0.790815	0.595386	868.912	-0.643578	0.640123	0.362793	868.912	-0.431799	0.741337	0.902213	868.912	-0.126809	0.915855	0.988296	868.912	-0.770387	0.58626	0.0639619
BRAD3257_v2_0876	CDS	-3	838528	838749	222	NA	NA	conserved_protein_of_unknown_function	0.594595	0.405405	239.703	231.903	199.141	127.017	221.758	209.297	257.569	108.753	199.392	-0.433283	0.740575	0.57597	199.392	-0.191284	0.875826	0.842335	199.392	0.107033	1.07701	0.998551	199.392	-0.134965	0.910692	0.988296	199.392	-0.32625	0.797607	0.599945
BRAD3257_v2_0877	CDS	1	838954	839247	294	NA	NA	protein_of_unknown_function	0.585034	0.414966	9.04541	7.77722	8.20432	15.611	15.3524	5.85445	13.4971	11.2857	10.8284	0.333712	1.26025	NA	10.8284	0.160074	1.11734	NA	10.8284	-0.203233	0.868602	NA	10.8284	-0.029596	0.979695	0.997184	10.8284	0.130478	1.09466	NA
BRAD3257_v2_0878	CDS	-1	839343	839900	558	NA	NA	conserved_protein_of_unknown_function	0.600358	0.399642	6055.9	5301.24	6075.67	3902.75	9680.57	5934.95	4971.42	3077.91	5625.05	-0.157503	0.896576	0.861264	5625.05	-0.80726	0.571466	0.342824	5625.05	-0.38948	0.763405	0.967265	5625.05	0.260277	1.19771	0.96729	5625.05	-0.546983	0.68445	0.285551
BRAD3257_v2_0879	CDS	-1	840105	841082	978	NA	NA	conserved_protein_of_unknown_function	0.648262	0.351738	471.266	465.219	430.354	342.022	472.514	507.873	526.386	417.57	454.151	-0.254768	0.838122	0.671427	454.151	-0.0505205	0.965588	0.943769	454.151	-0.0606096	0.958859	0.998551	454.151	-0.264857	0.832281	0.949165	454.151	-0.315377	0.803641	0.443757
BRAD3257_v2_0880	CDS	-1	841299	842813	1515	NA	NA	Acyl-CoA_synthetase_(AMP-forming)/AMP-acid_ligase_II	0.662706	0.337294	108.545	129.385	88.7558	88.6988	139.878	122.943	109.101	108.753	112.007	-0.384926	0.765818	0.487388	112.007	-0.241552	0.845835	0.718451	112.007	-0.124138	0.917552	0.998551	112.007	-0.267512	0.830751	0.949165	112.007	-0.509064	0.702678	0.217038
BRAD3257_v2_0881	CDS	-1	842829	844013	1185	NA	NA	conserved_exported_protein_of_unknown_function	0.636287	0.363713	71.4587	59.3897	55.9385	83.022	85.2914	62.9353	55.113	97.4671	71.327	0.0742294	1.0528	0.942167	71.327	0.0405096	1.02848	0.970696	71.327	-0.147018	0.903115	0.998551	71.327	-0.113299	0.924472	0.99038	71.327	-0.0727889	0.950798	0.921244
BRAD3257_v2_0882	CDS	-1	844050	845078	1029	NA	NA	conserved_protein_of_unknown_function	0.649174	0.350826	44.3225	47.3704	34.309	45.4138	39.234	30.7359	35.9922	60.5322	42.2387	-0.167945	0.890109	0.856378	42.2387	0.38085	1.30211	0.656037	42.2387	0.318208	1.24678	NA	42.2387	-0.230587	0.852288	0.976293	42.2387	0.150263	1.10977	0.82866
BRAD3257_v2_0883	CDS	1	845203	846090	888	NA	NA	Transcriptional_regulator	0.695946	0.304054	88.645	120.193	99.1976	90.8275	98.938	92.2076	106.852	102.597	99.9322	-0.125639	0.916598	0.868185	99.9322	0.117365	1.08475	0.888265	99.9322	0.117758	1.08505	0.998551	99.9322	-0.125247	0.916847	0.988296	99.9322	-0.00788144	0.994552	0.991453
BRAD3257_v2_0884	CDS	-1	846087	846797	711	NA	NA	3-methyladenine_DNA_glycosylase/8-oxoguanine_DNA_glycosylase	0.683544	0.316456	106.736	186.653	120.081	101.471	189.347	174.17	127.097	186.726	149.035	-0.347373	0.786014	0.645211	149.035	-0.178555	0.883588	0.836137	149.035	-0.259243	0.835526	0.989823	149.035	-0.42806	0.74326	0.916375	149.035	-0.606615	0.656736	0.218275
BRAD3257_v2_0885	CDS	1	846871	847740	870	gluQ	NA	Glutamyl-Q_tRNA(Asp)_synthetase	0.677012	0.322988	210.758	219.883	183.478	172.43	242.227	185.879	233.949	200.064	206.084	-0.251117	0.840246	0.685423	206.084	0.0198965	1.01389	0.98219	206.084	0.0106697	1.00742	0.998551	206.084	-0.260344	0.834889	0.949165	206.084	-0.240447	0.846483	0.59975
BRAD3257_v2_0886	CDS	3	847842	849107	1266	NA	NA	Two-component_hybrid_sensor_and_regulator	0.693523	0.306477	293.071	463.098	320.714	299.447	370.164	346.876	383.542	399.102	359.502	-0.25799	0.836252	0.704368	359.502	0.113537	1.08188	0.887794	359.502	0.0705883	1.05014	0.998551	359.502	-0.300939	0.811724	0.949165	359.502	-0.187402	0.878186	0.714681
BRAD3257_v2_0887	CDS	-3	849034	849927	894	NA	NA	conserved_membrane_protein_of_unknown_function	0.62528	0.37472	244.226	384.619	193.92	160.367	629.45	374.685	393.665	222.635	325.446	-0.676555	0.625657	0.312188	325.446	-0.583973	0.667124	0.470035	325.446	-0.558483	0.679016	0.864463	325.446	-0.651065	0.63681	0.778637	325.446	-1.23504	0.424831	0.0109463
BRAD3257_v2_0888	CDS	-1	849924	850157	234	NA	NA	protein_of_unknown_function	0.700855	0.299145	15.3772	24.0387	15.6628	5.67672	28.9991	17.5633	10.1228	9.23373	15.8343	-0.619955	0.650691	NA	15.8343	-0.824615	0.564633	NA	15.8343	-0.138091	0.908721	NA	15.8343	0.066569	1.04722	0.994288	15.8343	-0.758046	0.591297	NA
BRAD3257_v2_0889	CDS	3	850206	850436	231	NA	NA	conserved_protein_of_unknown_function	0.640693	0.359307	135.681	205.036	144.694	63.8631	284.873	139.043	119.224	103.623	149.505	-0.548946	0.68352	0.488504	149.505	-0.71716	0.608294	0.422708	149.505	-0.242868	0.845064	0.998551	149.505	-0.0746528	0.949571	0.991502	149.505	-0.791813	0.577618	0.163764
BRAD3257_v2_0890	CDS	3	850524	851096	573	NA	NA	Cob(I)yrinic_acid_a_c-diamide_adenosyltransferase	0.659686	0.340314	739.914	1264.86	672.008	314.348	1296.43	734.733	745.713	515.037	785.38	-0.801566	0.573726	0.26865	785.38	-0.541319	0.687143	0.52942	785.38	-0.0139367	0.990386	0.998551	785.38	-0.274184	0.826918	0.969538	785.38	-0.815503	0.56821	0.140249
BRAD3257_v2_0891	CDS	2	851222	851971	750	etfB	etfS	electron_transfer_flavoprotein_beta-subunit	0.629333	0.370667	3090.82	2594.77	3331.7	2787.98	1857.65	1674.37	2401.35	2445.91	2523.07	0.0988967	1.07095	0.87587	2523.07	0.423748	1.34141	0.439264	2523.07	0.637617	1.55576	0.403328	2523.07	0.312766	1.24209	0.914841	2523.07	0.736514	1.66614	0.0260737
BRAD3257_v2_0892	CDS	1	851971	852915	945	etfA	etfL	electron_transfer_flavoprotein_alpha-subunit	0.666667	0.333333	1797.32	1919.56	2673.86	1993.95	1168.49	1182.6	1468.93	2208.91	1801.7	0.295179	1.22704	0.651013	1801.7	0.576758	1.49149	0.385413	1801.7	0.590347	1.50561	0.685533	1801.7	0.308769	1.23865	0.948772	1801.7	0.885527	1.84744	0.0247015
BRAD3257_v2_0893	CDS	3	853098	854006	909	hbdA	NA	3-hydroxybutyryl-CoA_dehydrogenase	0.632563	0.367437	2619.55	3245.22	3040.07	2330.29	3077.31	2625.72	2243.89	2295.09	2684.64	-0.116586	0.922368	0.86464	2684.64	-0.301365	0.811484	0.608273	2684.64	0.0372653	1.02617	0.998551	2684.64	0.222044	1.16639	0.966931	2684.64	-0.0793209	0.946503	0.874527
BRAD3257_v2_0894	CDS	3	854193	854387	195	NA	NA	conserved_protein_of_unknown_function	0.589744	0.410256	109.449	100.397	111.131	186.622	83.5855	143.434	139.47	179.545	131.704	0.42449	1.3421	0.55694	131.704	0.406992	1.32592	0.604953	131.704	-0.100835	0.932493	0.998551	131.704	-0.0833372	0.943872	0.99038	131.704	0.323654	1.2515	0.578097
BRAD3257_v2_0895	CDS	-2	854384	855049	666	tlpA	NA	Thiol:disulfide_interchange_protein_TlpA	0.663664	0.336336	587.047	638.439	698.859	729.459	472.514	516.655	719.844	715.101	634.74	0.207141	1.1544	0.698505	634.74	0.501522	1.41571	0.359368	634.74	0.288333	1.22123	0.937747	634.74	-0.00604777	0.995817	0.997184	634.74	0.495474	1.40978	0.129985
BRAD3257_v2_0896	CDS	1	855151	856548	1398	argH	NA	Argininosuccinate_lyase	0.65236	0.347639	627.751	587.534	757.035	723.782	470.808	427.375	490.394	693.555	597.279	0.261187	1.19846	0.666005	597.279	0.36311	1.2862	0.542738	597.279	0.396938	1.31671	0.887643	597.279	0.295015	1.2269	0.939268	597.279	0.658125	1.57803	0.0785328
BRAD3257_v2_0897	CDS	1	856642	856935	294	NA	NA	conserved_protein_of_unknown_function	0.653061	0.346939	920.822	1188.5	1193.36	1155.92	658.449	620.571	816.573	1053.67	950.983	0.142183	1.10357	0.835008	950.983	0.499903	1.41412	0.411446	950.983	0.65907	1.57906	0.483885	950.983	0.301351	1.2323	0.936162	950.983	0.801254	1.74261	0.0263844
BRAD3257_v2_0898	CDS	3	856959	858224	1266	lysA	NA	Diaminopimelate_decarboxylase	0.661927	0.338073	744.437	730.352	903.967	875.634	463.985	551.782	761.46	838.217	733.729	0.253495	1.19209	0.622607	733.729	0.60888	1.52507	0.342523	733.729	0.499208	1.41344	0.675024	733.729	0.143823	1.10483	0.976293	733.729	0.752703	1.68495	0.0197363
BRAD3257_v2_0899	CDS	-3	858241	859131	891	NA	NA	conserved_protein_of_unknown_function	0.649832	0.350168	502.02	546.527	420.658	304.414	392.34	329.313	358.797	411.414	408.185	-0.483984	0.715	0.348648	408.185	0.08563	1.06115	0.911517	408.185	0.490021	1.40447	0.766181	408.185	-0.0795935	0.946324	0.99038	408.185	0.00603651	1.00419	0.992407
BRAD3257_v2_0900	CDS	-2	859277	859660	384	pcaC	NA	4-carboxymuconolactone_decarboxylase	0.614583	0.385417	693.783	639.854	640.683	498.132	561.217	534.218	552.255	502.725	577.858	-0.21049	0.864244	0.722478	577.858	-0.0501353	0.965846	0.942694	577.858	0.262057	1.19919	0.969413	577.858	0.101702	1.07304	0.988296	577.858	0.0515671	1.03639	0.92044
BRAD3257_v2_0901	CDS	2	859829	862510	2682	NA	NA	Citronellyl-CoA_dehydrogenase	0.674497	0.325503	9214.56	11233.8	8072.3	4094.33	11079.3	9481.28	10678.4	5803.91	8707.25	-0.615265	0.65281	0.369032	8707.25	-0.263251	0.833208	0.764719	8707.25	-0.00648173	0.995517	0.998826	8707.25	-0.358495	0.779978	0.949165	8707.25	-0.621747	0.649884	0.23972
BRAD3257_v2_0902	CDS	-1	862728	863102	375	NA	NA	Two-component_response_regulator	0.656	0.344	232.467	212.106	305.051	394.532	175.7	140.507	196.832	307.791	245.623	0.578509	1.49331	0.309115	245.623	0.587562	1.50271	0.412896	245.623	0.425587	1.34312	0.911856	245.623	0.416533	1.33472	0.900979	245.623	1.0041	2.00569	0.0176267
BRAD3257_v2_0903	CDS	-2	863141	864019	879	NA	NA	conserved_protein_of_unknown_function	0.686007	0.313993	151.058	171.806	225.992	541.417	187.641	276.623	240.698	621.738	302.122	0.924542	1.89808	0.22202	302.122	0.671165	1.59236	0.467055	302.122	-0.38198	0.767384	0.978553	302.122	-0.128603	0.914717	0.99038	302.122	0.542562	1.45656	0.392839
BRAD3257_v2_0904	CDS	1	864160	864870	711	ftsE	NA	transporter_subunit:_ATP-binding_component_of_ABC_superfamily	0.655415	0.344585	345.535	326.643	329.664	293.77	365.047	321.995	289.062	332.414	325.516	-0.10034	0.932813	0.876517	325.516	-0.132245	0.91241	0.839138	325.516	-0.0283875	0.980516	0.998551	325.516	0.00351811	1.00244	0.997421	325.516	-0.128727	0.914638	0.778928
BRAD3257_v2_0905	CDS	2	864863	865831	969	NA	NA	Cell_division_protein	0.672859	0.327141	118.495	152.716	103.673	119.921	139.878	141.97	136.095	183.649	137.05	-0.249864	0.840976	0.71883	137.05	0.1636	1.12008	0.830972	137.05	-0.0469155	0.968004	0.998551	137.05	-0.46038	0.726795	0.872415	137.05	-0.29678	0.814067	0.548022
BRAD3257_v2_0906	CDS	2	866165	866869	705	NA	NA	conserved_protein_of_unknown_function	0.666667	0.333333	272.267	388.154	242.4	206.491	358.224	324.922	309.308	339.596	305.17	-0.504027	0.705136	0.338673	305.17	-0.0658627	0.955374	0.933086	305.17	-0.0414341	0.971689	0.998551	305.17	-0.479598	0.717177	0.827394	305.17	-0.545461	0.685172	0.180247
BRAD3257_v2_0907	CDS	1	866893	867666	774	NA	NA	1-acyl-sn-glycerol-3-phosphate_acyltransferase	0.631783	0.368217	429.657	425.626	430.354	346.28	375.282	469.819	476.897	599.166	444.135	-0.12669	0.91593	0.857209	444.135	0.316485	1.24529	0.604205	444.135	0.0145353	1.01013	0.998551	444.135	-0.42864	0.742962	0.869865	444.135	-0.112155	0.925205	0.826339
BRAD3257_v2_0908	CDS	-1	867663	868298	636	NA	NA	conserved_protein_of_unknown_function	0.672956	0.327044	123.018	132.213	152.899	85.8604	73.3506	87.8167	128.222	120.038	112.927	-0.0844393	0.943151	0.928823	112.927	0.523934	1.43787	0.481183	112.927	0.559845	1.47411	0.816406	112.927	-0.0485291	0.966922	0.994288	112.927	0.475405	1.39031	0.351771
BRAD3257_v2_0909	CDS	2	868385	869569	1185	NA	NA	conserved_protein_of_unknown_function	0.664979	0.335021	1197.61	1501.71	1452.91	984.201	970.616	843.041	1115.76	1008.53	1134.3	-0.133088	0.911878	0.857209	1134.3	0.20447	1.15226	0.771077	1134.3	0.515785	1.42977	0.750195	1134.3	0.178227	1.13149	0.976293	1134.3	0.382697	1.30378	0.383347
BRAD3257_v2_0910	CDS	-3	869656	870591	936	tyrC	NA	Protein_TyrC	0.673077	0.326923	354.58	387.447	543.722	486.779	192.758	282.477	322.805	516.063	385.829	0.416479	1.33467	0.511764	385.829	0.710355	1.63621	0.348486	385.829	0.554944	1.46911	0.773611	385.829	0.261068	1.19837	0.96729	385.829	0.971423	1.96077	0.0236407
BRAD3257_v2_0911	CDS	-1	870588	871685	1098	hisC	NA	Histidinol-phosphate_aminotransferase_2	0.651184	0.348816	1624.56	1298.09	1863.87	1619.99	912.618	1163.57	1369.95	1676.43	1441.14	0.231259	1.17386	0.715966	1441.14	0.502063	1.41624	0.415003	1441.14	0.447261	1.36345	0.824797	1441.14	0.176456	1.1301	0.976293	1441.14	0.67852	1.6005	0.0724209
BRAD3257_v2_0912	CDS	-1	871719	872567	849	NA	NA	conserved_protein_of_unknown_function	0.677267	0.322733	427.848	445.423	508.668	433.56	380.399	434.693	462.275	573.517	458.298	0.100658	1.07226	0.88222	458.298	0.317129	1.24585	0.582924	458.298	0.0903511	1.06463	0.998551	458.298	-0.12612	0.916293	0.988296	458.298	0.191009	1.14156	0.670398
BRAD3257_v2_0913	CDS	1	872566	872784	219	NA	NA	protein_of_unknown_function	0.56621	0.43379	16.2817	18.3825	12.6794	23.4165	8.52914	20.4906	23.6199	25.6492	18.6311	0.042495	1.02989	NA	18.6311	0.526953	1.44088	NA	18.6311	0.152591	1.11156	NA	18.6311	-0.331867	0.794507	0.96729	18.6311	0.195086	1.14479	NA
BRAD3257_v2_0914	CDS	2	872963	874165	1203	metX	NA	Homoserine_O-acetyltransferase	0.655029	0.344971	559.006	788.328	645.903	531.483	607.274	474.21	427.407	339.596	546.651	-0.174608	0.886008	0.817799	546.651	-0.439783	0.737245	0.501661	546.651	0.284668	1.21813	0.978553	546.651	0.549843	1.46393	0.753209	546.651	0.11006	1.07927	0.844196
BRAD3257_v2_0915	CDS	1	874168	874830	663	NA	NA	conserved_protein_of_unknown_function	0.642534	0.357466	246.035	311.089	234.942	203.652	206.405	221.005	247.446	143.636	226.776	-0.303218	0.810443	0.673168	226.776	-0.113233	0.924514	0.899164	226.776	0.334763	1.26117	0.969413	226.776	0.144778	1.10556	0.988296	226.776	0.0315453	1.02211	0.963528
BRAD3257_v2_0916	CDS	-1	874908	875771	864	NA	NA	putative_hydrolase_or_acyltransferase_of_alpha/beta_superfamily	0.662037	0.337963	291.262	311.796	254.334	196.556	421.339	286.868	273.316	146.714	272.773	-0.356377	0.781124	0.637604	272.773	-0.637976	0.642614	0.412896	272.773	-0.195349	0.873362	0.998551	272.773	0.0862512	1.06161	0.99038	272.773	-0.551725	0.682204	0.274672
BRAD3257_v2_0917	CDS	2	875987	876646	660	NA	NA	conserved_exported_protein_of_unknown_function	0.674242	0.325758	454.079	328.057	315.493	390.275	136.466	240.032	452.152	300.609	327.146	-0.125505	0.916683	0.891413	327.146	0.834544	1.78329	0.342824	327.146	0.881717	1.84257	0.434729	327.146	-0.078331	0.947153	0.99038	327.146	0.756213	1.68905	0.119569
BRAD3257_v2_0918	CDS	-3	876766	877554	789	NA	NA	conserved_protein_of_unknown_function	0.656527	0.343473	971.477	1482.62	1126.97	1075.74	815.385	768.396	1221.48	1045.46	1063.44	-0.141441	0.906613	0.84562	1063.44	0.465803	1.38109	0.461403	1063.44	0.569911	1.48443	0.685533	1063.44	-0.0373326	0.974455	0.994288	1063.44	0.428471	1.34581	0.311625
BRAD3257_v2_0919	CDS	-1	877563	877772	210	NA	NA	protein_of_unknown_function	0.619048	0.380952	34.3725	61.5108	31.3256	21.9973	37.5282	21.9542	17.9961	8.20776	29.3616	-0.661656	0.632152	NA	29.3616	-0.810297	0.570264	NA	29.3616	0.553213	1.46735	NA	29.3616	0.701854	1.62659	0.842833	29.3616	-0.108443	0.927589	0.895357
BRAD3257_v2_0920	CDS	2	877796	880435	2640	clpB	htpM	protein_disaggregation_chaperone	0.654167	0.345833	10599.4	17076.7	8958.37	11393.9	14537.1	10781	9683.02	12084.9	11889.3	-0.387743	0.764325	0.552703	11889.3	-0.190478	0.876316	0.809388	11889.3	0.112596	1.08117	0.998551	11889.3	-0.0846695	0.943001	0.99038	11889.3	-0.275147	0.826366	0.602555
BRAD3257_v2_0921	CDS	1	880819	881817	999	NA	NA	conserved_protein_of_unknown_function	0.547548	0.452452	4363.5	4714.41	3361.53	3955.25	5124.3	5547.09	4235.83	4296.76	4449.84	-0.291868	0.816844	0.531894	4449.84	-0.302829	0.810661	0.549701	4449.84	-0.21894	0.859196	0.978553	4449.84	-0.207979	0.865749	0.959711	4449.84	-0.510808	0.701829	0.113221
BRAD3257_v2_0922	CDS	3	881829	882557	729	NA	NA	Lysozyme_(modular_protein)	0.541838	0.458162	1827.17	1473.43	1219.46	2051.42	1458.48	1784.14	1463.31	1620.01	1612.18	-0.0112925	0.992203	0.988495	1612.18	-0.0640836	0.956553	0.941391	1612.18	0.0222281	1.01553	0.998551	1612.18	0.0750192	1.05338	0.99038	1612.18	0.0109356	1.00761	0.987622
BRAD3257_v2_0923	CDS	1	882604	883533	930	NA	NA	Transglycosylase_family_protein_(fragment)	0.537634	0.462366	2122.96	1779.57	1476.78	2051.42	1746.77	2069.55	1599.4	1634.37	1810.1	-0.132367	0.912334	0.850925	1810.1	-0.217665	0.859956	0.733756	1810.1	0.0291348	1.0204	0.998551	1810.1	0.114433	1.08255	0.988296	1810.1	-0.103232	0.930945	0.838847
BRAD3257_v2_0924	CDS	-1	883551	883820	270	NA	NA	protein_of_unknown_function	0.577778	0.422222	175.481	119.486	141.711	146.176	102.35	115.625	164.214	145.688	138.841	-0.0280391	0.980752	0.973788	138.841	0.444899	1.36122	0.50606	138.841	0.379045	1.30048	0.934011	138.841	-0.0938935	0.936991	0.99038	138.841	0.351006	1.27545	0.45962
BRAD3257_v2_0925	CDS	-2	883817	884077	261	NA	NA	conserved_protein_of_unknown_function	0.666667	0.333333	164.626	123.022	108.148	137.66	100.644	158.07	159.715	143.636	136.94	-0.195283	0.873401	0.809981	136.94	0.195071	1.14478	0.810199	136.94	0.126876	1.09193	0.998551	136.94	-0.263478	0.833077	0.96729	136.94	-0.0684078	0.95369	0.916458
BRAD3257_v2_0926	CDS	-3	884167	885786	1620	NA	NA	conserved_exported_protein_of_unknown_function	0.656173	0.343827	247.844	295.535	231.213	332.088	238.816	317.604	267.692	547.868	309.832	0.0427509	1.03008	0.967599	309.832	0.4594	1.37497	0.563324	309.832	-0.0293325	0.979874	0.998551	309.832	-0.445981	0.734085	0.918647	309.832	0.0134184	1.00934	0.987159
BRAD3257_v2_0927	CDS	3	886029	886442	414	NA	NA	conserved_membrane_protein_of_unknown_function	0.603865	0.396135	48.8452	48.7844	33.5631	36.8987	42.6457	48.2992	49.4893	37.9609	43.3108	-0.403825	0.755852	0.555377	43.3108	-0.0514382	0.964974	0.95619	43.3108	0.0885995	1.06334	NA	43.3108	-0.263787	0.832899	0.96729	43.3108	-0.315225	0.803726	0.578097
BRAD3257_v2_0928	CDS	-2	886514	886876	363	NA	NA	conserved_membrane_protein_of_unknown_function	0.619835	0.380165	328.348	328.765	298.339	296.609	356.518	373.221	427.407	290.349	337.444	-0.130098	0.913769	0.856274	337.444	-0.0223648	0.984617	0.980643	337.444	-0.137114	0.909336	0.998551	337.444	-0.244847	0.843905	0.963031	337.444	-0.267212	0.830924	0.558366
BRAD3257_v2_0929	CDS	-2	887012	889075	2064	NA	NA	conserved_protein_of_unknown_function	0.658915	0.341085	7754.63	7530.47	7959.68	7897.03	6359.32	6977.04	7831.68	7763.51	7509.17	0.0501461	1.03537	0.935547	7509.17	0.213517	1.15951	0.66456	7509.17	0.186088	1.13767	0.978553	7509.17	0.0227168	1.01587	0.996059	7509.17	0.236234	1.17791	0.484026
BRAD3257_v2_0930	CDS	2	889382	889672	291	NA	NA	protein_of_unknown_function	0.591065	0.408935	9.94995	8.48425	5.96678	6.38631	10.235	13.1725	11.2476	5.12985	8.82152	-0.362156	0.778001	NA	8.82152	-0.328843	0.796175	NA	8.82152	-0.215345	0.86134	NA	8.82152	-0.248659	0.841679	0.983722	8.82152	-0.577501	0.670123	NA
BRAD3257_v2_0939	CDS	-2	895496	895894	399	NA	NA	conserved_protein_of_unknown_function	0.611529	0.388471	128.445	109.588	129.032	235.584	141.584	114.162	116.975	92.3373	133.463	0.527493	1.44142	0.420392	133.463	-0.242718	0.845151	0.774098	133.463	-0.0876847	0.941032	0.998551	133.463	0.682526	1.60495	0.675175	133.463	0.439808	1.35642	0.402808
BRAD3257_v2_0940	CDS	3	895959	896174	216	NA	NA	protein_of_unknown_function	0.569444	0.430556	194.476	164.029	299.085	161.787	110.879	118.553	206.955	215.454	183.902	0.314523	1.2436	0.672316	183.902	0.747427	1.6788	0.348486	183.902	0.542308	1.4563	0.834349	183.902	0.109403	1.07878	0.99038	183.902	0.85683	1.81106	0.0630115
BRAD3257_v2_0941	CDS	2	896138	896728	591	NA	NA	conserved_exported_protein_of_unknown_function	0.602369	0.397631	2226.98	1667.86	2884.94	2003.17	1032.03	1375.8	1709.63	1883.68	1848.01	0.292261	1.22456	0.666781	1848.01	0.511001	1.42504	0.443168	1848.01	0.6142	1.53071	0.685533	1848.01	0.395459	1.31536	0.906544	1848.01	0.906461	1.87444	0.0256882
BRAD3257_v2_0942	CDS	1	896959	898161	1203	NA	NA	conserved_protein_of_unknown_function	0.620948	0.379052	293.071	253.82	293.118	260.42	334.342	352.73	276.69	331.388	299.447	0.01674	1.01167	0.982847	299.447	-0.161426	0.894141	0.80217	299.447	-0.303607	0.810224	0.961075	299.447	-0.125442	0.916723	0.988296	299.447	-0.286867	0.81968	0.48222
BRAD3257_v2_0943	CDS	-2	898271	899359	1089	takP	NA	Alpha-keto_acid-binding_periplasmic_protein_TakP	0.623508	0.376492	691.974	629.248	574.302	667.724	1055.91	904.512	702.972	1175.76	800.3	-0.0786078	0.946971	0.927949	800.3	-0.0537222	0.963447	0.947708	800.3	-0.504115	0.705093	0.814562	800.3	-0.529001	0.693035	0.797599	800.3	-0.582723	0.667702	0.179461
BRAD3257_v2_0944	CDS	-1	899541	900854	1314	NA	NA	conserved_protein_of_unknown_function	0.680365	0.319635	76.886	98.2758	88.0099	87.9892	57.9981	106.844	110.226	131.324	94.6941	0.00341348	1.00237	0.997317	94.6941	0.464689	1.38002	0.533974	94.6941	0.0679993	1.04826	0.998551	94.6941	-0.393277	0.761398	0.927446	94.6941	0.0714127	1.05075	0.916458
BRAD3257_v2_0945	CDS	-2	901019	901819	801	NA	NA	L-proline_4-hydroxylase	0.63171	0.36829	115.781	132.92	97.706	139.789	187.641	143.434	143.969	217.506	147.343	-0.0580055	0.960591	0.951181	147.343	0.11394	1.08218	0.900225	147.343	-0.352979	0.782966	0.969413	147.343	-0.524924	0.694996	0.84944	147.343	-0.410984	0.75211	0.416501
BRAD3257_v2_0946	CDS	-2	901961	902638	678	NA	NA	Transcriptional_regulatory_protein	0.69764	0.30236	183.622	193.724	197.649	163.915	220.052	199.051	215.953	180.571	194.317	-0.0570522	0.961226	0.940387	194.317	-0.0721784	0.951201	0.924468	194.317	-0.136278	0.909863	0.998551	194.317	-0.121152	0.919453	0.988296	194.317	-0.19333	0.874584	0.681549
BRAD3257_v2_0947	CDS	-1	902856	904112	1257	cpg	NA	Carboxypeptidase_G2	0.665076	0.334924	588.856	702.071	607.865	408.014	458.867	573.736	534.259	596.088	558.72	-0.309966	0.806661	0.630216	558.72	0.115849	1.08361	0.886171	558.72	0.287777	1.22076	0.978553	558.72	-0.138038	0.908754	0.988296	558.72	-0.0221886	0.984738	0.973226
BRAD3257_v2_0948	CDS	-2	904124	904936	813	NA	NA	conserved_protein_of_unknown_function	0.659287	0.340713	306.639	357.045	349.056	268.225	276.344	323.458	348.674	333.44	320.36	-0.0964055	0.935361	0.895019	320.36	0.167652	1.12323	0.804262	320.36	0.132524	1.09621	0.998551	320.36	-0.131534	0.912861	0.988296	320.36	0.0361189	1.02535	0.950306
BRAD3257_v2_0949	CDS	-3	904939	905757	819	NA	NA	Hydrolase	0.652015	0.347985	282.217	308.261	308.781	227.778	291.696	341.022	316.056	325.232	300.13	-0.126545	0.916022	0.856975	300.13	0.0171053	1.01193	0.985079	300.13	-0.0908804	0.93895	0.998551	300.13	-0.234531	0.849961	0.966156	300.13	-0.217425	0.860099	0.643776
BRAD3257_v2_0950	CDS	3	905895	906437	543	NA	NA	Methylated-DNA--protein-cysteine_methyltransferase	0.664825	0.335175	393.475	505.52	398.282	269.644	537.336	396.639	447.653	364.219	414.096	-0.377542	0.769748	0.556246	414.096	-0.176915	0.884592	0.823332	414.096	-0.0465833	0.968227	0.998551	414.096	-0.24721	0.842524	0.96729	414.096	-0.424125	0.745291	0.36992
BRAD3257_v2_0951	CDS	-3	906469	907551	1083	NA	NA	transposase	0.637119	0.362881	227.04	231.196	223.008	254.743	324.107	235.642	272.191	279.064	255.874	0.054732	1.03867	0.943794	255.874	-0.0175361	0.987918	0.984994	255.874	-0.260252	0.834942	0.978553	255.874	-0.187983	0.877832	0.969538	255.874	-0.20552	0.867226	0.662627
BRAD3257_v2_0952	CDS	-1	907671	909215	1545	NA	NA	Long-chain-fatty-acid--CoA_ligase	0.629126	0.370874	59.6997	61.5108	34.309	106.439	61.4098	65.8625	57.3626	88.2334	66.8533	0.163923	1.12033	0.876517	66.8533	0.14617	1.10663	0.898778	66.8533	-0.0543147	0.963052	0.998551	66.8533	-0.036561	0.974976	0.997041	66.8533	0.109609	1.07894	0.892877
BRAD3257_v2_0953	CDS	-3	909331	910503	1173	NA	NA	putative_3-ketoacyl-CoA_thiolase/acetyl-CoA_acetyltransferase	0.652174	0.347826	180.004	226.954	162.595	210.748	119.408	112.698	130.472	213.402	169.535	-0.109475	0.926925	0.902982	169.535	0.48598	1.40054	0.501661	169.535	0.698069	1.62233	0.65101	169.535	0.102614	1.07372	0.99038	169.535	0.588594	1.50378	0.213831
BRAD3257_v2_0954	CDS	1	910654	911313	660	NA	NA	Transcriptional_regulator	0.630303	0.369697	189.049	199.38	149.915	212.167	148.407	121.48	274.44	171.337	183.272	-0.0880512	0.940793	0.923477	183.272	0.623516	1.54063	0.403146	183.272	0.452108	1.36804	0.911177	183.272	-0.259459	0.835401	0.96729	183.272	0.364057	1.28704	0.478857
BRAD3257_v2_0955	CDS	3	911370	912128	759	NA	NA	putative_enzyme	0.657444	0.342556	151.058	181.704	140.965	222.811	98.938	103.916	119.224	222.635	155.157	0.108021	1.07775	0.912268	155.157	0.619986	1.53686	0.439264	155.157	0.587222	1.50235	0.823829	155.157	0.0752576	1.05355	0.990921	155.157	0.695243	1.61916	0.171838
BRAD3257_v2_0956	CDS	2	912209	913015	807	NA	NA	conserved_protein_of_unknown_function	0.636927	0.363073	85.0268	77.0652	92.485	146.176	40.9399	73.1806	53.9883	109.779	84.83	0.452051	1.36798	0.568826	84.83	0.397451	1.31718	0.656037	84.83	0.382872	1.30393	0.978553	84.83	0.437471	1.35423	0.934063	84.83	0.834923	1.78376	0.126607
BRAD3257_v2_0957	CDS	3	913059	914930	1872	NA	NA	Acyl-CoA_synthetase	0.637821	0.362179	274.98	273.617	261.792	444.913	209.817	210.76	214.828	410.388	287.637	0.306949	1.23709	0.709457	287.637	0.474637	1.38957	0.543937	287.637	0.316158	1.24501	0.978553	287.637	0.14847	1.10839	0.988296	287.637	0.623107	1.54019	0.225205
BRAD3257_v2_0958	CDS	3	915066	916193	1128	NA	NA	Dehydrogenase	0.646277	0.353723	142.917	158.373	123.065	205.781	81.8797	83.4259	88.8557	186.726	133.878	0.104446	1.07508	0.919602	133.878	0.5885	1.50368	0.476567	133.878	0.693447	1.61714	0.732226	133.878	0.209394	1.1562	0.980364	133.878	0.797894	1.73856	0.128704
BRAD3257_v2_0959	CDS	2	916355	917602	1248	NA	NA	Acyl-CoA_dehydrogenase	0.652244	0.347756	176.385	195.138	152.153	230.617	114.29	131.725	115.85	242.129	169.786	0.0358959	1.02519	0.972206	169.786	0.442243	1.35872	0.582725	169.786	0.486146	1.4007	0.911856	169.786	0.0797984	1.05687	0.99038	169.786	0.522042	1.43599	0.339933
BRAD3257_v2_0960	CDS	2	917714	918958	1245	NA	NA	Acyl-CoA_dehydrogenase	0.64498	0.35502	290.358	280.687	234.196	341.313	223.463	240.032	209.205	348.83	271.01	0.0101687	1.00707	0.990177	271.01	0.23157	1.17411	0.770272	271.01	0.259632	1.19717	0.982943	271.01	0.0382308	1.02685	0.994404	271.01	0.269801	1.20564	0.625515
BRAD3257_v2_0961	CDS	2	919067	919780	714	NA	NA	conserved_protein_of_unknown_function	0.635854	0.364146	1105.35	1428.18	933.055	598.184	1451.66	952.811	912.177	696.633	1009.76	-0.626353	0.647812	0.301608	1009.76	-0.498849	0.707671	0.491757	1009.76	0.0662044	1.04696	0.998551	1009.76	-0.0613002	0.9584	0.991514	1009.76	-0.560149	0.678232	0.242844
BRAD3257_v2_0962	CDS	-3	919852	920400	549	NA	NA	RNA_polymerase_sigma_factor	0.653916	0.346084	3814.45	4099.3	3878.4	2549.56	3116.55	3092.61	3329.28	2265.34	3268.19	-0.266351	0.83142	0.707161	3268.19	-0.133183	0.911818	0.868871	3268.19	0.310577	1.2402	0.969413	3268.19	0.177409	1.13085	0.978474	3268.19	0.0442259	1.03113	0.9436
BRAD3257_v2_0963	CDS	-1	920400	920633	234	NA	NA	conserved_protein_of_unknown_function	0.58547	0.41453	3478.86	2348.72	3056.48	2326.04	2137.4	2605.23	2825.39	1928.82	2588.37	-0.100296	0.932841	0.91069	2588.37	0.00284778	1.00198	0.999599	2588.37	0.259808	1.19732	0.978553	2588.37	0.156664	1.11471	0.988296	2588.37	0.159512	1.11691	0.779978
BRAD3257_v2_0964	CDS	2	920867	921673	807	phyR	NA	Phyllosphere-induced_regulator_PhyR	0.660471	0.339529	8232.22	7613.9	7554.68	4674.07	5253.95	6709.2	6670.93	4371.66	6385.08	-0.324954	0.798324	0.654974	6385.08	-0.100147	0.932938	0.909287	6385.08	0.352344	1.27663	0.969413	6385.08	0.127536	1.09243	0.988296	6385.08	0.0273894	1.01917	0.96895
BRAD3257_v2_0965	CDS	-2	921770	922624	855	NA	NA	conserved_exported_protein_of_unknown_function	0.617544	0.382456	5759.21	4715.83	4528.04	3426.61	5223.24	5308.52	4221.21	3665.79	4606.06	-0.364222	0.776887	0.486082	4606.06	-0.382652	0.767026	0.504883	4606.06	-0.00716617	0.995045	0.998551	4606.06	0.0112638	1.00784	0.997184	4606.06	-0.371389	0.773038	0.349438
BRAD3257_v2_0966	NA	NA	NA	NA	NA	NA	NA	NA	NA	NA	148.345	130.092	151.407	101.471	177.406	143.434	113.6	129.272	136.878	-0.122313	0.918713	0.876671	136.878	-0.350177	0.784488	0.617915	136.878	-0.178515	0.883612	0.998551	136.878	0.0493489	1.0348	0.993529	136.878	-0.300828	0.811786	0.55333
BRAD3257_v2_0967	CDS	2	922808	923419	612	NA	NA	conserved_protein_of_unknown_function	0.633987	0.366013	1372.19	960.134	1190.37	1314.87	914.323	1131.37	1295.72	1312.21	1186.4	0.0941747	1.06745	0.903239	1186.4	0.317241	1.24595	0.6054	1186.4	0.170485	1.12544	0.998551	1186.4	-0.0525812	0.96421	0.990944	1186.4	0.26466	1.20135	0.560127
BRAD3257_v2_0968	CDS	2	923687	924094	408	NA	NA	conserved_protein_of_unknown_function	0.656863	0.343137	1231.08	1101.54	1540.17	802.546	829.032	799.132	1080.89	504.777	986.146	0.00512073	1.00356	0.996897	986.146	-0.0311726	0.978625	0.979467	986.146	0.420644	1.33853	0.967265	986.146	0.456938	1.37263	0.919843	986.146	0.425765	1.34328	0.464945
BRAD3257_v2_0969	CDS	1	924208	926085	1878	htpG	NA	Chaperone_protein_HtpG	0.629393	0.370607	8681.78	9602.75	6812.57	6025.84	8609.31	6789.7	7340.16	7360.31	7652.8	-0.47392	0.720006	0.292012	7652.8	-0.0621251	0.957852	0.927634	7652.8	0.230384	1.17315	0.978553	7652.8	-0.18141	0.88184	0.968192	7652.8	-0.243536	0.844673	0.541727
BRAD3257_v2_0970	CDS	2	926210	926488	279	NA	NA	conserved_exported_protein_of_unknown_function	0.623656	0.376344	1152.38	955.185	1226.17	938.078	1110.49	954.275	1057.27	897.723	1036.45	0.0351399	1.02466	0.965803	1036.45	-0.0716655	0.951539	0.924322	1036.45	0.0269854	1.01888	0.998551	1036.45	0.133791	1.09717	0.988296	1036.45	0.0621253	1.044	0.908691
BRAD3257_v2_0971	CDS	1	926521	926802	282	NA	NA	conserved_exported_protein_of_unknown_function	0.663121	0.336879	611.47	485.016	544.468	416.529	530.512	496.164	603.994	536.582	528.092	-0.172913	0.88705	0.801671	528.092	0.138254	1.10057	0.844541	528.092	0.0859842	1.06141	0.998551	528.092	-0.225183	0.855487	0.96729	528.092	-0.0869284	0.941525	0.865597
BRAD3257_v2_0972	CDS	-1	926835	927815	981	NA	NA	conserved_exported_protein_of_unknown_function	0.66055	0.33945	173.672	147.06	206.6	231.326	71.6447	98.062	105.727	161.077	149.396	0.399498	1.31905	0.522575	149.396	0.553236	1.46737	0.44311	149.396	0.78372	1.72156	0.498204	149.396	0.629982	1.54755	0.675165	149.396	1.18322	2.27083	0.00530253
BRAD3257_v2_0973	CDS	3	928170	929984	1815	NA	NA	conserved_protein_of_unknown_function	0.638567	0.361433	318.398	295.535	294.61	450.59	385.517	502.019	404.912	560.179	401.47	0.244908	1.18502	0.741935	401.47	0.106286	1.07645	0.900444	401.47	-0.466454	0.723741	0.885316	401.47	-0.327832	0.796733	0.949165	401.47	-0.221546	0.857646	0.682421
BRAD3257_v2_0974	CDS	2	930125	930370	246	NA	NA	Acyl_carrier_protein	0.617886	0.382114	403.425	282.101	384.857	709.59	469.102	778.642	750.212	947.996	590.741	0.554904	1.46907	0.425149	590.741	0.371115	1.29335	0.648066	590.741	-0.712111	0.610426	0.696632	590.741	-0.528322	0.693361	0.881086	590.741	-0.157207	0.89676	0.813756
BRAD3257_v2_0975	CDS	3	930357	931739	1383	NA	NA	conserved_protein_of_unknown_function	0.666667	0.333333	396.189	363.409	411.708	531.483	361.635	553.245	559.004	606.348	472.878	0.279091	1.21343	0.675164	472.878	0.311	1.24057	0.63954	472.878	-0.241098	0.846101	0.978553	472.878	-0.273008	0.827592	0.955093	472.878	0.0379923	1.02668	0.951971
BRAD3257_v2_0976	CDS	1	931732	932454	723	NA	NA	3-oxoacyl-ACP_reductase	0.662517	0.337483	94.0722	113.123	116.352	160.367	105.761	180.024	141.719	232.895	143.039	0.345777	1.27084	0.665892	143.039	0.326184	1.25369	0.68935	143.039	-0.387116	0.764656	0.969413	143.039	-0.367523	0.775112	0.949165	143.039	-0.041339	0.971753	0.956981
BRAD3257_v2_0977	CDS	3	932580	932789	210	NA	NA	conserved_protein_of_unknown_function	0.576191	0.42381	907.254	627.127	1206.78	1011.88	1038.85	654.235	542.132	634.049	827.788	0.467166	1.38239	0.4478	827.788	-0.457344	0.728326	0.507839	827.788	-0.12395	0.917672	0.998551	827.788	0.80056	1.74178	0.381257	827.788	0.343216	1.26858	0.490451
BRAD3257_v2_0978	CDS	-1	932604	932798	195	NA	NA	protein_of_unknown_function	0.584615	0.415385	82.3132	56.5616	102.181	505.228	57.9981	111.235	51.7388	350.882	164.767	1.19474	2.28904	0.151788	164.767	0.683874	1.60645	0.507435	164.767	-0.143677	0.905209	0.998551	164.767	0.367191	1.28984	0.96729	164.767	1.05107	2.07206	0.113733
BRAD3257_v2_0979	CDS	2	932840	933151	312	NA	NA	protein_of_unknown_function	0.650641	0.349359	71.4587	76.3582	81.2973	49.6713	156.936	57.0809	26.9941	52.3244	71.5151	-0.132048	0.912535	0.910078	71.5151	-1.04691	0.484003	0.342523	71.5151	-0.398	0.75891	0.978553	71.5151	0.516863	1.43084	0.918647	71.5151	-0.530048	0.692532	0.404122
BRAD3257_v2_0980	CDS	-3	933049	933285	237	NA	NA	protein_of_unknown_function	0.603376	0.396624	17.1863	9.19127	30.5797	73.0878	22.1758	40.9811	20.2456	75.9217	36.1712	1.22241	2.33337	NA	36.1712	0.398123	1.31779	NA	36.1712	-0.747399	0.595677	NA	36.1712	0.0768927	1.05474	0.993306	36.1712	0.475016	1.38993	0.516313
BRAD3257_v2_0981	CDS	2	933302	934453	1152	NA	NA	conserved_protein_of_unknown_function	0.669271	0.330729	123.018	170.392	133.507	171.721	167.171	196.124	147.343	250.337	169.951	0.0469497	1.03308	0.96255	169.951	0.112799	1.08132	0.90142	169.951	-0.262243	0.83379	0.985604	169.951	-0.328093	0.796589	0.949165	169.951	-0.215294	0.861371	0.715058
BRAD3257_v2_0982	CDS	-3	934450	934884	435	NA	NA	conserved_exported_protein_of_unknown_function	0.652874	0.347126	414.28	445.423	367.703	332.088	407.693	512.264	909.928	557.101	493.31	-0.2623	0.833758	0.710684	493.31	0.596818	1.51238	0.389696	493.31	-0.0870588	0.94144	0.998551	493.31	-0.946177	0.519006	0.109629	493.31	-0.349359	0.784933	0.463479
BRAD3257_v2_0983	CDS	-2	934991	936376	1386	NA	NA	Cation_efflux_system_protein	0.680375	0.319625	108.545	140.697	99.9435	53.2193	167.171	153.679	118.099	88.2334	116.198	-0.592796	0.663057	0.362299	116.198	-0.537278	0.68907	0.482721	116.198	-0.3047	0.809611	0.978553	116.198	-0.360217	0.779047	0.949165	116.198	-0.897495	0.536818	0.0618878
BRAD3257_v2_0984	CDS	-2	936458	936997	540	NA	NA	conserved_protein_of_unknown_function	0.651852	0.348148	379.003	416.435	399.774	398.79	296.814	341.022	332.928	334.466	362.404	0.00483351	1.00336	0.994675	362.404	0.059108	1.04182	0.931258	362.404	0.295251	1.2271	0.952871	362.404	0.240977	1.18179	0.949165	362.404	0.300085	1.23122	0.426559
BRAD3257_v2_0985	CDS	1	937159	937824	666	sodB	NA	superoxide_dismutase_Fe	0.591592	0.408408	14073.7	10201.6	13860.1	9346.72	11168.1	11871.4	10156.5	10278.2	11369.5	-0.0582397	0.960435	0.943821	11369.5	-0.155128	0.898053	0.832462	11369.5	0.0675936	1.04797	0.998551	11369.5	0.164482	1.12076	0.980391	11369.5	0.00935395	1.0065	0.98836
BRAD3257_v2_0986	CDS	1	938167	938709	543	NA	NA	conserved_membrane_protein_of_unknown_function	0.664825	0.335175	101.309	130.092	97.706	83.022	104.055	118.553	140.594	80.0256	106.92	-0.307663	0.807949	0.687414	106.92	-0.0137418	0.99052	0.992378	106.92	0.0495758	1.03496	0.998551	106.92	-0.244346	0.844199	0.968192	106.92	-0.258087	0.836196	0.657703
BRAD3257_v2_0987	CDS	3	938706	939206	501	NA	NA	conserved_membrane_protein_of_unknown_function	0.682635	0.317365	74.1723	61.5108	53.701	41.1562	54.5865	57.0809	85.4815	50.2725	59.7452	-0.434109	0.740151	0.539156	59.7452	0.232038	1.17449	0.794275	59.7452	0.233406	1.17561	NA	59.7452	-0.432741	0.740853	0.918647	59.7452	-0.200702	0.870127	0.752244
BRAD3257_v2_0988	CDS	-3	939286	939453	168	NA	NA	conserved_protein_of_unknown_function	0.613095	0.386905	2.71362	12.0193	8.95016	4.96713	8.52914	11.7089	3.37427	4.10388	7.04581	-0.0680401	0.953933	NA	7.04581	-0.700239	0.61547	NA	7.04581	-0.223869	0.856266	NA	7.04581	0.40833	1.32715	NA	7.04581	-0.291909	0.81682	NA
BRAD3257_v2_0989	CDS	3	939570	940322	753	NA	NA	ABC_transporter_ATP-binding_protein	0.666667	0.333333	402.521	564.202	402.757	218.554	917.735	550.318	579.249	870.022	563.17	-0.516813	0.698914	0.478214	563.17	-0.0141558	0.990236	0.992807	563.17	-0.494161	0.709974	0.911856	563.17	-0.996819	0.501104	0.278849	563.17	-1.01097	0.496211	0.0447956
BRAD3257_v2_0990	CDS	3	940329	941198	870	NA	NA	ABC_transporter_permease_protein	0.656322	0.343678	201.713	284.222	173.036	94.3755	402.575	257.596	357.672	364.219	266.926	-0.716601	0.608529	0.270066	266.926	0.111637	1.08045	0.905984	266.926	-0.369275	0.774171	0.969413	266.926	-1.19751	0.436026	0.0474128	266.926	-1.08588	0.471106	0.0222928
BRAD3257_v2_0991	CDS	2	941201	942064	864	NA	NA	ABC_transporter_substrate-binding_protein	0.619213	0.380787	260.508	231.903	229.721	153.981	368.459	231.251	389.166	379.609	280.574	-0.312615	0.805181	0.663487	280.574	0.316523	1.24533	0.66456	280.574	-0.246462	0.842961	0.989525	280.574	-0.8756	0.545027	0.262312	280.574	-0.559078	0.678736	0.226858
BRAD3257_v2_0992	CDS	3	942120	943166	1047	NA	NA	conserved_protein_of_unknown_function	0.619866	0.380134	8537.96	10744.6	6492.6	4307.21	10451.6	8349.91	8409.8	5963.96	7907.2	-0.734017	0.601228	0.192119	7907.2	-0.340637	0.789692	0.625257	7907.2	0.0322207	1.02258	0.998551	7907.2	-0.361159	0.778539	0.932108	7907.2	-0.701796	0.614806	0.107573
BRAD3257_v2_0993	CDS	2	943163	944185	1023	NA	NA	conserved_protein_of_unknown_function	0.670577	0.329423	2681.06	3523.08	2131.63	1452.53	2654.27	2545.22	3070.58	2102.21	2520.07	-0.697098	0.616812	0.214758	2520.07	-0.00657759	0.995451	0.997265	2520.07	0.225181	1.16892	0.992007	2520.07	-0.465339	0.724301	0.876105	2520.07	-0.471916	0.721006	0.305658
BRAD3257_v2_0994	CDS	2	944216	944932	717	NA	NA	conserved_membrane_protein_of_unknown_function	0.64993	0.35007	406.139	547.941	338.615	261.839	489.572	506.41	597.245	382.687	441.306	-0.586484	0.665964	0.306309	441.306	-0.0208296	0.985666	0.983865	441.306	-0.0534976	0.963597	0.998551	441.306	-0.619152	0.651054	0.683513	441.306	-0.639981	0.641721	0.149042
BRAD3257_v2_0995	CDS	3	945012	945359	348	NA	NA	conserved_protein_of_unknown_function	0.701149	0.298851	378.098	291.292	338.615	254.743	276.344	282.477	410.536	234.947	308.381	-0.149867	0.901334	0.86025	308.381	0.177997	1.13131	0.83114	308.381	0.223561	1.16761	0.998551	308.381	-0.104303	0.930254	0.99038	308.381	0.0736938	1.05241	0.911102
BRAD3257_v2_0996	CDS	-2	945506	946948	1443	hss	NA	Homospermidine_synthase	0.62578	0.37422	1231.98	972.86	1668.46	1198.5	644.803	756.687	745.713	1091.63	1038.83	0.336334	1.26254	0.606925	1038.83	0.343007	1.2684	0.618052	1038.83	0.575043	1.48972	0.728495	1038.83	0.56837	1.48285	0.74273	1038.83	0.911377	1.88084	0.0279589
BRAD3257_v2_0997	CDS	-1	947016	947405	390	NA	NA	conserved_protein_of_unknown_function	0.628205	0.371795	426.943	364.116	431.1	336.346	240.522	291.259	392.54	312.921	349.468	-0.0391436	0.973232	0.962844	349.468	0.364102	1.28708	0.566429	349.468	0.513577	1.42759	0.747822	349.468	0.110332	1.07948	0.988296	349.468	0.474434	1.38937	0.254168
BRAD3257_v2_0998	NA	NA	NA	NA	NA	NA	NA	NA	NA	NA	9.04541	12.7264	5.22093	13.4822	5.11748	5.85445	6.74854	6.15582	8.0439	-0.145544	0.904039	NA	8.0439	0.0902954	1.06459	NA	8.0439	0.557508	1.47172	NA	8.0439	0.321669	1.24978	NA	8.0439	0.411964	1.3305	NA
BRAD3257_v2_0999	CDS	-2	947552	948139	588	NA	NA	conserved_protein_of_unknown_function	0.710884	0.289116	86.8359	43.8353	52.2093	78.7645	30.7049	27.8086	40.4912	30.7791	48.9286	0.0102632	1.00714	0.992191	48.9286	0.198942	1.14786	0.848136	48.9286	0.889713	1.85281	NA	48.9286	0.701034	1.62567	0.774191	48.9286	0.899976	1.86604	0.102019
BRAD3257_v2_1000	CDS	-3	948268	949410	1143	speF	NA	Ornithine_decarboxylase	0.668416	0.331584	6121.93	7114.75	3019.19	3726.77	3563.47	3610.73	4901.69	3217.44	4409.5	-0.875498	0.545066	0.064077	4409.5	0.160177	1.11742	0.824812	4409.5	0.795719	1.73594	0.331077	4409.5	-0.239956	0.846771	0.96729	4409.5	-0.0797796	0.946202	0.885566
BRAD3257_v2_1001	CDS	-3	950098	950352	255	NA	NA	conserved_protein_of_unknown_function	0.678431	0.321569	875.595	974.274	991.231	908.985	564.629	826.941	985.286	1005.45	891.549	0.035144	1.02466	0.96581	891.549	0.468729	1.38389	0.440524	891.549	0.37239	1.2945	0.911856	891.549	-0.0611947	0.95847	0.99038	891.549	0.407534	1.32642	0.317802
BRAD3257_v2_1002	NA	NA	NA	NA	NA	NA	NA	NA	NA	NA	18.0908	31.1089	14.1711	17.0302	32.4107	23.4178	28.1189	16.4155	22.5955	-0.502644	0.705812	NA	22.5955	-0.239929	0.846787	NA	22.5955	-0.115592	0.923003	NA	22.5955	-0.378307	0.76934	0.957689	22.5955	-0.618236	0.651467	0.3219
BRAD3257_v2_1003	CDS	1	950419	952569	2151	dcp	NA	Peptidyl-dipeptidase	0.654114	0.345886	4449.44	4843.8	5591.61	3273.34	4035.99	4131.78	4085.11	4025.9	4304.62	-0.0607918	0.958738	0.9423	4304.62	-0.00899004	0.993788	0.994925	4304.62	0.166108	1.12203	0.998551	4304.62	0.114306	1.08245	0.988296	4304.62	0.105316	1.07573	0.850525
BRAD3257_v2_1004	CDS	3	952569	953207	639	NA	NA	ABC-type_uncharacterized_transport_system_periplasmic_component	0.624413	0.375587	1087.26	1342.63	1232.89	769.905	1069.55	1167.96	1178.74	996.216	1105.64	-0.248265	0.841908	0.723816	1105.64	-0.036537	0.974992	0.968284	1105.64	0.106	1.07624	0.998551	1105.64	-0.105729	0.929335	0.990379	1105.64	-0.142266	0.906095	0.796149
BRAD3257_v2_1005	CDS	2	953204	954319	1116	NA	NA	conserved_membrane_protein_of_unknown_function	0.671147	0.328853	1312.49	1359.6	1372.36	1113.35	1182.14	1383.11	1484.68	1356.33	1320.51	-0.0968717	0.935058	0.881063	1320.51	0.136234	1.09903	0.82793	1320.51	0.0543229	1.03837	0.998551	1320.51	-0.178783	0.883448	0.968192	1320.51	-0.0425487	0.970938	0.932869
BRAD3257_v2_1006	CDS	-1	954483	954881	399	NA	NA	conserved_membrane_protein_of_unknown_function	0.611529	0.388471	1189.47	1058.41	1434.26	1260.94	1564.24	1298.22	1611.78	1182.94	1325.03	0.238739	1.17996	0.706581	1325.03	-0.0313683	0.978492	0.969289	1325.03	-0.317651	0.802375	0.960162	1325.03	-0.0475434	0.967583	0.992786	1325.03	-0.0789117	0.946772	0.878804
BRAD3257_v2_1007	CDS	1	954964	956001	1038	hemH	NA	Ferrochelatase	0.639692	0.360308	694.687	559.253	742.118	589.669	533.924	645.453	753.587	730.49	656.148	0.0798654	1.05692	0.915493	656.148	0.30194	1.2328	0.617838	656.148	0.0792449	1.05646	0.998551	656.148	-0.14283	0.905741	0.985996	656.148	0.15911	1.1166	0.738758
BRAD3257_v2_1008	CDS	1	956212	957210	999	ybbK	NA	putative_protease_membrane_anchored	0.644645	0.355355	476.693	634.904	274.472	225.65	769.328	437.62	455.526	305.739	447.491	-0.976821	0.508098	0.0881248	447.491	-0.565564	0.675691	0.454729	447.491	-0.0993447	0.933457	0.998551	447.491	-0.510603	0.701929	0.878896	447.491	-1.07617	0.474288	0.0191762
BRAD3257_v2_1009	CDS	1	957238	957681	444	NA	NA	conserved_protein_of_unknown_function	0.641892	0.358108	189.954	306.14	117.844	65.2823	382.105	263.45	236.199	126.194	210.896	-1.13493	0.455358	0.0742211	210.896	-0.670487	0.628294	0.43479	210.896	-0.304705	0.809608	0.982943	210.896	-0.769143	0.586766	0.675165	210.896	-1.43963	0.368662	0.00444563
BRAD3257_v2_1010	CDS	-3	957742	958068	327	NA	NA	Transcriptional_regulatory_protein	0.678899	0.321101	9.04541	18.3825	14.1711	14.1918	11.9408	10.2453	21.3704	18.4675	14.7268	0.0195456	1.01364	NA	14.7268	0.583716	1.4987	NA	14.7268	0.205658	1.15321	NA	14.7268	-0.358513	0.779968	0.966931	14.7268	0.225203	1.16894	NA
BRAD3257_v2_1011	CDS	3	958140	958691	552	NA	NA	conserved_protein_of_unknown_function	0.684783	0.315217	48.8452	59.3897	41.7674	41.8658	59.7039	65.8625	42.7407	44.1167	50.5365	-0.327767	0.796769	0.644246	50.5365	-0.45723	0.728384	0.531784	50.5365	-0.179696	0.882889	NA	50.5365	-0.050233	0.96578	0.994122	50.5365	-0.507463	0.703458	0.29783
BRAD3257_v2_1012	CDS	-3	958807	959814	1008	kdsD	NA	Arabinose_5-phosphate_isomerase_KdsD	0.66369	0.33631	1296.21	1373.74	1533.46	1366.67	1335.66	1112.35	1161.87	1193.2	1296.65	0.111333	1.08023	0.856378	1296.65	-0.0517309	0.964778	0.938598	1296.65	0.117259	1.08467	0.998551	1296.65	0.280323	1.21447	0.929592	1296.65	0.228592	1.17169	0.558637
BRAD3257_v2_1013	CDS	2	960005	961747	1743	NA	NA	conserved_exported_protein_of_unknown_function	0.672404	0.327596	33.468	24.0387	66.3804	280.998	11.9408	57.0809	58.4873	248.285	97.5848	1.42468	2.68456	0.0681973	97.5848	1.17409	2.25651	0.342523	97.5848	-0.134278	0.911126	0.998551	97.5848	0.116315	1.08396	0.99038	97.5848	1.29041	2.44597	0.0468564
BRAD3257_v2_1014	CDS	-2	962009	963460	1452	gltD	NA	Glutamate_synthase_[NADPH]_small_chain	0.65978	0.34022	526.443	597.432	1018.83	1224.75	465.691	665.943	671.479	816.672	748.405	0.900494	1.86671	0.0481593	748.405	0.354149	1.27823	0.576586	748.405	-0.0104867	0.992757	0.998551	748.405	0.535858	1.4498	0.734584	748.405	0.890008	1.85319	0.0205059
BRAD3257_v2_1015	CDS	-1	963600	968333	4734	gltB	aspB_ossB_psiQ	glutamate_synthase_large_subunit	0.654415	0.345585	2574.32	2668.3	3629.29	4117.04	1973.64	2570.1	3120.07	2922.99	2946.97	0.522076	1.43602	0.256656	2946.97	0.380324	1.30163	0.487011	2946.97	0.190518	1.14117	0.989823	2946.97	0.33227	1.25899	0.902998	2946.97	0.712594	1.63875	0.036061
BRAD3257_v2_1016	CDS	-2	968330	968557	228	NA	NA	protein_of_unknown_function	0.631579	0.368421	789.664	705.606	622.782	1081.42	702.801	878.167	902.054	678.166	795.082	0.16426	1.12059	0.844034	795.082	-0.00108951	0.999245	0.999599	795.082	-0.0702979	0.952441	0.998551	795.082	0.0950516	1.0681	0.99038	795.082	0.0939621	1.0673	0.878804
BRAD3257_v2_1017	CDS	1	968824	969594	771	NA	NA	conserved_exported_protein_of_unknown_function	0.705577	0.294423	205.331	213.52	156.628	134.822	110.879	127.334	182.21	117.986	156.089	-0.466679	0.723628	0.420231	156.089	0.287765	1.22075	0.686957	156.089	0.717821	1.6447	0.538616	156.089	-0.0366226	0.974935	0.994404	156.089	0.251143	1.19015	0.632592
BRAD3257_v2_1018	CDS	-2	969722	970492	771	NA	NA	putative_hydrolase_or_acyltransferase_of_alpha/beta_superfamily	0.66537	0.33463	211.663	266.547	180.495	140.499	196.17	298.577	299.185	191.856	223.124	-0.493676	0.710213	0.445974	223.124	-0.0112411	0.992239	0.994345	223.124	-0.0422559	0.971135	0.998551	223.124	-0.524691	0.695108	0.865766	223.124	-0.535932	0.689713	0.276835
BRAD3257_v2_1019	CDS	-1	970647	971111	465	ibpA	hslT_htpN	heat_shock_chaperone	0.625806	0.374194	23958.6	38232.8	26082.3	13231.7	47292.4	24774.6	20278.2	14830.4	26085.1	-0.527254	0.693874	0.49078	26085.1	-0.827146	0.563643	0.356003	26085.1	-0.171437	0.887958	0.998551	26085.1	0.128455	1.09312	0.99038	26085.1	-0.698691	0.616131	0.20644
BRAD3257_v2_1020	CDS	-2	971138	971314	177	NA	NA	protein_of_unknown_function	0.61017	0.389831	6161.73	9341.15	6723.06	2375	9165.41	4481.58	4347.18	2490.03	5635.64	-0.570429	0.673416	0.498683	5635.64	-0.728809	0.603402	0.438086	5635.64	0.138402	1.10069	0.998551	5635.64	0.296782	1.2284	0.968569	5635.64	-0.432027	0.74122	0.520988
BRAD3257_v2_1021	CDS	1	971317	972264	948	pldB	NA	Lysophospholipase	0.665612	0.334388	445.939	405.83	425.133	439.236	324.107	398.102	508.39	570.439	439.647	0.0200525	1.014	0.978045	439.647	0.533634	1.44757	0.366436	439.647	0.21731	1.16256	0.978553	439.647	-0.296271	0.814354	0.925456	439.647	0.237362	1.17884	0.569152
BRAD3257_v2_1022	CDS	-1	972369	975179	2811	NA	NA	conserved_protein_of_unknown_function	0.639274	0.360726	4158.17	4299.39	3629.29	2261.46	5061.19	4387.91	4161.6	2907.6	3858.33	-0.459021	0.72748	0.44768	3858.33	-0.368947	0.774347	0.588585	3858.33	-0.141033	0.90687	0.998551	3858.33	-0.231107	0.851981	0.96729	3858.33	-0.600054	0.659729	0.173936
BRAD3257_v2_1023	CDS	-2	975362	977158	1797	NA	NA	putative_integral_membrane_protein	0.655537	0.344463	1895.92	1922.39	1978.73	1304.23	1671.71	1523.62	1843.48	1601.54	1717.7	-0.197408	0.872116	0.774446	1717.7	0.0981576	1.07041	0.899554	1717.7	0.23265	1.17499	0.978553	1717.7	-0.0629157	0.957327	0.99038	1717.7	0.0352419	1.02473	0.953156
BRAD3257_v2_1024	CDS	2	977375	978007	633	NA	NA	putative_threonine_efflux_protein	0.650869	0.349131	189.954	208.571	180.495	101.471	165.465	152.216	148.468	129.272	159.489	-0.435914	0.739225	0.498683	159.489	-0.167272	0.890525	0.843359	159.489	0.286484	1.21966	0.978553	159.489	0.0178414	1.01244	0.997184	159.489	-0.14943	0.901606	0.803584
BRAD3257_v2_1025	CDS	-2	978014	978766	753	NA	NA	putative_permease	0.660027	0.339973	1892.3	2676.78	2157.74	144.047	4650.08	2220.3	1214.74	223.661	1897.46	-0.315984	0.803303	0.775354	1897.46	-0.71127	0.610782	0.472785	1897.46	-0.235075	0.849641	0.998551	1897.46	0.160212	1.11745	0.989774	1897.46	-0.551059	0.682519	0.424975
BRAD3257_v2_1026	CDS	1	978856	979746	891	NA	NA	Transcriptional_regulatory_protein	0.694725	0.305275	48.8452	107.467	53.701	18.4493	121.114	71.717	61.8616	37.9609	65.1395	-0.785141	0.580295	0.326484	65.1395	-0.675524	0.626105	0.477025	65.1395	-0.211563	0.863601	0.998551	65.1395	-0.32118	0.800415	0.968192	65.1395	-0.996704	0.501143	0.0990317
BRAD3257_v2_1027	CDS	-2	979796	980782	987	bugT	NA	Protein_BugT	0.659574	0.340426	369.957	395.224	436.32	434.979	310.461	313.213	326.179	411.414	374.718	0.173312	1.12764	0.780783	374.718	0.222898	1.16708	0.708861	374.718	0.271648	1.20719	0.969413	374.718	0.222063	1.1664	0.964294	374.718	0.444961	1.36128	0.226858
BRAD3257_v2_1028	CDS	-1	980802	981584	783	NA	NA	Inositol_monophosphatase	0.657727	0.342273	874.691	825.093	950.209	892.664	868.266	743.515	759.21	855.659	846.163	0.109016	1.07849	0.86025	846.163	0.00313184	1.00217	0.999291	846.163	0.071779	1.05101	0.998551	846.163	0.177663	1.13105	0.968111	846.163	0.180795	1.13351	0.66003
BRAD3257_v2_1029	CDS	-3	981811	981993	183	NA	NA	conserved_protein_of_unknown_function	0.546448	0.453552	32.5635	54.4406	26.8505	37.6083	40.9399	43.9084	23.6199	25.6492	35.6975	-0.361983	0.778094	NA	35.6975	-0.617889	0.651624	NA	35.6975	0.0443407	1.03121	NA	35.6975	0.300247	1.23136	0.96729	35.6975	-0.317642	0.80238	0.620326
BRAD3257_v2_1030	CDS	-1	982113	982982	870	NA	NA	N-formylglutamate_amidohydrolase	0.654023	0.345977	2646.69	3495.51	2101.05	1909.51	3498.65	2627.18	2782.65	1834.43	2611.96	-0.543847	0.68594	0.339092	2611.96	-0.360854	0.778704	0.589804	2611.96	0.00376116	1.00261	0.998858	2611.96	-0.179232	0.883173	0.978474	2611.96	-0.540085	0.68773	0.221058
BRAD3257_v2_1031	CDS	2	983054	983290	237	NA	NA	protein_of_unknown_function	0.556962	0.443038	28.0408	30.4019	38.0382	33.3507	37.5282	39.5175	31.4932	27.7012	33.259	0.241241	1.18201	NA	33.259	-0.314781	0.803973	NA	33.259	-0.329154	0.796003	NA	33.259	0.226868	1.17029	0.976293	33.259	-0.0879136	0.940882	0.898882
BRAD3257_v2_1032	CDS	2	983333	983692	360	NA	NA	Response_regulator_with_CheY-like_receiver_AAA-type_ATPase_and_DNA-binding_domains	0.613889	0.386111	1097.21	829.335	1188.13	1434.79	912.618	1110.88	1223.73	1318.37	1139.38	0.406472	1.32544	0.440165	1139.38	0.299605	1.23081	0.620609	1139.38	-0.0655411	0.955587	0.998551	1139.38	0.041326	1.02906	0.994122	1139.38	0.340931	1.26657	0.413104
BRAD3257_v2_1033	CDS	2	984038	984265	228	NA	NA	conserved_protein_of_unknown_function	0.627193	0.372807	47.9407	48.0774	28.3422	33.3507	34.1165	33.6631	42.7407	35.9089	38.0175	-0.546035	0.6849	0.3919	38.0175	0.175152	1.12908	0.850896	38.0175	0.426433	1.34391	NA	38.0175	-0.294754	0.815212	0.966156	38.0175	-0.119602	0.920442	0.858212
BRAD3257_v2_1034	CDS	1	984295	984831	537	NA	NA	conserved_protein_of_unknown_function	0.642458	0.357542	28.9453	28.9878	29.088	24.8357	18.7641	21.9542	35.9922	16.4155	25.6229	-0.0820688	0.944702	NA	25.6229	0.255651	1.19387	NA	25.6229	0.376461	1.29815	NA	25.6229	0.0387405	1.02722	0.996505	25.6229	0.294392	1.22637	0.675141
BRAD3257_v2_1035	CDS	-2	984872	985339	468	NA	NA	NUDIX_hydrolase	0.655983	0.344017	175.481	147.06	121.573	97.9234	134.76	146.361	214.828	119.012	144.625	-0.476068	0.718935	0.464733	144.625	0.210977	1.15747	0.800357	144.625	0.169183	1.12442	0.998551	144.625	-0.517862	0.698406	0.870729	144.625	-0.306885	0.808385	0.578222
BRAD3257_v2_1036	CDS	-3	985477	986568	1092	mdlA	NA	Mandelate_racemase	0.664835	0.335165	314.78	484.309	299.83	169.592	363.341	311.749	331.803	287.271	320.335	-0.655603	0.63481	0.290643	320.335	-0.106027	0.929143	0.908102	320.335	0.210226	1.15687	0.998551	320.335	-0.339349	0.790398	0.949165	320.335	-0.445377	0.734392	0.391437
BRAD3257_v2_1037	CDS	-2	986681	987904	1224	NA	NA	conserved_exported_protein_of_unknown_function	0.622549	0.377451	724.537	857.616	646.649	197.976	1011.56	595.69	493.768	358.063	610.732	-0.682573	0.623053	0.379578	610.732	-0.689449	0.620091	0.449689	610.732	-0.0164226	0.988681	0.998551	610.732	-0.00954673	0.993405	0.997184	610.732	-0.698995	0.616001	0.242333
BRAD3257_v2_1038	CDS	-1	988059	988985	927	NA	NA	conserved_exported_protein_of_unknown_function	0.688242	0.311758	682.024	787.621	726.455	376.083	600.451	600.081	671.479	490.413	616.826	-0.355733	0.781472	0.62807	616.826	-0.0406003	0.97225	0.968771	616.826	0.250441	1.18957	0.992007	616.826	-0.0646926	0.956149	0.990944	616.826	-0.105293	0.929616	0.867714
BRAD3257_v2_1039	CDS	-3	989284	989853	570	NA	NA	Alkylated_DNA_repair_protein	0.65614	0.34386	266.84	448.958	208.091	87.9892	510.042	283.941	259.819	105.675	271.419	-0.922106	0.527738	0.236844	271.419	-0.817577	0.567394	0.398344	271.419	-0.109513	0.926901	0.998551	271.419	-0.214042	0.862118	0.988296	271.419	-1.03162	0.489161	0.0797533
BRAD3257_v2_1040	CDS	2	989933	990073	141	NA	NA	conserved_protein_of_unknown_function	0.631206	0.368794	67.8406	52.3195	52.9551	16.3206	153.524	84.8895	64.1111	32.831	65.599	-0.553523	0.681354	0.523285	65.599	-0.943359	0.520021	0.35367	65.599	-0.724815	0.605075	0.799599	65.599	-0.334979	0.792796	0.96729	65.599	-1.27834	0.41227	0.0285055
BRAD3257_v2_1041	CDS	-1	990030	990659	630	NA	NA	Two-component_hybrid_sensor_and_regulator_(fragment)	0.650794	0.349206	22.6135	28.9878	25.3588	15.611	34.1165	38.0539	35.9922	9.23373	26.2459	-0.236334	0.8489	NA	26.2459	-0.476685	0.718627	NA	26.2459	-0.336711	0.791845	NA	26.2459	-0.0963597	0.93539	0.990399	26.2459	-0.573044	0.672197	0.392696
BRAD3257_v2_1042	CDS	1	990835	991041	207	NA	NA	conserved_protein_of_unknown_function	0.628019	0.371981	486.643	408.658	428.862	278.869	424.751	446.402	577	462.712	439.237	-0.30165	0.811324	0.65158	439.237	0.227127	1.1705	0.749068	439.237	0.0345383	1.02423	0.998551	439.237	-0.494239	0.709936	0.842833	439.237	-0.267112	0.830982	0.589545
BRAD3257_v2_1043	CDS	-1	991197	992042	846	NA	NA	Short-chain_alcohol_dehydrogenase	0.621749	0.378251	631.369	728.938	542.977	178.107	989.38	679.116	530.885	287.271	571.005	-0.688161	0.620645	0.37244	571.005	-0.779179	0.582698	0.403146	571.005	-0.225918	0.855051	0.998551	571.005	-0.1349	0.910733	0.99038	571.005	-0.914078	0.530683	0.112385
BRAD3257_v2_1044	CDS	3	992223	993719	1497	dhaS	NA	putative_aldehyde_dehydrogenase_DhaS	0.653307	0.346693	771.573	1201.93	576.54	344.861	1378.31	946.957	867.187	521.193	826.069	-0.902257	0.535049	0.160187	826.069	-0.615815	0.652561	0.443586	826.069	-0.196016	0.872958	0.998551	826.069	-0.482458	0.715757	0.903506	826.069	-1.09827	0.467075	0.0253009
BRAD3257_v2_1045	CDS	2	993839	994966	1128	nemA	NA	N-ethylmaleimide_reductase	0.648936	0.351064	691.974	1006.09	605.628	358.343	873.383	684.97	767.084	495.543	685.377	-0.689031	0.62027	0.277846	685.377	-0.256117	0.837339	0.758131	685.377	0.106093	1.07631	0.998551	685.377	-0.326821	0.797291	0.949165	685.377	-0.582938	0.667603	0.24925
BRAD3257_v2_1046	CDS	3	995187	995690	504	NA	NA	conserved_protein_of_unknown_function	0.646825	0.353175	142.917	170.392	77.5681	73.0878	107.467	100.989	148.468	96.4411	114.666	-0.931946	0.524151	0.067779	114.666	0.202187	1.15044	0.796973	114.666	0.521611	1.43556	0.814562	114.666	-0.612522	0.654052	0.690693	114.666	-0.410335	0.752449	0.399026
BRAD3257_v2_1047	CDS	1	995983	997644	1662	NA	NA	conserved_protein_of_unknown_function	0.655235	0.344765	297.594	401.588	222.262	177.398	426.457	295.65	310.433	186.726	289.763	-0.690439	0.619665	0.263906	289.763	-0.459912	0.727031	0.533974	289.763	-0.0369986	0.974681	0.998551	289.763	-0.267526	0.830743	0.96729	289.763	-0.727438	0.603976	0.123904
BRAD3257_v2_1048	CDS	-1	997713	999092	1380	dmoA	NA	Dimethyl-sulfide_monooxygenase	0.647826	0.352174	718.205	783.379	733.913	454.138	718.153	680.58	645.61	604.296	667.284	-0.303208	0.810449	0.638206	667.284	-0.145169	0.904273	0.847588	667.284	0.0922781	1.06605	0.998551	667.284	-0.0657601	0.955442	0.99038	667.284	-0.210929	0.86398	0.674366
BRAD3257_v2_1049	CDS	1	999358	1000743	1386	NA	NA	conserved_protein_of_unknown_function	0.665224	0.334776	885.545	799.64	1076.26	889.826	533.924	622.035	754.711	806.412	796.044	0.206591	1.15396	0.722193	796.044	0.39941	1.31897	0.472785	796.044	0.501355	1.41554	0.689947	796.044	0.308536	1.23845	0.918647	796.044	0.707946	1.63348	0.0386704
BRAD3257_v2_1050	CDS	1	1000792	1001742	951	gltI	ybeJ_yzzK	glutamate_and_aspartate_transporter_subunit_;_periplasmic-binding_component_of_ABC_superfamily	0.619348	0.380652	2383.46	2035.51	2965.49	2902.93	1671.71	1763.65	1692.76	2445.91	2232.68	0.373938	1.29589	0.486082	2232.68	0.24455	1.18472	0.693789	2232.68	0.330505	1.25745	0.951037	2232.68	0.459892	1.37544	0.817259	2232.68	0.704442	1.62951	0.0582922
BRAD3257_v2_1051	CDS	1	1001869	1002600	732	gltJ	NA	glutamate_and_aspartate_transporter_subunit_;_membrane_component_of_ABC_superfamily	0.632514	0.367486	726.346	602.381	824.907	929.563	634.568	663.016	626.489	1001.35	751.077	0.35857	1.28215	0.556484	751.077	0.291703	1.22408	0.666683	751.077	0.029618	1.02074	0.998551	751.077	0.0964845	1.06917	0.99038	751.077	0.388188	1.30875	0.391585
BRAD3257_v2_1052	CDS	2	1002605	1003297	693	gltK	NA	glutamate_and_aspartate_transporter_subunit_;_membrane_component_of_ABC_superfamily	0.642136	0.357864	248.749	232.61	339.36	498.132	191.053	310.286	312.682	472.972	325.73	0.683006	1.60548	0.271706	325.73	0.550121	1.46421	0.467055	325.73	-0.0533896	0.96367	0.998551	325.73	0.079495	1.05665	0.99038	325.73	0.629616	1.54715	0.195445
BRAD3257_v2_1053	CDS	1	1003489	1004220	732	gltL	NA	glutamate/aspartate_transport_protein_(ABC_superfamily_atp_bind)	0.603825	0.396175	705.542	545.82	880.099	1385.83	460.573	683.507	662.481	982.879	788.341	0.733093	1.6622	0.236844	788.341	0.444663	1.361	0.551857	788.341	0.107758	1.07755	0.998551	788.341	0.396187	1.31603	0.929592	788.341	0.84085	1.79111	0.0723405
BRAD3257_v2_1054	CDS	2	1004408	1005268	861	NA	NA	D-amino_acid_aminotransferase	0.646922	0.353078	1130.68	1054.17	1366.39	1038.84	1057.61	1077.22	1079.77	1025.97	1103.83	0.128461	1.09313	0.843167	1103.83	-0.0184412	0.987299	0.982012	1103.83	0.0306969	1.02151	0.998551	1103.83	0.177599	1.131	0.968192	1103.83	0.159157	1.11663	0.717386
BRAD3257_v2_1055	CDS	-2	1005398	1005859	462	NA	NA	conserved_protein_of_unknown_function	0.625541	0.374459	67.8406	68.581	67.8721	39.737	92.1147	111.235	73.1091	58.4803	72.3712	-0.291804	0.81688	0.710684	72.3712	-0.535992	0.689684	0.476567	72.3712	-0.490955	0.711554	0.902213	72.3712	-0.246767	0.842783	0.968192	72.3712	-0.782759	0.581254	0.10001
BRAD3257_v2_1056	CDS	-3	1005889	1007496	1608	NA	NA	putative_transmembrane_efflux_pump_protein	0.641169	0.358831	33.468	43.8353	23.8671	14.1918	57.9981	23.4178	39.3665	19.4934	31.9547	-0.740725	0.598438	NA	31.9547	-0.33254	0.794137	NA	31.9547	-0.0356429	0.975597	NA	31.9547	-0.443828	0.735181	0.949165	31.9547	-0.776368	0.583835	0.210243
BRAD3257_v2_1057	CDS	-3	1007614	1008795	1182	NA	NA	Multidrug_resistance_efflux_pump	0.659052	0.340948	45.227	67.1669	60.4136	31.9316	52.8806	46.8356	71.9844	51.2985	53.4673	-0.234864	0.849765	0.803012	53.4673	0.245246	1.18529	0.796723	53.4673	0.143259	1.1044	NA	53.4673	-0.336851	0.791768	0.960046	53.4673	-0.0916047	0.938478	0.902941
BRAD3257_v2_1058	CDS	3	1009008	1009919	912	NA	NA	Transcriptional_regulatory_protein	0.601974	0.398026	381.716	422.091	333.394	232.746	504.925	436.156	390.29	243.155	368.059	-0.442478	0.73587	0.479742	368.059	-0.499469	0.707367	0.476287	368.059	-0.198127	0.871682	0.998551	368.059	-0.141136	0.906805	0.988296	368.059	-0.640605	0.641444	0.154737
BRAD3257_v2_1059	CDS	-1	1009932	1013363	3432	NA	NA	conserved_protein_of_unknown_function	0.647145	0.352855	113.972	166.857	114.115	92.2467	97.2321	128.798	124.848	113.883	118.994	-0.393133	0.761474	0.54028	118.994	0.065124	1.04617	0.941391	118.994	0.274362	1.20946	0.978553	118.994	-0.183895	0.880323	0.978474	118.994	-0.118771	0.920972	0.844196
BRAD3257_v2_1060	CDS	3	1013517	1013972	456	NA	NA	Transcriptional_regulatory_protein	0.635965	0.364035	61.5088	89.7916	77.5681	68.1206	78.468	77.5714	71.9844	60.5322	73.1931	-0.0528961	0.963999	0.954927	73.1931	-0.204008	0.868135	0.80217	73.1931	-0.0322654	0.977884	0.998551	73.1931	0.118847	1.08587	0.988296	73.1931	-0.0851615	0.942679	0.893904
BRAD3257_v2_1061	CDS	-2	1014164	1014667	504	NA	NA	conserved_membrane_protein_of_unknown_function	0.60119	0.39881	18.9954	23.3317	25.3588	6.38631	20.4699	11.7089	7.87329	6.15582	15.035	-0.285762	0.820308	NA	15.035	-0.670039	0.62849	NA	15.035	0.284963	1.21838	NA	15.035	0.66924	1.59023	0.881614	15.035	-0.00079916	0.999446	NA
BRAD3257_v2_1062	CDS	-3	1014736	1015161	426	NA	NA	conserved_protein_of_unknown_function	0.600939	0.399061	47.0361	33.23	30.5797	29.0932	64.8214	33.6631	39.3665	34.883	39.0841	-0.341106	0.789436	0.690872	39.0841	-0.318282	0.802024	0.721252	39.0841	-0.231424	0.851794	NA	39.0841	-0.254248	0.838424	0.969538	39.0841	-0.57253	0.672436	0.311625
BRAD3257_v2_1063	CDS	2	1015265	1016185	921	NA	NA	conserved_protein_of_unknown_function	0.668838	0.331162	260.508	332.3	279.693	173.14	330.93	326.385	272.191	251.363	278.314	-0.344539	0.78756	0.594019	278.314	-0.289528	0.81817	0.681491	278.314	-0.130078	0.913782	0.998551	278.314	-0.185089	0.879595	0.977527	278.314	-0.474616	0.719658	0.300017
BRAD3257_v2_1064	CDS	-2	1016201	1016986	786	NA	NA	2-keto-4-pentenoate_hydratase/2-oxohepta-3-ene-1_7-dioic_acid_hydratase	0.62341	0.37659	62.4133	53.0265	51.4634	101.471	61.4098	93.6712	53.9883	113.883	73.9158	0.314862	1.24389	0.736949	73.9158	0.0890114	1.06364	0.93703	73.9158	-0.33135	0.794792	0.978553	73.9158	-0.1055	0.929483	0.99038	73.9158	-0.0164884	0.988636	0.9855
BRAD3257_v2_1065	CDS	-2	1017002	1018369	1368	soxA	NA	Dibenzothiophene_desulfurization_enzyme_A	0.641082	0.358918	113.972	91.9127	84.2807	165.334	88.703	89.2803	96.729	193.908	115.515	0.224298	1.16821	0.818144	115.515	0.562467	1.47679	0.504883	115.515	0.160949	1.11802	0.998551	115.515	-0.17722	0.884406	0.988296	115.515	0.385247	1.30608	0.537651
BRAD3257_v2_1066	CDS	-2	1018391	1019443	1053	NA	NA	conserved_protein_of_unknown_function	0.666667	0.333333	113.068	173.927	132.761	196.556	146.701	111.235	137.22	175.441	148.364	0.168084	1.12357	0.84562	148.364	0.237434	1.17889	0.775172	148.364	0.133693	1.0971	0.998551	148.364	0.0643428	1.04561	0.990944	148.364	0.301777	1.23266	0.592213
BRAD3257_v2_1067	CDS	1	1019740	1023846	4107	NA	NA	conserved_protein_of_unknown_function	0.652544	0.347456	409.757	319.573	424.387	667.724	283.167	302.968	283.439	517.089	401.013	0.495072	1.40939	0.465594	401.013	0.377107	1.29873	0.629671	401.013	0.262557	1.1996	0.990002	401.013	0.380522	1.30181	0.939268	401.013	0.757629	1.69071	0.119569
BRAD3257_v2_1068	CDS	-3	1023820	1024161	342	NA	NA	conserved_protein_of_unknown_function	0.649123	0.350877	213.472	200.794	196.158	237.713	429.868	409.811	235.074	365.245	286.017	0.0595141	1.04211	0.943821	286.017	-0.431633	0.741422	0.504883	286.017	-0.909531	0.532358	0.193428	286.017	-0.418384	0.748262	0.881614	286.017	-0.850016	0.554778	0.0349586
BRAD3257_v2_1069	NA	NA	NA	NA	NA	NA	NA	NA	NA	NA	4.5227	2.82808	3.72923	7.80549	3.41165	4.39084	3.37427	1.02597	3.88603	0.35037	1.27489	NA	3.88603	-0.316412	0.803064	NA	3.88603	-0.0491486	0.966507	NA	3.88603	0.617634	1.53436	NA	3.88603	0.301221	1.23219	NA
BRAD3257_v2_1070	CDS	-2	1024379	1025371	993	galE	NA	UDP-glucose_4-epimerase	0.656596	0.343404	1063.74	1179.31	1118.02	1034.58	1144.61	1225.04	1377.83	1073.16	1152.04	-0.0551792	0.962475	0.938496	1152.04	0.0447963	1.03154	0.947377	1152.04	-0.0732607	0.950487	0.998551	1152.04	-0.173236	0.886851	0.969538	1152.04	-0.12844	0.91482	0.776133
BRAD3257_v2_1071	CDS	-1	1025391	1026194	804	NA	NA	UDP-hexose_transferase	0.64801	0.35199	559.006	678.033	366.211	536.45	731.8	576.663	697.349	599.166	593.085	-0.405769	0.754834	0.489792	593.085	-0.0112117	0.992259	0.992807	593.085	-0.0711733	0.951864	0.998551	593.085	-0.465731	0.724104	0.863057	593.085	-0.476943	0.718499	0.27339
BRAD3257_v2_1072	CDS	-3	1026187	1028553	2367	NA	NA	conserved_protein_of_unknown_function	0.676806	0.323194	729.964	1221.73	654.854	957.947	1333.96	1257.24	1070.77	1315.29	1067.72	-0.238685	0.847517	0.760511	1067.72	-0.103328	0.930883	0.905984	1067.72	-0.354846	0.781953	0.969413	1067.72	-0.490203	0.711925	0.873003	1067.72	-0.593531	0.662719	0.200995
BRAD3257_v2_1073	CDS	-3	1028836	1029636	801	NA	NA	Methyltransferase_family_protein	0.651685	0.348315	202.617	165.443	206.6	290.932	167.171	229.787	213.704	297.531	221.723	0.380843	1.3021	0.562203	221.723	0.316454	1.24527	0.666683	221.723	-0.0986316	0.933918	0.998551	221.723	-0.0342428	0.976544	0.995776	221.723	0.282212	1.21606	0.596068
BRAD3257_v2_1074	CDS	3	1029960	1030988	1029	exoM	NA	UDP-hexose_transferase	0.653061	0.346939	124.827	103.225	120.081	262.548	121.114	204.906	226.076	347.804	188.823	0.589879	1.50512	0.427968	188.823	0.653467	1.57294	0.444549	188.823	-0.40813	0.7536	0.969413	188.823	-0.471717	0.721106	0.919843	188.823	0.18175	1.13426	0.797221
BRAD3257_v2_1075	CDS	-1	1031004	1031990	987	NA	NA	Glycosyl_transferase	0.663627	0.336373	75.9814	114.537	82.789	111.406	112.585	143.434	101.228	146.714	111.084	0.0202615	1.01414	0.98376	111.084	-0.0387482	0.973499	0.969937	111.084	-0.360489	0.778901	0.969413	111.084	-0.301479	0.81142	0.960046	111.084	-0.340227	0.789917	0.538082
BRAD3257_v2_1076	NA	NA	NA	NA	NA	NA	NA	NA	NA	NA	7.23633	4.94914	4.47508	8.51508	10.235	13.1725	5.62378	10.2597	8.05832	0.0619369	1.04387	NA	8.05832	-0.333933	0.793371	NA	8.05832	-0.576626	0.67053	NA	8.05832	-0.180756	0.88224	NA	8.05832	-0.51469	0.699944	NA
BRAD3257_v2_1077	CDS	3	1032201	1033340	1140	NA	NA	Glycosyltransferase	0.642982	0.357018	245.131	239.68	239.417	411.562	249.051	264.914	263.193	364.219	284.646	0.370067	1.29241	0.58067	284.646	0.249496	1.18879	0.747088	284.646	-0.0740564	0.949963	0.998551	284.646	0.0465149	1.03277	0.994288	284.646	0.296011	1.22774	0.578097
BRAD3257_v2_1078	CDS	3	1033344	1034687	1344	NA	NA	conserved_membrane_protein_of_unknown_function	0.644345	0.355655	129.349	117.365	125.302	151.852	138.172	190.27	196.832	226.739	159.485	0.150893	1.11026	0.842024	159.485	0.328181	1.25543	0.618052	159.485	-0.372537	0.772423	0.926389	159.485	-0.549826	0.683102	0.734584	159.485	-0.221645	0.857587	0.661134
BRAD3257_v2_1079	CDS	1	1034767	1035912	1146	NA	NA	Protein_involved_in_cellulose_biosynthesis_(CelD)	0.656195	0.343805	56.9861	78.4793	54.4468	78.7645	78.468	96.5984	70.8596	73.8698	73.5591	-0.0242201	0.983352	0.980176	73.5591	-0.236071	0.849054	0.774012	73.5591	-0.314503	0.804128	0.978553	73.5591	-0.102652	0.93132	0.99038	73.5591	-0.338723	0.790741	0.529946
BRAD3257_v2_1080	CDS	-2	1036178	1036777	600	wrbA	NA	putative_conserved_flavoprotein	0.663333	0.336667	47.0361	55.1476	65.6345	39.737	44.3515	43.9084	38.2417	45.1427	47.3999	0.0342281	1.02401	0.972414	47.3999	-0.0677515	0.954124	0.945858	47.3999	0.177341	1.1308	NA	47.3999	0.279321	1.21362	0.96729	47.3999	0.211569	1.15795	0.740179
BRAD3257_v2_1081	CDS	-1	1036920	1037618	699	NA	NA	Pirin-like_protein_CC_1473	0.649499	0.350501	56.0815	59.3897	51.4634	35.4795	64.8214	48.2992	62.9863	53.3504	53.9839	-0.351785	0.783614	0.634174	53.9839	0.038979	1.02739	0.970371	53.9839	0.0326546	1.02289	NA	53.9839	-0.35811	0.780186	0.948912	53.9839	-0.319131	0.801553	0.574853
BRAD3257_v2_1082	CDS	-2	1037657	1038493	837	bdcA	NA	Cyclic-di-GMP-binding_biofilm_dispersal_mediator_protein	0.658303	0.341697	14.4727	31.1089	16.4086	17.7398	5.11748	11.7089	14.6218	21.5454	16.5904	-0.317496	0.802461	NA	16.5904	0.655389	1.57504	NA	16.5904	0.913559	1.88369	NA	16.5904	-0.0593266	0.959712	0.994288	16.5904	0.596063	1.51159	NA
BRAD3257_v2_1083	CDS	3	1038528	1039463	936	NA	NA	putative_transcriptional_regulatory_protein_LysR_family	0.672009	0.327991	55.177	60.8038	65.6345	59.6056	61.4098	60.0081	64.1111	68.74	61.9362	0.095939	1.06876	0.91069	61.9362	0.114882	1.08289	0.895261	61.9362	-0.0568039	0.961392	NA	61.9362	-0.0757471	0.948851	0.99038	61.9362	0.0391351	1.0275	0.953627
BRAD3257_v2_1084	CDS	3	1039650	1039988	339	NA	NA	conserved_exported_protein_of_unknown_function	0.672566	0.327434	274.98	223.418	265.522	146.176	279.756	232.714	269.941	120.038	226.568	-0.221093	0.857915	0.819878	226.568	-0.315196	0.803742	0.724397	226.568	-0.031532	0.978381	0.998551	226.568	0.0625713	1.04433	0.993306	226.568	-0.252625	0.839368	0.703583
BRAD3257_v2_1085	CDS	-2	1040231	1040698	468	NA	NA	conserved_protein_of_unknown_function	0.653846	0.346154	845.746	918.42	934.546	650.694	875.089	873.776	994.284	891.567	873.015	-0.141031	0.906871	0.840142	873.015	0.0991893	1.07117	0.893225	873.015	0.0116269	1.00809	0.998551	873.015	-0.228593	0.853467	0.966931	873.015	-0.129404	0.914209	0.793671
BRAD3257_v2_1086	CDS	-2	1040741	1041472	732	dhlB	NA	(S)-2-haloacid_dehalogenase	0.621585	0.378415	400.712	441.181	394.553	186.622	627.744	420.057	355.423	290.349	389.58	-0.444344	0.734918	0.541251	389.58	-0.580882	0.668555	0.466177	389.58	-0.262669	0.833545	0.992007	389.58	-0.126131	0.916285	0.990379	389.58	-0.707013	0.612587	0.164365
BRAD3257_v2_1087	CDS	-3	1041841	1042275	435	NA	NA	putative_transcriptional_regulator	0.664368	0.335632	578.906	846.303	560.877	423.625	709.624	488.846	373.419	256.492	529.762	-0.462133	0.725912	0.478459	529.762	-0.794504	0.576541	0.342824	529.762	0.218354	1.16341	0.998551	529.762	0.550726	1.46482	0.842508	529.762	-0.243778	0.844531	0.667417
BRAD3257_v2_1088	CDS	1	1042360	1043094	735	ykvO	NA	Uncharacterized_oxidoreductase_YkvO	0.659864	0.340136	80.5041	108.174	87.2641	80.1837	112.585	120.016	87.731	89.2593	95.7146	-0.157822	0.896377	0.835008	95.7146	-0.349715	0.784739	0.603409	95.7146	-0.264256	0.832628	0.978553	95.7146	-0.0723624	0.951079	0.99038	95.7146	-0.422078	0.746349	0.351496
BRAD3257_v2_1089	CDS	-2	1043159	1044043	885	NA	NA	conserved_protein_of_unknown_function	0.619209	0.380791	618.706	552.183	663.058	661.338	532.218	515.191	529.76	591.984	583.055	0.16683	1.12259	0.771413	583.055	0.0924385	1.06617	0.887448	583.055	0.149596	1.10926	0.998551	583.055	0.223988	1.16796	0.949165	583.055	0.316426	1.24524	0.379753
BRAD3257_v2_1090	CDS	2	1044356	1044481	126	NA	ykgM	putative_ribosome_maturation_protein	0.650794	0.349206	3244.59	2479.52	2479.2	5246	2458.1	2552.54	3090.83	5165.76	3339.57	0.356179	1.28003	0.666005	3339.57	0.592366	1.50772	0.46591	3339.57	0.156742	1.11477	0.998551	3339.57	-0.0794442	0.946422	0.990399	3339.57	0.512921	1.42694	0.35131
BRAD3257_v2_1091	CDS	1	1044586	1045218	633	NA	NA	conserved_exported_protein_of_unknown_function	0.638231	0.361769	2251.4	2095.61	2406.1	1314.87	3568.59	2221.76	1975.07	1278.36	2138.97	-0.186812	0.878545	0.839818	2138.97	-0.693545	0.618333	0.391512	2138.97	-0.346207	0.78665	0.978553	2138.97	0.160526	1.11769	0.988296	2138.97	-0.533018	0.691107	0.315895
BRAD3257_v2_1092	CDS	2	1045343	1045603	261	NA	NA	conserved_exported_protein_of_unknown_function	0.613027	0.386973	1182.23	1455.05	892.033	781.259	1774.06	1173.82	870.561	684.322	1101.67	-0.58514	0.666585	0.281971	1101.67	-0.82152	0.565845	0.34091	1101.67	-0.142616	0.905875	0.998551	1101.67	0.093764	1.06715	0.99038	1101.67	-0.727756	0.603842	0.0776828
BRAD3257_v2_1093	CDS	1	1045699	1045938	240	NA	NA	protein_of_unknown_function	0.583333	0.416667	178.195	291.292	133.507	106.439	351.4	237.105	150.717	131.324	197.497	-0.831095	0.562102	0.15858	197.497	-0.908404	0.532774	0.34091	197.497	-0.276568	0.825553	0.978553	197.497	-0.199259	0.870998	0.97784	197.497	-1.10766	0.464045	0.0131791
BRAD3257_v2_1094	CDS	3	1046121	1047077	957	NA	NA	putative_hydrolase_or_acyltransferase_of_alpha/beta_superfamily	0.656217	0.343783	109.449	174.634	95.4684	74.507	206.405	127.334	140.594	90.2853	127.335	-0.614377	0.653212	0.362916	127.335	-0.438831	0.737732	0.582924	127.335	-0.186995	0.878434	0.998551	127.335	-0.36254	0.777794	0.949165	127.335	-0.801371	0.573803	0.114143
BRAD3257_v2_1095	CDS	-2	1047119	1047514	396	cycA	NA	Cytochrome_c-550	0.588384	0.411616	3603.69	2637.89	4070.09	5842.76	1900.29	2378.37	2213.52	3930.49	3322.14	0.571386	1.48595	0.369133	3322.14	0.442156	1.35863	0.555055	3322.14	0.461353	1.37683	0.911856	3322.14	0.590583	1.50586	0.797599	3322.14	1.03274	2.04591	0.0243341
BRAD3257_v2_1096	CDS	1	1047778	1049271	1494	glcD	gox_yghM	glycolate_oxidase_subunit_FAD-linked	0.651272	0.348728	1491.59	1636.05	1719.92	1296.42	1731.41	1678.76	1399.2	1410.71	1545.51	-0.0485502	0.966908	0.945503	1545.51	-0.258273	0.836088	0.650675	1545.51	-0.115236	0.923231	0.998551	1545.51	0.0944868	1.06769	0.988296	1545.51	-0.163787	0.892679	0.708853
BRAD3257_v2_1097	CDS	-2	1049447	1049785	339	NA	NA	conserved_protein_of_unknown_function	0.60472	0.39528	29.8498	29.6949	41.0216	39.737	30.7049	35.1267	21.3704	44.1167	33.9527	0.357868	1.28153	NA	33.9527	-0.00367857	0.997453	NA	33.9527	-0.119969	0.920207	NA	33.9527	0.241577	1.18228	0.976293	33.9527	0.237899	1.17927	0.724457
BRAD3257_v2_1098	CDS	3	1050084	1051319	1236	glcE	NA	Glycolate_oxidase_subunit	0.690939	0.309061	1304.35	1097.3	1332.08	1804.49	771.034	1078.68	1745.62	1538.95	1334.06	0.346162	1.27117	0.563947	1334.06	0.741444	1.67185	0.342523	1334.06	0.335653	1.26195	0.964686	1334.06	-0.0596282	0.959511	0.990944	1334.06	0.681816	1.60416	0.0913294
BRAD3257_v2_1099	CDS	3	1051320	1052642	1323	glcF	_yghL_gox	glycolate_oxidase_iron-sulfur_subunit	0.661376	0.338624	1544.96	1702.51	1605.81	1330.48	2239.75	2032.96	1462.18	1783.13	1712.72	-0.134488	0.910993	0.835447	1712.72	-0.366772	0.775516	0.504883	1712.72	-0.365914	0.775977	0.898856	1712.72	-0.13363	0.911535	0.986485	1712.72	-0.500402	0.70691	0.163044
BRAD3257_v2_1100	CDS	3	1052727	1053089	363	NA	NA	conserved_protein_of_unknown_function	0.603306	0.396694	5128.75	5133.68	3958.21	5100.53	6255.27	6144.24	5033.28	5358.64	5264.07	-0.167567	0.890343	0.779898	5264.07	-0.237377	0.848286	0.666683	5264.07	-0.254241	0.838428	0.969413	5264.07	-0.18443	0.879996	0.96729	5264.07	-0.421807	0.746489	0.226833
BRAD3257_v2_1101	CDS	2	1053479	1054501	1023	NA	NA	conserved_exported_protein_of_unknown_function	0.608993	0.391007	11380.9	10379.1	19324.9	22112.2	9950.09	15002	9874.23	11372.9	13674.5	0.841391	1.79178	0.0692051	13674.5	-0.209491	0.864842	0.754525	13674.5	-0.178466	0.883642	0.998551	13674.5	0.872416	1.83073	0.11071	13674.5	0.662925	1.58329	0.0889377
BRAD3257_v2_1102	CDS	-3	1054888	1056648	1761	NA	NA	conserved_membrane_protein_of_unknown_function	0.65247	0.34753	951.577	990.536	1021.06	828.092	1074.67	1125.52	1132.63	932.606	1007.09	-0.0656123	0.95554	0.927456	1007.09	-0.0846482	0.943014	0.90133	1007.09	-0.166425	0.891048	0.998551	1007.09	-0.147389	0.902883	0.978474	1007.09	-0.232037	0.851432	0.575507
BRAD3257_v2_1103	CDS	2	1056941	1058605	1665	yghK	glcA	glycolate_transporter	0.645646	0.354354	208.044	174.634	223.754	691.85	179.112	247.35	224.951	758.191	338.486	0.865281	1.82169	0.283608	338.486	0.833163	1.78159	0.404716	338.486	-0.105597	0.92942	0.998551	338.486	-0.073479	0.950344	0.993306	338.486	0.759684	1.69312	0.235306
BRAD3257_v2_1104	CDS	2	1058738	1059136	399	NA	NA	Heat_shock_protein	0.641604	0.358396	783.332	501.277	613.086	901.889	539.041	728.879	1022.4	1045.46	766.921	0.20748	1.15467	0.800191	766.921	0.613703	1.53018	0.400826	766.921	0.01467	1.01022	0.998551	766.921	-0.391552	0.762309	0.919843	766.921	0.22215	1.16647	0.690686
BRAD3257_v2_1105	CDS	-3	1059496	1060707	1212	NA	NA	conserved_exported_protein_of_unknown_function	0.646865	0.353135	1053.79	890.846	1085.95	947.303	885.324	1078.68	1057.27	1111.12	1013.79	0.0597288	1.04227	0.934597	1013.79	0.131599	1.09551	0.838181	1013.79	-0.0140598	0.990302	0.998551	1013.79	-0.0859297	0.942177	0.990379	1013.79	0.0456689	1.03216	0.929212
BRAD3257_v2_1106	CDS	-3	1060909	1062540	1632	groEL	mopA	chaperone_Hsp60_peptide-dependent_ATPase_heat_shock_protein	0.666667	0.333333	2804.08	2267.41	5235.85	8082.23	992.791	1984.66	2232.64	5984.48	3698.02	1.07529	2.10714	0.125136	3698.02	1.09681	2.13882	0.34091	3698.02	0.566133	1.48055	0.908288	3698.02	0.544606	1.45862	0.900979	3698.02	1.64142	3.11973	0.00191753
BRAD3257_v2_1107	CDS	-1	1062750	1063046	297	groS	groES_mopA_groE_hdh_mopB_TabB	Cpn10_chaperonin_GroES_small_subunit_of_GroESL	0.606061	0.393939	2957.85	2332.46	3476.39	5690.2	1472.13	2366.66	2710.66	4638.41	3205.6	0.661413	1.58163	0.316745	3205.6	0.774456	1.71054	0.354999	3205.6	0.380158	1.30148	0.969413	3205.6	0.267115	1.2034	0.96729	3205.6	1.04157	2.05847	0.0323198
BRAD3257_v2_1108	CDS	3	1063362	1063883	522	NA	NA	conserved_protein_of_unknown_function	0.691571	0.308429	957.909	1231.63	1220.21	1169.4	945.028	1047.95	1026.9	1238.35	1104.67	0.115765	1.08355	0.862761	1104.67	0.169693	1.12482	0.792926	1104.67	0.124818	1.09037	0.998551	1104.67	0.0708906	1.05036	0.99038	1104.67	0.240583	1.18147	0.572802
BRAD3257_v2_1109	CDS	-2	1064036	1064821	786	NA	NA	conserved_protein_of_unknown_function	0.638677	0.361323	785.141	613.694	748.83	1971.95	629.45	1043.56	1183.24	1957.55	1116.68	0.738801	1.66879	0.316745	1116.68	0.704582	1.62967	0.431639	1116.68	-0.19683	0.872465	0.998551	1116.68	-0.162611	0.893407	0.988296	1116.68	0.541971	1.45596	0.371773
BRAD3257_v2_1110	CDS	2	1065137	1065946	810	NA	NA	conserved_exported_protein_of_unknown_function	0.650617	0.349383	124.827	133.627	162.595	343.442	117.702	295.65	274.44	451.427	237.964	0.725972	1.65401	0.339092	237.964	0.622841	1.5399	0.486521	237.964	-0.505805	0.704267	0.937747	237.964	-0.402675	0.756455	0.949165	237.964	0.220167	1.16487	0.762861
BRAD3257_v2_1111	CDS	-2	1066052	1066267	216	NA	NA	protein_of_unknown_function	0.597222	0.402778	171.863	163.322	128.286	96.5042	185.935	124.407	143.969	119.012	141.662	-0.507851	0.703269	0.386065	141.662	-0.20654	0.866613	0.792926	141.662	0.102469	1.07361	0.998551	141.662	-0.198843	0.871249	0.976293	141.662	-0.405382	0.755036	0.399026
BRAD3257_v2_1112	CDS	-2	1066589	1067416	828	NA	NA	conserved_protein_of_unknown_function	0.682367	0.317633	2841.16	4962.58	2042.13	910.404	4250.92	2521.8	2809.64	1722.6	2757.65	-1.08262	0.472169	0.11013	2757.65	-0.450724	0.731676	0.610893	2757.65	0.161437	1.1184	0.998551	2757.65	-0.470463	0.721733	0.927512	2757.65	-0.921187	0.528074	0.0962874
BRAD3257_v2_1113	CDS	-1	1067544	1068389	846	NA	NA	conserved_protein_of_unknown_function	0.665485	0.334515	325.635	642.682	275.963	246.228	579.981	380.539	498.267	315.999	408.162	-0.731286	0.602367	0.275452	408.162	-0.195962	0.872991	0.831968	408.162	0.0119448	1.00831	0.998551	408.162	-0.523379	0.69574	0.881614	408.162	-0.719341	0.607375	0.166744
BRAD3257_v2_1114	CDS	-2	1068386	1069441	1056	NA	NA	putative_enzyme	0.662879	0.337121	1064.64	1921.68	1156.81	859.314	2301.16	1296.76	1166.37	1025.97	1349.09	-0.471639	0.721145	0.512564	1349.09	-0.595988	0.661591	0.450102	1349.09	-0.224533	0.855872	0.998551	1349.09	-0.100184	0.932914	0.99038	1349.09	-0.696172	0.617208	0.16997
BRAD3257_v2_1115	CDS	-3	1069528	1070505	978	hisG	NA	ATP_phosphoribosyltransferase	0.675869	0.324131	364.53	305.433	516.126	607.409	197.876	245.887	272.191	511.959	377.676	0.645558	1.56434	0.28621	377.676	0.698231	1.62251	0.367869	377.676	0.501812	1.41599	0.878112	377.676	0.449139	1.36522	0.896391	377.676	1.14737	2.2151	0.00970113
BRAD3257_v2_1116	CDS	-3	1070509	1071660	1152	hisZ	NA	ATP_phosphoribosyltransferase_regulatory_subunit	0.669271	0.330729	748.055	616.522	877.116	856.475	371.87	459.574	660.232	758.191	668.504	0.319142	1.24759	0.54234	668.504	0.704884	1.63001	0.34091	668.504	0.65285	1.57227	0.467899	668.504	0.267108	1.20339	0.949165	668.504	0.971992	1.96155	0.00461969
BRAD3257_v2_1117	CDS	-3	1071793	1072548	756	NA	NA	Ribosomal_RNA_small_subunit_methyltransferase_E	0.693122	0.306878	115.781	178.876	155.882	116.373	78.468	87.8167	111.351	122.09	120.83	-0.103183	0.930977	0.907419	120.83	0.413944	1.33232	0.575083	120.83	0.710229	1.63606	0.648372	120.83	0.193102	1.14322	0.977527	120.83	0.607046	1.52314	0.198502
BRAD3257_v2_1118	CDS	2	1072760	1073422	663	NA	NA	conserved_exported_protein_of_unknown_function	0.666667	0.333333	4067.72	3340.67	4310.25	3158.39	2539.98	2594.98	3004.22	3011.22	3253.43	0.0108031	1.00752	0.988323	3253.43	0.209008	1.15589	0.736078	3253.43	0.484628	1.39922	0.740797	3253.43	0.286422	1.21961	0.94131	3253.43	0.495431	1.40974	0.188371
BRAD3257_v2_1119	CDS	1	1073419	1074351	933	ubiA	NA	4-hydroxybenzoate_octaprenyltransferase	0.650589	0.349411	1154.19	1049.22	1133.69	949.431	730.094	844.504	1107.88	897.723	983.342	-0.0745598	0.949632	0.918672	983.342	0.320059	1.24838	0.577067	983.342	0.445196	1.3615	0.787155	983.342	0.0505773	1.03568	0.990944	983.342	0.370636	1.29292	0.342043
BRAD3257_v2_1120	CDS	-2	1074359	1074877	519	NA	NA	conserved_protein_of_unknown_function	0.684008	0.315992	130.254	108.881	132.015	328.54	90.4088	127.334	159.715	229.817	163.371	0.754783	1.68738	0.285554	163.371	0.656758	1.57654	0.448325	163.371	0.097856	1.07018	0.998551	163.371	0.195881	1.14542	0.988296	163.371	0.852639	1.8058	0.117887
BRAD3257_v2_1121	CDS	1	1075141	1076532	1392	NA	NA	putative_Zn-dependent_protease	0.681753	0.318247	2837.54	5139.33	2315.11	1387.25	4008.69	2839.41	3851.16	2216.09	3074.32	-0.893714	0.538227	0.180481	3074.32	-0.14178	0.9064	0.888477	3074.32	0.179887	1.1328	0.998551	3074.32	-0.572047	0.672662	0.872415	3074.32	-0.713827	0.609701	0.182148
BRAD3257_v2_1122	CDS	3	1076703	1077509	807	NA	NA	Inositol_monophosphatase_family_protein	0.67658	0.32342	1233.79	1695.44	701.842	616.634	1407.31	1295.3	1634.27	851.555	1179.52	-0.985103	0.50519	0.0754014	1179.52	-0.103765	0.930601	0.908249	1179.52	0.100666	1.07227	0.998551	1179.52	-0.780673	0.582095	0.503991	1179.52	-0.884438	0.541699	0.0531497
BRAD3257_v2_1123	CDS	1	1077571	1077813	243	NA	NA	conserved_protein_of_unknown_function	0.600823	0.399177	2755.23	2456.19	2809.61	2985.95	2742.97	2091.5	2343.99	2600.83	2598.28	0.141803	1.10328	0.828088	2598.28	0.030318	1.02124	0.96883	2598.28	0.100186	1.07191	0.998551	2598.28	0.211671	1.15803	0.966931	2598.28	0.241989	1.18262	0.559857
BRAD3257_v2_1124	CDS	3	1077810	1078523	714	NA	NA	conserved_protein_of_unknown_function	0.641457	0.358543	1767.47	1718.06	1650.56	1419.18	1835.47	1839.76	1774.86	1521.51	1690.86	-0.171315	0.888033	0.765037	1690.86	-0.146751	0.903282	0.80217	1690.86	-0.0714374	0.951689	0.998551	1690.86	-0.0960014	0.935623	0.988296	1690.86	-0.242752	0.845131	0.520988
BRAD3257_v2_1125	CDS	1	1078516	1079820	1305	kdtA	NA	3-deoxy-D-manno-octulosonic_acid_transferase-like_protein	0.674329	0.32567	585.238	740.957	582.506	488.908	552.688	623.499	663.606	585.829	602.904	-0.282991	0.821885	0.620235	602.904	0.0792508	1.05647	0.913308	602.904	0.159016	1.11653	0.998551	602.904	-0.203226	0.868606	0.96729	602.904	-0.123975	0.917656	0.798601
BRAD3257_v2_1126	CDS	2	1079813	1080829	1017	lpxK	NA	Tetraacyldisaccharide_4'-kinase	0.6765	0.3235	175.481	246.75	175.274	166.044	144.995	194.66	254.195	174.415	191.477	-0.270283	0.829157	0.713201	191.477	0.289109	1.22189	0.694668	191.477	0.273018	1.20833	0.978553	191.477	-0.286375	0.81996	0.959711	191.477	0.00273419	1.0019	0.995857
BRAD3257_v2_1127	CDS	-2	1081217	1081378	162	NA	NA	protein_of_unknown_function	0.580247	0.419753	1.80908	0.70702	0.745847	0.70959	6.82331	1.46361	2.24951	11.2857	3.2242	-0.14643	0.903484	NA	3.2242	0.394829	1.31479	NA	3.2242	-0.520781	0.696994	NA	3.2242	-1.06204	0.478954	NA	3.2242	-0.667211	0.629723	NA
BRAD3257_v2_1128	CDS	-3	1081375	1081572	198	NA	NA	conserved_protein_of_unknown_function	0.555556	0.444444	5.42724	1.41404	2.98339	1.41918	10.235	5.85445	4.49902	30.7791	7.82642	-0.194883	0.873644	NA	7.82642	0.665051	1.58562	NA	7.82642	-0.521256	0.696765	NA	7.82642	-1.38119	0.383902	NA	7.82642	-0.716139	0.608724	NA
BRAD3257_v2_1129	CDS	-2	1081898	1082275	378	NA	NA	putative_TadE_family_protein	0.624339	0.375661	19.8999	26.8668	25.3588	26.9644	56.2923	35.1267	31.4932	33.857	31.9824	0.121675	1.088	NA	31.9824	-0.383555	0.766546	NA	31.9824	-0.766948	0.587659	NA	31.9824	-0.261718	0.834094	0.96875	31.9824	-0.645273	0.639372	0.233787
BRAD3257_v2_1130	CDS	-3	1082272	1082775	504	NA	NA	conserved_protein_of_unknown_function	0.613095	0.386905	71.4587	62.2178	58.1761	56.0576	76.7622	84.8895	78.7329	59.5062	68.4751	-0.197297	0.872183	0.801671	68.4751	-0.199402	0.870911	0.801522	68.4751	-0.242107	0.845509	0.989823	68.4751	-0.240001	0.846744	0.96729	68.4751	-0.439404	0.737439	0.359284
BRAD3257_v2_1131	CDS	-1	1082787	1084112	1326	NA	NA	conserved_protein_of_unknown_function	0.607843	0.392157	284.026	259.477	231.958	241.261	361.635	247.35	348.674	209.298	272.96	-0.173299	0.886813	0.835008	272.96	-0.10881	0.927352	0.90133	272.96	-0.141218	0.906753	0.998551	272.96	-0.205706	0.867114	0.976293	272.96	-0.314516	0.80412	0.551205
BRAD3257_v2_1132	CDS	1	1084129	1084353	225	NA	NA	protein_of_unknown_function	0.537778	0.462222	8.14087	13.4334	8.20432	7.0959	6.82331	10.2453	12.3723	6.15582	9.0589	-0.335162	0.792695	NA	9.0589	0.0561025	1.03965	NA	9.0589	0.220319	1.16499	NA	9.0589	-0.170946	0.88826	0.988296	9.0589	-0.114843	0.923483	NA
BRAD3257_v2_1133	CDS	3	1084350	1084646	297	NA	NA	conserved_exported_protein_of_unknown_function	0.632997	0.367003	600.615	441.888	358.752	483.231	424.751	453.72	851.44	457.582	508.997	-0.261897	0.833991	0.74556	508.997	0.49033	1.40477	0.507281	508.997	0.209233	1.15607	0.998551	508.997	-0.542994	0.686345	0.851416	508.997	-0.0526638	0.964154	0.94007
BRAD3257_v2_1134	CDS	-3	1084663	1084890	228	NA	NA	conserved_protein_of_unknown_function	0.662281	0.337719	2269.49	2786.37	2021.25	1266.62	4702.97	2679.87	2219.14	1571.79	2439.69	-0.52129	0.696749	0.441699	2439.69	-0.812305	0.569471	0.342824	2439.69	-0.462845	0.725554	0.911856	2439.69	-0.171829	0.887716	0.988296	2439.69	-0.984135	0.505529	0.0378998
BRAD3257_v2_1135	NA	NA	NA	NA	NA	NA	NA	NA	NA	NA	54.2724	68.581	53.701	43.9946	98.938	33.6631	47.2398	71.8179	59.026	-0.255483	0.837707	0.801671	59.026	-0.108987	0.927239	0.9239	59.026	-0.0736519	0.95023	NA	59.026	-0.220148	0.858478	0.983383	59.026	-0.329134	0.796014	0.633683
BRAD3257_v2_1136	CDS	3	1085007	1085906	900	NA	NA	conserved_protein_of_unknown_function	0.702222	0.297778	341.916	543.699	385.603	229.198	552.688	403.957	381.292	333.44	396.474	-0.447461	0.733332	0.518439	396.474	-0.356215	0.781212	0.646703	396.474	-0.0926828	0.937777	0.998551	396.474	-0.183929	0.880302	0.985645	396.474	-0.540144	0.687702	0.286927
BRAD3257_v2_1137	CDS	-2	1086443	1088065	1623	xseA	NA	Exodeoxyribonuclease_7_large_subunit	0.695009	0.304991	504.734	596.725	475.85	456.976	549.276	463.965	510.639	473.998	504.02	-0.222826	0.856885	0.700925	504.02	-0.0376095	0.974268	0.95549	504.02	0.113037	1.0815	0.998551	504.02	-0.0721799	0.9512	0.99038	504.02	-0.109789	0.926723	0.813437
BRAD3257_v2_1138	CDS	1	1088203	1089213	1011	NA	NA	Lysophospholipase	0.664688	0.335312	98.5949	98.2758	146.932	105.729	139.878	120.016	84.3567	92.3373	110.765	0.32075	1.24898	0.615816	110.765	-0.489123	0.712458	0.471882	110.765	-0.353277	0.782804	0.960251	110.765	0.456595	1.3723	0.872415	110.765	-0.0325274	0.977706	0.959225
BRAD3257_v2_1139	CDS	3	1089210	1089764	555	NA	NA	conserved_membrane_protein_of_unknown_function	0.628829	0.371171	78.695	80.6003	93.2309	70.2494	114.29	98.062	85.4815	63.6101	85.5275	0.0317636	1.02226	0.970923	85.5275	-0.44443	0.734875	0.526966	85.5275	-0.359814	0.779265	0.967265	85.5275	0.116379	1.08401	0.988296	85.5275	-0.32805	0.796612	0.515309
BRAD3257_v2_1140	CDS	1	1089769	1090068	300	NA	NA	conserved_protein_of_unknown_function	0.663333	0.336667	46.1316	62.2178	60.4136	54.6384	69.9389	52.69	64.1111	44.1167	56.7823	0.0691914	1.04913	0.9423	56.7823	-0.149503	0.901561	0.872968	56.7823	-0.141801	0.906387	NA	56.7823	0.0768937	1.05474	0.99038	56.7823	-0.0726096	0.950916	0.916496
BRAD3257_v2_1141	CDS	2	1089959	1090729	771	NA	NA	protein_of_unknown_function	0.553826	0.446174	104.927	101.104	79.8056	104.31	153.524	143.434	119.224	85.1555	111.436	-0.142548	0.905918	0.856378	111.436	-0.476393	0.718772	0.481183	111.436	-0.465266	0.724338	0.876805	111.436	-0.131421	0.912932	0.988296	111.436	-0.607814	0.65619	0.16407
BRAD3257_v2_1142	CDS	-3	1090990	1091205	216	NA	NA	protein_of_unknown_function	0.638889	0.361111	0.904541	3.5351	0	0.70959	3.41165	0	2.24951	0	1.3513	-0.448378	0.732867	NA	1.3513	-0.0998817	0.93311	NA	1.3513	0.146278	1.10671	NA	1.3513	-0.202218	0.869213	NA	1.3513	-0.302099	0.811071	NA
BRAD3257_v2_1143	CDS	2	1091228	1092511	1284	purD	adth(a)_adtha	phosphoribosylglycinamide_synthetase_phosphoribosylamine-glycine_ligase	0.669782	0.330218	262.317	225.54	334.885	303.705	144.995	159.534	247.446	342.674	252.637	0.353323	1.2775	0.533945	252.637	0.853371	1.80672	0.311041	252.637	0.603328	1.51922	0.671111	252.637	0.10328	1.07421	0.988296	252.637	0.956651	1.9408	0.0125014
BRAD3257_v2_1144	CDS	1	1092751	1093653	903	NA	NA	Fluoroacetate_dehalogenase	0.646733	0.353267	407.043	388.861	613.086	449.88	255.874	292.722	311.557	382.687	387.714	0.379785	1.30115	0.491054	387.714	0.304253	1.23478	0.632468	387.714	0.482212	1.39688	0.787155	387.714	0.557745	1.47197	0.675165	387.714	0.861998	1.81755	0.0232542
BRAD3257_v2_1145	CDS	-3	1094182	1095348	1167	NA	NA	transposase	0.655527	0.344473	116.686	133.627	105.91	91.5371	148.407	134.652	125.973	114.909	121.463	-0.311921	0.805569	0.595386	121.463	-0.208675	0.865332	0.76071	121.463	-0.15627	0.897342	0.998551	121.463	-0.259516	0.835368	0.957216	121.463	-0.46819	0.722871	0.259764
BRAD3257_v2_1146	CDS	-1	1095495	1095953	459	tadA	NA	tRNA-specific_adenosine_deaminase	0.660131	0.339869	190.858	235.438	216.296	159.658	192.758	241.496	209.205	206.22	206.491	-0.164281	0.892373	0.826233	206.491	-0.0585206	0.960248	0.941391	206.491	-0.0237301	0.983686	0.998551	206.491	-0.129491	0.914154	0.988296	206.491	-0.188011	0.877815	0.714681
BRAD3257_v2_1147	NA	NA	NA	NA	NA	NA	NA	NA	NA	NA	25.3271	36.7651	20.8837	19.1589	47.7632	21.9542	22.4951	36.9349	28.9103	-0.485431	0.714284	NA	28.9103	-0.158338	0.896057	NA	28.9103	-0.106469	0.928858	NA	28.9103	-0.433562	0.740431	0.948772	28.9103	-0.5919	0.663469	0.340229
BRAD3257_v2_1148	CDS	3	1096074	1098029	1956	NA	NA	Pseudouridine_synthase	0.697853	0.302147	303.021	392.396	324.443	298.028	267.815	291.259	383.542	366.271	328.347	-0.148308	0.902308	0.825202	328.347	0.386892	1.30757	0.504883	328.347	0.288563	1.22142	0.969413	328.347	-0.246637	0.842859	0.949165	328.347	0.140255	1.1021	0.766889
BRAD3257_v2_1149	CDS	1	1098031	1098588	558	NA	NA	RNA_methyltransferase_RsmD_family	0.657706	0.342294	20.8044	24.7457	28.3422	22.7069	11.9408	24.8814	21.3704	44.1167	24.8636	0.120738	1.08729	NA	24.8636	0.595618	1.51112	NA	24.8636	0.197201	1.14647	NA	24.8636	-0.277679	0.824917	0.969538	24.8636	0.317939	1.24655	0.66155
BRAD3257_v2_1150	CDS	-2	1098590	1100404	1815	mutL	NA	DNA_mismatch_repair_protein_MutL	0.695868	0.304132	378.098	468.048	439.304	454.138	419.633	412.739	435.281	544.79	444.004	0.0712619	1.05064	0.923477	444.004	0.216593	1.16199	0.725219	444.004	0.0223453	1.01561	0.998551	444.004	-0.122986	0.918285	0.988296	444.004	0.0936073	1.06703	0.850267
BRAD3257_v2_1151	CDS	3	1100697	1101014	318	NA	NA	conserved_protein_of_unknown_function	0.603774	0.396226	525.538	429.868	431.845	576.897	902.383	736.197	571.376	714.075	611.022	0.0709742	1.05043	0.931303	611.022	-0.314849	0.803935	0.622575	611.022	-0.700631	0.615303	0.493763	611.022	-0.314808	0.803958	0.939268	611.022	-0.629657	0.64633	0.116863
BRAD3257_v2_1152	CDS	-2	1101248	1102816	1569	NA	NA	conserved_protein_of_unknown_function	0.633525	0.366475	175.481	160.494	147.678	136.951	197.876	193.197	219.327	239.051	183.757	-0.219352	0.858951	0.71487	183.757	0.212656	1.15882	0.728504	183.757	-0.201872	0.869422	0.988838	183.757	-0.633879	0.644442	0.424602	183.757	-0.421223	0.746791	0.274494
BRAD3257_v2_1153	CDS	-2	1102844	1103392	549	NA	NA	conserved_protein_of_unknown_function	0.632058	0.367942	49.7497	63.6318	46.2425	45.4138	80.1739	89.2803	93.3547	97.4671	70.6642	-0.272923	0.827641	0.705863	70.6642	0.155248	1.11361	0.846417	70.6642	-0.505677	0.70433	0.834349	70.6642	-0.933848	0.52346	0.128561	70.6642	-0.7786	0.582932	0.0729564
BRAD3257_v2_1154	CDS	-3	1103437	1103832	396	NA	NA	Lactoylglutathione_lyase	0.626263	0.373737	31.6589	31.8159	26.8505	15.611	64.8214	61.4717	53.9883	49.2465	41.933	-0.471725	0.721102	0.516563	41.933	-0.240453	0.84648	0.783094	41.933	-0.827572	0.563477	NA	41.933	-1.05884	0.480016	0.158436	41.933	-1.2993	0.406324	0.00669439
BRAD3257_v2_1155	CDS	-3	1103833	1104219	387	NA	NA	putative_cytochrome_c	0.653747	0.346253	30.7544	32.5229	28.3422	32.6411	71.6447	46.8356	41.616	33.857	39.7767	-0.0456307	0.968866	0.96581	39.7767	-0.537158	0.689127	0.498061	39.7767	-0.745839	0.596321	NA	39.7767	-0.254312	0.838387	0.968192	39.7767	-0.79147	0.577755	0.113733
BRAD3257_v2_1156	CDS	2	1104524	1104829	306	NA	NA	conserved_exported_protein_of_unknown_function	0.647059	0.352941	342.821	292.706	472.867	433.56	177.406	488.846	393.665	459.634	382.688	0.41519	1.33347	0.603032	382.688	0.286524	1.2197	0.747982	382.688	-0.0575471	0.960896	0.998551	382.688	0.0711188	1.05053	0.990944	382.688	0.357642	1.28133	0.561588
BRAD3257_v2_1157	CDS	-1	1104984	1105400	417	arfB	NA	Peptidyl-tRNA_hydrolase_ArfB	0.685851	0.314149	176.385	203.622	234.196	169.592	153.524	147.825	210.329	194.934	186.301	0.0777993	1.05541	0.922817	186.301	0.382166	1.3033	0.550511	186.301	0.299866	1.23103	0.969413	186.301	-0.00450021	0.996886	0.997421	186.301	0.377665	1.29924	0.392429
BRAD3257_v2_1158	CDS	-2	1105520	1106908	1389	NA	NA	Uncharacterized_zinc_protease-like_protein_y4wB	0.658747	0.341253	1238.32	1485.45	1602.83	1126.12	1432.89	1321.64	1542.04	1250.66	1374.99	0.00222394	1.00154	0.997317	1374.99	0.0179304	1.01251	0.985025	1374.99	-0.0143589	0.990097	0.998551	1374.99	-0.0300653	0.979376	0.995776	1374.99	-0.012135	0.991624	0.984927
BRAD3257_v2_1159	CDS	-3	1106905	1108296	1392	NA	NA	Uncharacterized_zinc_protease_y4wA	0.658764	0.341236	1575.71	1611.3	1759.45	1314.87	1651.24	1567.53	1752.37	1485.6	1589.76	-0.0478843	0.967354	0.948507	1589.76	0.00788818	1.00548	0.994925	1589.76	-0.013058	0.99099	0.998551	1589.76	-0.0688305	0.953411	0.99038	1589.76	-0.0609423	0.958638	0.905304
BRAD3257_v2_1160	CDS	-2	1108502	1109224	723	NA	NA	conserved_protein_of_unknown_function	0.652835	0.347165	5803.53	5859.79	6247.96	4644.98	3647.06	4357.17	5195.25	5335.04	5136.35	-0.0908537	0.938967	0.898212	5136.35	0.363862	1.28687	0.520667	5136.35	0.499694	1.41391	0.708992	5136.35	0.0449783	1.03167	0.992786	5136.35	0.40884	1.32762	0.284086
BRAD3257_v2_1161	CDS	-2	1109321	1109815	495	lspA	NA	Lipoprotein_signal_peptidase	0.630303	0.369697	246.035	288.464	406.487	373.954	175.7	237.105	253.07	496.569	309.673	0.465692	1.38098	0.49078	309.673	0.726821	1.65499	0.364477	309.673	0.31071	1.24032	0.978553	309.673	0.0495814	1.03496	0.994288	309.673	0.776402	1.71285	0.103967
BRAD3257_v2_1162	CDS	-1	1109826	1112870	3045	ileS	ilvS	isoleucyl-tRNA_synthetase	0.648276	0.351724	3476.15	3325.12	5654.27	4473.97	2582.62	2883.32	3206.68	5195.51	3849.7	0.512328	1.42635	0.360429	3849.7	0.551467	1.46557	0.414283	3849.7	0.279771	1.214	0.978553	3849.7	0.240632	1.18151	0.96729	3849.7	0.792098	1.73159	0.0524705
BRAD3257_v2_1163	CDS	-1	1113078	1114049	972	ribF	NA	Riboflavin_biosynthesis_protein_RibF_[Includes:_Riboflavin_kinase_;_FMN_adenylyltransferase]	0.664609	0.335391	625.942	628.541	810.736	666.305	496.396	471.283	578.125	595.062	609.049	0.219736	1.16452	0.692655	609.049	0.257863	1.19571	0.637876	609.049	0.347863	1.27267	0.902213	609.049	0.309735	1.23948	0.914841	609.049	0.567598	1.48205	0.0929472
BRAD3257_v2_1164	CDS	1	1114279	1114674	396	cheY	NA	chemotaxis_regulator_transmitting_signal_to_flagellar_motor_component	0.578283	0.421717	1110.78	833.577	1052.39	2218.18	1339.07	1981.73	1693.88	2504.39	1591.75	0.609561	1.5258	0.380987	1591.75	0.278418	1.21286	0.751159	1591.75	-0.627633	0.647237	0.790065	1591.75	-0.29649	0.814231	0.96729	1591.75	-0.0180723	0.987551	0.982593
BRAD3257_v2_1165	CDS	-2	1114793	1115647	855	NA	NA	conserved_protein_of_unknown_function	0.650292	0.349708	977.808	848.425	832.365	951.56	871.678	1027.46	1366.58	1109.07	998.118	-0.030814	0.978868	0.967599	998.118	0.351693	1.27606	0.53633	998.118	-0.0526895	0.964137	0.998551	998.118	-0.435196	0.739593	0.8296	998.118	-0.0835036	0.943763	0.862866
BRAD3257_v2_1166	CDS	-2	1115663	1117132	1470	NA	NA	conserved_protein_of_unknown_function	0.67551	0.32449	1798.23	2613.85	2033.18	1456.08	3340.01	2634.5	2482.34	2246.87	2325.63	-0.300201	0.812139	0.657575	2325.63	-0.299767	0.812384	0.663941	2325.63	-0.388453	0.763948	0.919466	2325.63	-0.388888	0.763718	0.914841	2325.63	-0.688655	0.620432	0.100461
BRAD3257_v2_1167	CDS	-3	1117381	1118514	1134	NA	NA	putative_membrane_protein	0.661376	0.338624	93.1677	124.436	77.5681	39.0275	76.7622	79.035	118.099	70.7919	84.8609	-0.733492	0.601446	0.281376	84.8609	0.222604	1.16684	0.815661	84.8609	0.394729	1.3147	0.969413	84.8609	-0.561367	0.67766	0.877989	84.8609	-0.338764	0.790719	0.588347
BRAD3257_v2_1168	CDS	-1	1118511	1119113	603	NA	NA	conserved_membrane_protein_of_unknown_function	0.686567	0.313433	110.354	113.123	81.2973	61.7343	93.8205	98.062	123.723	90.2853	96.55	-0.569114	0.67403	0.312188	96.55	0.13683	1.09949	0.870051	96.55	0.194992	1.14472	0.998551	96.55	-0.510952	0.701759	0.842833	96.55	-0.374122	0.771575	0.443481
BRAD3257_v2_1169	CDS	-1	1119201	1120160	960	prmB	NA	50S_ribosomal_protein_L3_glutamine_methyltransferase	0.653125	0.346875	571.67	566.323	479.58	463.362	470.808	461.038	626.489	409.362	506.079	-0.245691	0.843412	0.707161	506.079	0.137252	1.09981	0.851559	506.079	0.2608	1.19814	0.978553	506.079	-0.122143	0.918822	0.988296	506.079	0.0151088	1.01053	0.980379
BRAD3257_v2_1170	CDS	-2	1120160	1120627	468	moaE	chlA5	molybdopterin_synthase_large_subunit	0.65812	0.34188	729.06	865.393	605.628	479.683	962.086	626.426	808.7	508.881	698.232	-0.479928	0.717014	0.45168	698.232	-0.232964	0.850885	0.769718	698.232	0.00581893	1.00404	0.998826	698.232	-0.241145	0.846074	0.968192	698.232	-0.474109	0.719911	0.334472
BRAD3257_v2_1171	CDS	-2	1120829	1121080	252	NA	NA	Molybdopterin_converting_factor_small_subunit	0.662698	0.337302	814.087	903.572	710.046	579.025	902.383	708.388	855.939	623.789	762.154	-0.373858	0.771716	0.514666	762.154	-0.110097	0.926526	0.887994	762.154	0.0845647	1.06037	0.998551	762.154	-0.179196	0.883195	0.976293	762.154	-0.289293	0.818303	0.527292
BRAD3257_v2_1172	CDS	-3	1121077	1121769	693	NA	NA	CDP-diacylglycerol--glycerol-3-phosphate_3-phosphatidyltransferase	0.643579	0.356421	1873.3	2224.29	1346.25	1092.06	2553.62	1608.51	1977.32	1210.64	1735.75	-0.643885	0.639987	0.287298	1735.75	-0.331349	0.794793	0.660103	1735.75	-0.0189838	0.986928	0.998551	1735.75	-0.331521	0.794698	0.949165	1735.75	-0.662869	0.631621	0.158494
BRAD3257_v2_1173	CDS	-2	1121792	1123864	2073	uvrC	NA	excinuclease_UvrABC_endonuclease_subunit	0.656536	0.343464	3392.93	4582.2	2410.58	1471.69	5238.6	3187.75	3550.85	1887.78	3215.3	-0.843629	0.55724	0.210567	3215.3	-0.516439	0.699095	0.525228	3215.3	-0.0650852	0.955889	0.998551	3215.3	-0.392275	0.761927	0.948912	3215.3	-0.908714	0.53266	0.0767108
BRAD3257_v2_1174	CDS	2	1124114	1124737	624	NA	NA	conserved_exported_protein_of_unknown_function	0.626603	0.373397	541.82	398.76	672.754	1800.23	753.976	1479.71	1191.12	1998.59	1104.62	1.03128	2.04384	0.156075	1104.62	0.393713	1.31377	0.674066	1104.62	-0.919629	0.528645	0.61418	1104.62	-0.282062	0.822414	0.969538	1104.62	0.111651	1.08046	0.889421
BRAD3257_v2_1175	CDS	-2	1124909	1125142	234	cspA	NA	major_cold_shock_protein	0.568376	0.431624	2063.26	1951.38	1614.01	2010.98	2580.92	1972.95	1407.07	1800.58	1925.14	-0.13373	0.911472	0.851493	1925.14	-0.458689	0.727647	0.45189	1925.14	-0.165011	0.891922	0.998551	1925.14	0.159948	1.11725	0.978474	1925.14	-0.298741	0.812962	0.491487
BRAD3257_v2_1176	CDS	-2	1125377	1126237	861	rlmJ	NA	Ribosomal_RNA_large_subunit_methyltransferase_J	0.678281	0.321719	344.63	470.876	399.774	349.118	462.279	434.693	349.799	518.115	416.16	-0.110328	0.926377	0.891219	416.16	-0.0413382	0.971753	0.960638	416.16	-0.1209	0.919614	0.998551	416.16	-0.18989	0.876673	0.976293	416.16	-0.231228	0.851909	0.654426
BRAD3257_v2_1177	CDS	-3	1126426	1127118	693	NA	NA	Ribonuclease_I	0.640693	0.359307	587.951	565.616	605.628	620.182	752.27	797.669	660.232	647.387	654.617	0.0825702	1.0589	0.891379	654.617	-0.230758	0.852187	0.655259	654.617	-0.400994	0.757336	0.756712	654.617	-0.0876654	0.941044	0.988296	654.617	-0.318423	0.801946	0.350456
[truncated: 7,800 more rows]
