# Supplementary material for: The Type III Effectome of the Symbiotic Bradyrhizobium vignae Strain ORS3257
Source: Biomolecules. 2021 Oct 28;11(11):1592. doi: 10.3390/biom11111592 (PMC8615406; doi:10.3390/biom11111592)
Supplement: Supplementary file 1 [file biomolecules-11-01592-s001.zip › Table S4_final.xlsx]

## Sheet: Table S3
Table S4. Proteins detected in culture supernatants of ORS3257, the T3SS mutant and derivatives overexpressing TtsI
PSM and emPAI indicate respectively the number of peptide spectrum matches and the exponentially modified protein abundance index corresponding to the relative quantitation of the proteins in the mixture.
OMV is for proteins found in outer membrane vesicles of other strains, reported in the literature.
				ORS3257 WT			OETtsI			∆T3SS			OETtsI∆T3SS
Gene Nbr	Annotation	Description	Mass	Number of PSM	Number of peptides	emPAI	Number of PSM	Number of peptides	emPAI	Number of PSM	Number of peptides	emPAI	Number of PSM	Number of peptides	emPAI	catégorie	OMV
BRAD3257_v2_0003	dnaN	DNA polymerase III, beta subunit	40479	20	8	1.31	-	-	-	12	4	0.59	-	-	-	cytosolic	OMV
BRAD3257_v2_0024	-	conserved protein of unknown function	35319	-	-	-	8	4	0.67	-	-	-	-	-	-	unknown	unknown
BRAD3257_v2_0026	trpS	Tryptophan--tRNA ligase	38622	3	3	0.22	-	-	-	-	-	-	-	-	-	cytosolic	cytosolic
BRAD3257_v2_0045	nusA	transcription termination/antitermination L factor	59320	18	6	0.65	3	3	0.17	2	1	0.085	-	-	-	cytosolic	cytosolic
BRAD3257_v2_0047	infB	translation initiation factor IF-2	96174	3	2	0.05	-	-	-	-	-	-	-	-	-	cytosolic	cytosolic
BRAD3257_v2_0052	pnp	polynucleotide phosphorylase/polyadenylase	78262	16	1	0.43	9	7	0.35	27	9	0.65	3	1	0.1	unknown	OMV
BRAD3257_v2_0053	katG	catalase/hydroperoxidase HPI(I)	79315	18	1	0.37	9	7	0.36	5	2	0.13	-	-	-	unknown	unknown
BRAD3257_v2_0080	trxA	thioredoxin 1	11436	-	-	-	-	-	-	7	2	1.005	-	-	-	cytosolic	OMV
BRAD3257_v2_0091	rpsA	30S ribosomal subunit protein S1	62938	17	1	0.565	10	8	0.52	15	5	0.44	9	4	0.315	cytosolic	OMV
BRAD3257_v2_0097	ohr	Organic hydroperoxide resistance protein	14162	9	4	0.755	-	-	-	-	-	-	-	-	-	unknown	unknown
BRAD3257_v2_0099	ugpB	glycerol-3-phosphate transporter subunit ; periplasmic-binding component of ABC superfamily	47823	22	2	0.86	5	5	0.42	15	5	0.53	-	-	-	membrane	membrane
BRAD3257_v2_0117	-	conserved protein of unknown function	22753	2	3	0.25	-	-	-	-	-	-	-	-	-	unknown	unknown
BRAD3257_v2_0124	-	putative nucleoside-diphosphate sugar epimerase	34038	2	1	0.155	6	5	0.7	-	-	-	-	-	-	unknown	unknown
BRAD3257_v2_0158	pyrF	Orotidine 5'-phosphate decarboxylase	24490	2	1	0.23	-	-	-	-	-	-	-	-	-	cytosolic	cytosolic
BRAD3257_v2_0163	dnaK	chaperone Hsp70 in DNA biosynthesis/cell division	68342	43	1	1.455	16	14	1.1	37	11	1.045	8	3	0.235	membrane	membrane
BRAD3257_v2_0164	-	conserved exported protein of unknown function	33369	11	18	0.685	-	-	-	6	3	0.44	-	-	-	exported	exported
BRAD3257_v2_0166	pncA	Pyrazinamidase/nicotinamidase	25793	8	0	0.605	-	-	-	-	-	-	-	-	-	unknown	unknown
BRAD3257_v2_0167	grpE	Protein GrpE	22053	9	1	0.555	-	-	-	8	2	0.615	-	-	-	cytosolic	cytosolic
BRAD3257_v2_0172	-	conserved protein of unknown function	41707	7	1	0.28	-	-	-	3	1	0.125	-	-	-	unknown	unknown
BRAD3257_v2_0200	-	conserved protein of unknown function	25658	17	3	1.45	-	-	-	-	-	-	-	-	-	unknown	unknown
BRAD3257_v2_0207	rho	transcription termination factor	47135	10	12	0.49	-	-	-	7	3	0.295	-	-	-	cytosolic	OMV
BRAD3257_v2_0226	-	Outer membrane lipoprotein-sorting protein	28813	4	0	0.31	-	-	-	-	-	-	-	-	-	membrane	OMV
BRAD3257_v2_0230	amtB	ammonium transporter	50490	6	1	0.16	-	-	-	12	4	0.38	-	-	-	membrane	membrane
BRAD3257_v2_0231	glnK	regulatory protein, P-II 2, for nitrogen assimilation by glutamine synthetase, regulates GlnL (NRII) and GlnE (ATase)	12028	18	3	5.955	12	7	6.39	19	6	8.89	2	1	0.575	membrane	OMV
BRAD3257_v2_0243	-	conserved exported protein of unknown function	10061	18	1	5.635	5	5	2.81	18	3	2.77	-	-	-	exported	exported
BRAD3257_v2_0247	-	Thioredoxin	32792	-	-	-	-	-	-	10	4	0.7	-	-	-	cytosolic	OMV
BRAD3257_v2_0252	-	Glucose/sorbosone dehydrogenase	46718	2	7	0.11	-	-	-	-	-	-	-	-	-	unknown	OMV
BRAD3257_v2_0254	-	conserved protein of unknown function	32798	-	-	-	7	5	0.59	-	-	-	-	-	-	unknown	unknown
BRAD3257_v2_0262	purH	fused IMP cyclohydrolase ; phosphoribosylaminoimidazolecarboxamide formyltransferase	56762	-	-	-	3	2	0.11	-	-	-	-	-	-	cytosolic	cytosolic
BRAD3257_v2_0270	acs	acetyl-CoA synthetase	72483	5	1	0.19	-	-	-	5	2	0.145	-	-	-	cytosolic	cytosolic
BRAD3257_v2_0320	argG	argininosuccinate synthetase	49234	-	-	-	3	2	0.13	-	-	-	-	-	-	cytosolic	cytosolic
BRAD3257_v2_0321	-	Outer membrane protein/peptidoglycan-associated (Lipo)protein	37144	59	14	4.09	12	8	1.37	22	8	1.495	6	3	0.385	membrane	OMV
BRAD3257_v2_0330	sdhA	succinate dehydrogenase, flavoprotein subunit	66981	-	-	-	-	-	-	3	1	0.115	-	-	-	membrane	membrane
BRAD3257_v2_0334	-	Malonyl CoA synthetase	55343	-	-	-	4	2	0.12	-	-	-	-	-	-	unknown	unknown
BRAD3257_v2_0336	-	conserved exported protein of unknown function	19100	-	-	-	-	-	-	-	-	-	6	3	0.885	exported	exported
BRAD3257_v2_0340	leuB	3-isopropylmalate dehydrogenase 2	39870	5	3	0.21	3	2	0.16	6	2	0.395	2	1	0.13	cytosolic	OMV
BRAD3257_v2_0347	mcl	(3S)-malyl-CoA thioesterase	31459	2	12	0.17	-	-	-	-	-	-	-	-	-	unknown	OMV
BRAD3257_v2_0359	rplS	50S ribosomal subunit protein L19	14076	5	1	0.83	-	-	-	-	-	-	-	-	-	cytosolic	OMV
BRAD3257_v2_0362	rpsP	30S ribosomal protein S16	12391	7	1	1.625	-	-	-	-	-	-	-	-	-	cytosolic	OMV
BRAD3257_v2_0365	-	conserved exported protein of unknown function	23672	-	-	-	3	2	0.29	-	-	-	-	-	-	exported	exported
BRAD3257_v2_0366	-	Transcriptional regulator, effector-binding domain/component	26408	15	5	0.58	-	-	-	3	1	0.21	-	-	-	unknown	unknown
BRAD3257_v2_0378	acnA	aconitate hydratase 1	99009	-	-	-	10	8	0.28	-	-	-	-	-	-	cytosolic	OMV
BRAD3257_v2_0390	mdh	Malate dehydrogenase	34350	27	10	2.335	8	5	0.8	24	8	2.165	11	5	0.87	unknown	OMV
BRAD3257_v2_0391	sucC	succinyl-CoA synthetase, beta subunit	42123	15	3	0.965	9	6	0.8	13	5	0.725	3	1	0.125	unknown	OMV
BRAD3257_v2_0393	sucD	succinyl-CoA synthetase alpha chain	30432	2	4	0.18	3	2	0.35	3	1	0.18	-	-	-	cytosolic	OMV
BRAD3257_v2_0394	sucA	2-oxoglutarate decarboxylase, thiamin-requiring	111610	-	-	-	6	6	0.18	-	-	-	-	-	-	cytosolic	OMV
BRAD3257_v2_0395	sucB	dihydrolipoyltranssuccinase	45610	8	3	0.26	7	4	0.31	6	3	0.305	-	-	-	cytosolic	cytosolic
BRAD3257_v2_0396	ygfF	putative NAD(P)-binding oxidoreductase with NAD(P)-binding Rossmann-fold domain	26327	-	-	-	4	2	0.26	-	-	-	-	-	-	unknown	unknown
BRAD3257_v2_0397	lpd	lipoamide dehydrogenase, E3 component is part of three enzyme complexes	49079	3	22	0.105	-	-	-	13	5	0.55	-	-	-	unknown	OMV
BRAD3257_v2_0405	atpH	ATP synthase subunit delta	19657	3	8	0.3	4	3	0.83	3	1	0.3	-	-	-	membrane	OMV
BRAD3257_v2_0406	atpA	F1 sector of membrane-bound ATP synthase, alpha subunit	55261	11	3	0.25	8	6	0.43	11	4	0.34	4	1	0.145	membrane	membrane
BRAD3257_v2_0407	atpG	ATP synthase gamma chain	31319	3	4	0.175	-	-	-	3	1	0.175	-	-	-	membrane	membrane
BRAD3257_v2_0408	atpD	membrane-bound ATP synthase , F1 sector, beta-subunit	51319	50	2	2.545	22	14	1.43	25	10	1.4	9	3	0.355	membrane	membrane
BRAD3257_v2_0409	atpC	ATP synthase epsilon chain	14422	14	6	2.05	-	-	-	3	1	0.8	-	-	-	membrane	membrane
BRAD3257_v2_0414	ctpA	Carboxy-terminal-processing protease	48454	22	5	0.745	7	6	0.54	15	5	0.605	-	-	-	cytosolic	cytosolic
BRAD3257_v2_0454	-	Two-component response regulator	22718	12	20	1.295	-	-	-	9	4	1.04	-	-	-	unknown	unknown
BRAD3257_v2_0458	-	conserved protein of unknown function	25922	2	4	0.215	-	-	-	-	-	-	-	-	-	unknown	unknown
BRAD3257_v2_0482	-	conserved exported protein of unknown function	54206	3	1	0.095	-	-	-	-	-	-	-	-	-	exported	exported
BRAD3257_v2_0497	-	conserved protein of unknown function	27447	2	2	0.2	2	2	0.4	-	-	-	-	-	-	unknown	unknown
BRAD3257_v2_0539	acdS	1-aminocyclopropane-1-carboxylate deaminase	36784	-	-	-	6	5	0.51	-	-	-	-	-	-	cytosolic	cytosolic
BRAD3257_v2_0542	-	conserved protein of unknown function	20441	-	-	-	12	6	1.77	-	-	-	-	-	-	unknown	unknown
BRAD3257_v2_0548	-	Polyhydroxyalkanoate synthesis repressor PhaR	22485	8	5	0.71	11	6	1.55	3	1	0.255	-	-	-	cytosolic	cytosolic
BRAD3257_v2_0550	atoB	acetyl-CoA acetyltransferase	40620	37	1	3.63	29	15	3.07	36	10	2.245	13	5	0.815	cytosolic	OMV
BRAD3257_v2_0551	phbB	Acetoacetyl-CoA reductase	25420	21	1	2.075	3	3	0.73	3	1	0.22	-	-	-	cytosolic	OMV
BRAD3257_v2_0554	-	Hydroxyacylglutathione hydrolase (fragment)	17535	5	1	0.6	-	-	-	2	1	0.345	-	-	-	unknown	unknown
BRAD3257_v2_0557	-	conserved protein of unknown function	28844	7	1	0.325	-	-	-	-	-	-	-	-	-	unknown	unknown
BRAD3257_v2_0572	-	conserved exported protein of unknown function	32921	25	2	2.99	18	11	2.75	44	12	4.875	14	5	1.18	exported	exported
BRAD3257_v2_0577	accA	Acetyl-coenzyme A carboxylase carboxyl transferase subunit alpha	34984	-	-	-	4	3	0.3	3	1	0.15	-	-	-	cytosolic	cytosolic
BRAD3257_v2_0631	-	Substrate-binding protein	42975	-	-	-	-	-	-	6	3	0.325	-	-	-	membrane	OMV
BRAD3257_v2_0643	-	conserved protein of unknown function	22181	7	1	0.725	-	-	-	7	3	0.725	-	-	-	unknown	unknown
BRAD3257_v2_0668	-	Extracellular solute-binding protein, family 5	57550	13	7	0.515	3	2	0.18	2	1	0.09	-	-	-	exported	exported
BRAD3257_v2_0700	gltI	Glutamate/aspartate periplasmic binding protein	33518	14	5	0.985	-	-	-	2	1	0.16	-	-	-	membrane	membrane
BRAD3257_v2_0716	gyaR	Glyoxylate reductase	35577	12	1	0.77	9	5	0.59	4	1	0.15	-	-	-	cytosolic	cytosolic
BRAD3257_v2_0733	modA	molybdate transporter subunit ; periplasmic-binding component of ABC superfamily	27437	35	1	3.755	7	6	1.76	31	8	2.645	5	1	0.2	membrane	membrane
BRAD3257_v2_0742	-	conserved protein of unknown function	15395	7	5	0.68	-	-	-	2	1	0.41	-	-	-	unknown	unknown
BRAD3257_v2_0749	chvI	Transcriptional regulatory protein ChvI	26654	4	1	0.345	-	-	-	2	1	0.21	-	-	-	cytosolic	cytosolic
BRAD3257_v2_0753	pckA	Phosphoenolpyruvate carboxykinase	59313	3	6	0.135	-	-	-	6	3	0.23	-	-	-	cytosolic	cytosolic
BRAD3257_v2_0777	-	Invasion protein B, involved in pathogenesis	18762	10	1	1.055	2	2	0.64	-	-	-	-	-	-	unknown	unknown
BRAD3257_v2_0821	-	Outer-membrane immunogenic protein	26064	-	-	-	-	-	-	2	1	0.215	-	-	-	membrane	membrane
BRAD3257_v2_0828	-	ABC transporter substrate-binding protein	57663	15	4	0.49	2	2	0.18	11	4	0.385	-	-	-	membrane	OMV
BRAD3257_v2_0858	-	conserved exported protein of unknown function	16021	-	-	-	9	3	0.74	-	-	-	-	-	-	exported	exported
BRAD3257_v2_0870	-	Peptide ABC transporter substrate-binding protein	66175	25	1	0.745	7	6	0.41	22	9	0.885	9	4	0.35	membrane	OMV
BRAD3257_v2_0891	etfB	electron transfer flavoprotein beta-subunit	26479	-	-	-	-	-	-	16	6	1.65	2	1	0.21	membrane	membrane
BRAD3257_v2_0892	etfA	electron transfer flavoprotein alpha-subunit	32214	6	4	0.53	2	2	0.33	-	-	-	-	-	-	membrane	membrane
BRAD3257_v2_0896	argH	Argininosuccinate lyase	50464	-	-	-	4	4	0.27	-	-	-	-	-	-	cytosolic	cytosolic
BRAD3257_v2_0911	hisC	Histidinol-phosphate aminotransferase 2	39858	-	-	-	3	3	0.26	-	-	-	-	-	-	cytosolic	cytosolic
BRAD3257_v2_0920	clpB	protein disaggregation chaperone	96706	-	-	-	3	3	0.1	-	-	-	-	-	-	cytosolic	cytosolic
BRAD3257_v2_0926	-	conserved exported protein of unknown function	55775	17	0	0.625	-	-	-	8	4	0.34	4	1	0.09	exported	exported
BRAD3257_v2_0941	-	conserved exported protein of unknown function	20822	4	1	0.715	6	5	1.27	27	8	3.775	2	1	0.28	exported	exported
BRAD3257_v2_0962	-	RNA polymerase sigma factor	19963	-	-	-	2	2	0.59	4	1	0.295	-	-	-	cytosolic	cytosolic
BRAD3257_v2_0964	phyR	Phyllosphere-induced regulator PhyR	29120	19	0	1.205	9	6	0.97	14	4	0.91	-	-	-	unknown	unknown
BRAD3257_v2_0967	-	conserved protein of unknown function	23360	2	1	0.245	-	-	-	-	-	-	-	-	-	unknown	unknown
BRAD3257_v2_0982	-	conserved exported protein of unknown function	15270	11	1	1.63	-	-	-	-	-	-	-	-	-	exported	exported
BRAD3257_v2_0985	sodB	superoxide dismutase, Fe	25209	8	3	0.755	8	6	1.05	10	4	0.905	-	-	-	membrane	membrane
BRAD3257_v2_1015	gltB	glutamate synthase, large subunit	173026	-	-	-	3	3	0.05	-	-	-	-	-	-	cytosolic	cytosolic
BRAD3257_v2_1050	gltI	glutamate and aspartate transporter subunit ; periplasmic-binding component of ABC superfamily	34529	3	1	0.155	3	3	0.3	20	9	2.03	-	-	-	membrane	OMV
BRAD3257_v2_1054	-	D-amino acid aminotransferase	30984	12	7	1.125	4	3	0.57	12	5	0.93	2	1	0.175	unknown	unknown
BRAD3257_v2_1070	galE	UDP-glucose 4-epimerase	35693	-	-	-	5	4	0.4	-	-	-	-	-	-	cytosolic	cytosolic
BRAD3257_v2_1092	-	conserved exported protein of unknown function	9220	4	1	0.845	-	-	-	-	-	-	-	-	-	exported	exported
BRAD3257_v2_1095	cycA	Cytochrome c-550	14138	8	2	1.345	3	2	0.51	4	1	0.83	-	-	-	membrane	membrane
BRAD3257_v2_1101	-	conserved exported protein of unknown function	36873	-	-	-	-	-	-	4	1	0.23	-	-	-	exported	exported
BRAD3257_v2_1105	-	conserved exported protein of unknown function	43087	2	3	0.12	-	-	-	-	-	-	-	-	-	exported	exported
BRAD3257_v2_1106	groEL	chaperone Hsp60, peptide-dependent ATPase, heat shock protein	57196	48	4	2.52	29	18	2.19	29	11	1.48	9	4	0.35	membrane	OMV
BRAD3257_v2_1107	groS	Cpn10 chaperonin GroES, small subunit of GroESL	10690	16	7	10.83	8	5	7.56	19	4	7.285	7	2	3.78	cytosolic	OMV
BRAD3257_v2_1108	-	conserved protein of unknown function	18275	3	0	0.33	-	-	-	-	-	-	-	-	-	unknown	unknown
BRAD3257_v2_1121	-	putative Zn-dependent protease	48637	3	1	0.105	-	-	-	2	1	0.105	-	-	-	membrane	OMV
BRAD3257_v2_1159	-	Uncharacterized zinc protease y4wA	50687	-	-	-	3	3	0.2	-	-	-	-	-	-	membrane	membrane
BRAD3257_v2_1175	cspA	major cold shock protein	8394	4	1	0.97	2	2	1.94	6	1	2.02	-	-	-	cytosolic	cytosolic
BRAD3257_v2_1177	-	Ribonuclease I	26026	-	-	-	-	-	-	2	1	0.215	-	-	-	cytosolic	OMV
BRAD3257_v2_1178	-	conserved exported protein of unknown function	17047	-	-	-	-	-	-	6	3	1.025	-	-	-	exported	exported
BRAD3257_v2_1181	-	conserved exported protein of unknown function	18839	3	1	0.315	-	-	-	3	1	0.315	-	-	-	exported	exported
BRAD3257_v2_1196	prsA	phosphoribosylpyrophosphate synthase	33881	6	1	0.255	-	-	-	-	-	-	-	-	-	membrane	OMV
BRAD3257_v2_1203	rplY	50S ribosomal protein L25	24748	11	11	0.815	3	3	0.44	-	-	-	-	-	-	cytosolic	OMV
BRAD3257_v2_1237	aatA	Aspartate aminotransferase A	43365	18	7	0.865	5	5	0.42	16	5	0.695	2	1	0.12	unknown	unknown
BRAD3257_v2_1238	-	conserved exported protein of unknown function	16132	3	5	0.385	-	-	-	-	-	-	-	-	-	exported	exported
BRAD3257_v2_1254	serC	Phosphoserine aminotransferase	42653	9	2	0.41	-	-	-	8	3	0.41	-	-	-	cytosolic	cytosolic
BRAD3257_v2_1255	serA	D-3-phosphoglycerate dehydrogenase	56403	2	21	0.09	11	7	0.46	-	-	-	-	-	-	cytosolic	cytosolic
BRAD3257_v2_1261	-	Phasin	15675	-	-	-	9	5	2.73	-	-	-	-	-	-	cytosolic	cytosolic
BRAD3257_v2_1272	-	ATPase involved in chromosome partitioning	24026	-	-	-	-	-	-	2	1	0.235	-	-	-	cytosolic	cytosolic
BRAD3257_v2_1281	greA	transcription elongation factor	15429	22	1	6.295	-	-	-	11	4	2.415	-	-	-	cytosolic	cytosolic
BRAD3257_v2_1281	greA	1036	15429	22	1	6.295	1	2	2	11	4	2.415	2	2	2	unknown	unknown
BRAD3257_v2_1350	poxB	pyruvate dehydrogenase (pyruvate oxidase), thiamin-dependent, FAD-binding	62364	-	-	-	14	10	0.8	-	-	-	-	-	-	membrane	OMV
BRAD3257_v2_1382	-	putative cold shock protein y4cH	7096	10	1	4.295	6	4	3.76	12	2	2.015	3	1	1.29	cytosolic	cytosolic
BRAD3257_v2_1406	-	Threonine synthase	40046	-	-	-	-	-	-	3	1	0.13	-	-	-	unknown	unknown
BRAD3257_v2_1407	-	conserved protein of unknown function	30330	3	1	0.18	-	-	-	-	-	-	-	-	-	unknown	unknown
BRAD3257_v2_1410	ilvX	putative acetolactate synthase large subunit IlvX	54554	-	-	-	3	2	0.12	-	-	-	-	-	-	unknown	unknown
BRAD3257_v2_1416	greB	Transcription elongation factor	17234	5	1	0.62	-	-	-	-	-	-	-	-	-	cytosolic	cytosolic
BRAD3257_v2_1424	-	conserved exported protein of unknown function	21340	-	-	-	3	2	0.52	-	-	-	-	-	-	exported	exported
BRAD3257_v2_1437	ctrA	Cell cycle response regulator CtrA	26153	8	1	0.71	-	-	-	8	3	0.59	2	1	0.21	cytosolic	cytosolic
BRAD3257_v2_1440	-	conserved protein of unknown function	16053	4	3	0.68	-	-	-	-	-	-	-	-	-	unknown	unknown
BRAD3257_v2_1459	yagS	putative oxidoreductase with FAD-binding domain	37008	-	-	-	6	4	0.51	-	-	-	-	-	-	membrane	OMV
BRAD3257_v2_1460	-	Aerobic-type carbon monoxide dehydrogenase, large subunit CoxL/CutL-like protein	80061	-	-	-	6	5	0.21	-	-	-	-	-	-	membrane	membrane
BRAD3257_v2_1463	-	Omega-amino acid--pyruvate aminotransferase	48073	-	-	-	6	5	0.46	2	1	0.105	-	-	-	unknown	unknown
BRAD3257_v2_1464	dadA	D-amino acid dehydrogenase	45714	-	-	-	4	3	0.22	-	-	-	-	-	-	membrane	OMV
BRAD3257_v2_1468	-	Amino acid ABC transporter substrate-binding protein	26723	4	1	0.34	-	-	-	2	1	0.205	-	-	-	membrane	OMV
BRAD3257_v2_1666	-	protein of unknown function	11705	2	5	0.6	-	-	-	-	-	-	-	-	-	unknown	unknown
BRAD3257_v2_1669	-	putative N-acetylmuramoyl-L-alanine amidase	53903	2	1	0.095	-	-	-	-	-	-	-	-	-	membrane	membrane
BRAD3257_v2_1688	-	conserved exported protein of unknown function	37369	10	1	0.385	-	-	-	3	1	0.225	-	-	-	exported	exported
BRAD3257_v2_1760	pntA	fragment of pyridine nucleotide transhydrogenase, alpha subunit (part 1)	39377	-	-	-	-	-	-	4	2	0.21	-	-	-	membrane	membrane
BRAD3257_v2_2375	bkdB	Lipoamide acyltransferase component of branched-chain alpha-keto acid dehydrogenase complex	44844	-	-	-	3	3	0.23	-	-	-	-	-	-	membrane	membrane
BRAD3257_v2_2404	-	ABC-type dipeptide transport system, periplasmic component	66020	11	3	0.38	2	2	0.15	13	5	0.415	-	-	-	membrane	OMV
BRAD3257_v2_2405	metQ	DL-methionine transporter subunit ; periplasmic-binding component of ABC superfamily	28213	34	1	3.38	11	7	2.16	29	7	2.035	4	1	0.32	membrane	OMV
BRAD3257_v2_2408	-	putative peroxidase-related enzyme	21317	2	0	0.27	-	-	-	-	-	-	-	-	-	unknown	unknown
BRAD3257_v2_2409	-	ABC transporter substrate-binding protein	41826	3	2	0.2	-	-	-	-	-	-	-	-	-	membrane	OMV
BRAD3257_v2_2420	-	conserved exported protein of unknown function	55001	22	3	0.68	17	10	0.87	30	7	0.81	4	1	0.145	exported	exported
BRAD3257_v2_2496	yqeC	putative 6-phosphogluconate dehydrogenase YqeC	36321	-	-	-	4	3	0.28	-	-	-	-	-	-	membrane	membrane
BRAD3257_v2_2497	-	Transaldolase	102248	-	-	-	7	6	0.2	3	1	0.05	-	-	-	cytosolic	OMV
BRAD3257_v2_2499	yeaG	conserved hypothetical protein; putative nucleoside triphosphate hydrolase domain	73811	-	-	-	4	3	0.13	-	-	-	-	-	-	unknown	unknown
BRAD3257_v2_2522	bam	Indoleacetamide hydrolase	50047	7	10	0.34	-	-	-	-	-	-	-	-	-	unknown	unknown
BRAD3257_v2_2535	-	conserved protein of unknown function	55095	1	-	-	-	-	-	5	1	0.145	-	-	-	unknown	unknown
BRAD3257_v2_2536	-	conserved protein of unknown function	16621	4	2	0.65	5	3	1.3	16	4	2.55	-	-	-	unknown	unknown
BRAD3257_v2_2554	-	putative glconolactonase	33247	3	1	0.16	-	-	-	-	-	-	-	-	-	unknown	unknown
BRAD3257_v2_2571	yjjK	fused putative transporter subunits of ABC superfamily: ATP-binding components	65877	-	-	-	5	3	0.15	-	-	-	-	-	-	cytosolic	OMV
BRAD3257_v2_2577	bfr	bacterioferritin, iron storage and detoxification protein	19045	8	0	0.885	5	3	0.86	-	-	-	-	-	-	membrane	OMV
BRAD3257_v2_2604	-	conserved exported protein of unknown function	17918	36	3	7.41	10	7	1.97	8	3	0.965	2	1	0.34	exported	exported
BRAD3257_v2_2608	-	Spermidine/putrescine-binding periplasmic protein	37886	13	3	0.71	2	2	0.28	14	4	0.645	-	-	-	membrane	OMV
BRAD3257_v2_2674	-	Glycerophosphoryl diester phosphodiesterase	33569	-	-	-	6	4	0.43	-	-	-	-	-	-	membrane	membrane
BRAD3257_v2_2679	-	conserved exported protein of unknown function	24621	14	1	0.815	3	2	0.28	2	1	0.23	-	-	-	exported	exported
BRAD3257_v2_2724	-	conserved exported protein of unknown function	34012	3	1	0.155	-	-	-	13	5	1.05	6	3	0.43	exported	exported
BRAD3257_v2_2729	-	Membrane bound protease	41530	2	4	0.125	-	-	-	7	2	0.215	-	-	-	membrane	membrane
BRAD3257_v2_2730	-	Hydrolase serine protease transmembrane protein	33631	-	-	-	6	4	0.43	-	-	-	-	-	-	membrane	membrane
BRAD3257_v2_2732	htrA	putative periplasmic serine endoprotease DegP-like	52780	16	3	0.58	12	7	0.6	13	5	0.545	2	1	0.095	membrane	membrane
BRAD3257_v2_2751	-	Putatve signal peptide protein	15414	11	5	1.185	-	-	-	3	1	0.41	-	-	-	unknown	unknown
BRAD3257_v2_2776	-	ABC transporter, substrate-binding protein, aliphatic sulfonates family	39152	11	7	0.515	-	-	-	-	-	-	-	-	-	membrane	OMV
BRAD3257_v2_2778	-	ABC transporter substrate-binding protein	39585	3	1	0.21	-	-	-	-	-	-	-	-	-	membrane	OMV
BRAD3257_v2_2809	-	ABC polar amino acid transporter	31954	4	3	0.275	-	-	-	-	-	-	-	-	-	membrane	OMV
BRAD3257_v2_2862	-	protein of unknown function	87324	80	7	1.225	21	13	0.72	21	6	0.335	11	4	0.205	unknown	unknown
BRAD3257_v2_2903	osmC	osmotically inducible, stress-inducible membrane protein	14882	9	1	1.705	-	-	-	9	2	1.05	-	-	-	membrane	membrane
BRAD3257_v2_2910	-	ABC transporter substrate-binding protein	37511	33	3	2.37	3	3	0.45	16	4	0.65	12	2	0.325	membrane	OMV
BRAD3257_v2_2920	-	ABC-type tungstate transport system, permease component	29064	17	5	1.205	-	-	-	9	3	0.655	-	-	-	membrane	OMV
BRAD3257_v2_2926	-	conserved exported protein of unknown function	63633	2	4	0.08	-	-	-	-	-	-	-	-	-	exported	exported
BRAD3257_v2_2962	fghA	S-formylglutathione hydrolase	30774	3	2	0.175	-	-	-	3	1	0.175	-	-	-	unknown	unknown
BRAD3257_v2_2972	-	conserved protein of unknown function	11049	17	9	4.575	15	6	8.05	12	4	5.135	3	1	0.64	unknown	unknown
BRAD3257_v2_2988	-	conserved protein of unknown function	15011	8	4	1.235	-	-	-	3	1	0.425	-	-	-	unknown	unknown
BRAD3257_v2_2994	-	Purine-binding protein BAB2_0673	39083	20	15	1.075	-	-	-	2	1	0.135	-	-	-	membrane	membrane
BRAD3257_v2_3008	qor	quinone oxidoreductase, NADPH-dependent	34426	13	6	0.81	-	-	-	2	1	0.155	-	-	-	unknown	unknown
BRAD3257_v2_3010	-	conserved protein of unknown function	22024	4	4	0.26	3	2	0.5	3	1	0.26	-	-	-	unknown	unknown
BRAD3257_v2_3036	-	ABC-type nitrate/sulfonate/bicarbonate transport system, periplasmic component	35374	18	3	0.91	6	4	0.69	8	2	0.465	-	-	-	membrane	OMV
BRAD3257_v2_3052	-	conserved exported protein of unknown function	42642	15	1	0.765	-	-	-	2	1	0.12	-	-	-	exported	exported
BRAD3257_v2_3100	-	conserved protein of unknown function	48152	12	5	0.245	-	-	-	3	1	0.105	7	2	0.225	unknown	unknown
BRAD3257_v2_3101	-	conserved protein of unknown function	60604	35	2	0.31	-	-	-	2	1	0.085	-	-	-	unknown	unknown
BRAD3257_v2_3117	-	Type 11 methyltransferase	36866	2	1	0.145	-	-	-	-	-	-	-	-	-	unknown	unknown
BRAD3257_v2_3149	-	ABC-type branched-chain amino acid transport system, periplasmic component	45308	2	2	0.115	-	-	-	-	-	-	-	-	-	membrane	OMV
BRAD3257_v2_3164	-	Leu/Ile/Val-binding protein homolog 6	41901	29	2	1.95	8	6	0.64	15	5	0.625	3	1	0.2	unknown	unknown
BRAD3257_v2_3172	metK	methionine adenosyltransferase 1	43621	15	1	0.74	10	7	0.66	20	6	0.915	4	1	0.19	cytosolic	OMV
BRAD3257_v2_3173	ahcY	Adenosylhomocysteinase	52187	18	1	0.73	-	-	-	16	7	0.73	-	-	-	exported	exported
BRAD3257_v2_3182	-	conserved protein of unknown function	25593	1	-	-	-	-	-	4	1	0.36	-	-	-	unknown	unknown
BRAD3257_v2_3195	xanB	Xanthan biosynthesis protein XanB	51312	-	-	-	10	6	0.52	-	-	-	-	-	-	membrane	membrane
BRAD3257_v2_3203	-	Cytochrome c-556	15749	12	6	1.555	3	2	0.79	17	4	2.1	3	1	0.395	membrane	membrane
BRAD3257_v2_3205	-	conserved exported protein of unknown function	13767	16	1	5.865	9	4	1.34	3	1	0.475	-	-	-	exported	exported
BRAD3257_v2_3228	-	conserved protein of unknown function	204761	-	-	-	7	6	0.09	-	-	-	-	-	-	unknown	unknown
BRAD3257_v2_3230	fdxB	2Fe-2S ferredoxin	11831	3	14	0.585	-	-	-	-	-	-	-	-	-	membrane	OMV
BRAD3257_v2_3233	-	conserved exported protein of unknown function	21363	9	6	1.135	5	4	0.86	4	1	0.46	3	1	0.27	exported	exported
BRAD3257_v2_3263	-	conserved protein of unknown function	64247	30	1	1.005	2	2	0.16	13	4	0.29	-	-	-	unknown	unknown
BRAD3257_v2_3264	-	conserved protein of unknown function	63769	16	1	0.47	2	2	0.16	9	3	0.215	-	-	-	unknown	unknown
BRAD3257_v2_3271	-	Flagellin/flagellar hook associated protein	74058	408	8	3.27	86	22	1.58	171	15	1.45	29	8	0.635	exported	exported
BRAD3257_v2_3272	-	Flagellin/flagellar hook associated protein	74007	154	7	2.67	36	12	0.83	72	13	1.215	17	5	0.36	exported	exported
BRAD3257_v2_3273	-	Flagellin/flagellar hook associated protein	73768	135	1	2.47	26	14	0.94	49	7	0.56	14	4	0.29	exported	exported
BRAD3257_v2_3284	dksA	RNA polymerase-binding transcription factor DksA	14358	3	1	0.45	2	2	0.9	-	-	-	-	-	-	cytosolic	cytosolic
BRAD3257_v2_3288	flgG	flagellar component of cell-distal portion of basal-body rod	27558	31	4	3.43	-	-	-	-	-	-	-	-	-	exported	exported
BRAD3257_v2_3289	flgF	Basal body rod protein	27468	12	11	1.31	-	-	-	-	-	-	-	-	-	membrane	OMV
BRAD3257_v2_3312	-	conserved membrane protein of unknown function	34891	25	1	1.09	3	2	0.31	9	3	0.52	-	-	-	membrane	membrane
BRAD3257_v2_3359	alaS	alanyl-tRNA synthetase	97174	-	-	-	5	3	0.1	-	-	-	-	-	-	cytosolic	OMV
BRAD3257_v2_3361	icd	Isocitrate dehydrogenase	45349	34	1	1.87	8	7	0.67	41	12	2.395	15	6	0.865	unknown	unknown
BRAD3257_v2_3379	-	conserved protein of unknown function	11715	3	8	0.59	-	-	-	-	-	-	-	-	-	unknown	unknown
BRAD3257_v2_3381	-	Phosphoribosylformylglycinamidine synthase, purS protein	8313	3	12	0.99	-	-	-	3	1	0.99	-	-	-	cytosolic	cytosolic
BRAD3257_v2_3387	purL	Phosphoribosylformylglycinamidine synthase 2	78999	-	-	-	3	2	0.08	-	-	-	-	-	-	membrane	membrane
BRAD3257_v2_3397	grxC	putative monothiol glutaredoxin-2	11992	-	-	-	-	-	-	5	1	1.075	-	-	-	cytosolic	cytosolic
BRAD3257_v2_3402	rpsD	30S ribosomal protein S4	23509	6	1	0.675	-	-	-	2	1	0.24	3	1	0.4	cytosolic	OMV
BRAD3257_v2_3410	hipO	Hippurate hydrolase	41847	-	-	-	3	2	0.16	-	-	-	-	-	-	unknown	unknown
BRAD3257_v2_3411	purB	Adenylosuccinate lyase	48826	3	6	0.105	-	-	-	-	-	-	-	-	-	cytosolic	cytosolic
BRAD3257_v2_3427	-	conserved protein of unknown function	25475	20	5	1.34	-	-	-	-	-	-	-	-	-	unknown	unknown
BRAD3257_v2_3428	-	conserved protein of unknown function	33735	9	2	0.37	-	-	-	2	1	0.16	2	1	0.16	unknown	unknown
BRAD3257_v2_3431	livJ	leucine/isoleucine/valine transporter subunit ; periplasmic-binding component of ABC superfamily	39718	30	3	2.04	8	7	0.72	22	7	1.19	5	2	0.3	membrane	membrane
BRAD3257_v2_3442	-	conserved protein of unknown function	15522	4	1	0.72	-	-	-	5	1	0.715	-	-	-	unknown	unknown
BRAD3257_v2_3481	groEL	chaperone Hsp60, peptide-dependent ATPase, heat shock protein	57700	89	0	4.755	41	21	2.8	45	13	1.845	25	9	0.98	membrane	OMV
BRAD3257_v2_3482	groS	Cpn10 chaperonin GroES, small subunit of GroESL	11261	27	0	22.72	15	6	25.28	20	5	9.345	13	5	8.93	cytosolic	OMV
BRAD3257_v2_3491	-	Proteasome-type protease	28037	-	-	-	-	-	-	2	1	0.195	-	-	-	membrane	OMV
BRAD3257_v2_3496	-	putative nuleotide-utilizing enzyme, moeA	26459	4	4	0.21	-	-	-	-	-	-	-	-	-	cytosolic	cytosolic
BRAD3257_v2_3511	-	ABC-type dipeptide transport system, periplasmic component	58983	63	1	2.79	15	12	1.04	49	15	1.975	6	1	0.135	membrane	OMV
BRAD3257_v2_3522	-	conserved exported protein of unknown function	13890	12	1	1.91	3	2	0.94	3	1	0.47	-	-	-	exported	exported
BRAD3257_v2_3530	-	conserved protein of unknown function	18811	2	1	0.32	-	-	-	-	-	-	-	-	-	unknown	unknown
BRAD3257_v2_3537	-	ABC transporter substrate-binding protein	47242	37	3	1.745	10	10	1.09	23	9	1.31	4	2	0.24	membrane	OMV
BRAD3257_v2_3558	-	putative signal-transduction protein containing cAMP-binding and CBS domains	15732	-	-	-	-	-	-	3	1	0.7	-	-	-	unknown	unknown
BRAD3257_v2_3571	-	conserved exported protein of unknown function	13363	8	2	1.465	5	4	2.98	15	4	3.16	3	1	0.905	exported	exported
BRAD3257_v2_3596	-	conserved exported protein of unknown function	12170	21	5	5.71	6	3	2.09	20	2	1.67	5	1	1.045	exported	exported
BRAD3257_v2_3672	nusG	transcription termination factor	20668	21	1	3.58	8	7	1.74	13	5	2.05	-	-	-	cytosolic	cytosolic
BRAD3257_v2_3673	rplK	50S ribosomal protein L11	15470	4	9	0.41	-	-	-	-	-	-	-	-	-	cytosolic	OMV
BRAD3257_v2_3674	rplA	50S ribosomal subunit protein L1	24088	10	1	0.96	3	3	0.78	4	1	0.39	-	-	-	cytosolic	OMV
BRAD3257_v2_3678	rplJ	50S ribosomal protein L10	17709	2	8	0.34	-	-	-	2	1	0.34	-	-	-	cytosolic	OMV
BRAD3257_v2_3679	rplL	50S ribosomal subunit protein L7/L12	12879	14	5	2.485	3	2	0.57	8	1	0.96	-	-	-	cytosolic	OMV
BRAD3257_v2_3681	rpoB	RNA polymerase, beta subunit	153632	3	6	0.05	6	6	0.13	10	5	0.155	5	2	0.065	cytosolic	OMV
BRAD3257_v2_3682	rpoC	DNA-directed RNA polymerase beta' chain (Transcriptase beta' chain) (RNA polymerase beta' subunit)	312462	-	-	-	9	9	0.22	3	1	0.045	3	1	0.03	membrane	OMV
BRAD3257_v2_3686	rpsL	30S ribosomal protein S12	13968	3	2	0.465	-	-	-	-	-	-	-	-	-	cytosolic	OMV
BRAD3257_v2_3687	rpsG	30S ribosomal protein S7	17722	11	1	0.975	4	2	0.68	4	1	0.34	-	-	-	cytosolic	OMV
BRAD3257_v2_3688	fusA	protein chain elongation factor EF-G, GTP-binding	76278	5	1	0.14	9	8	0.45	4	2	0.14	3	1	0.065	cytosolic	OMV
BRAD3257_v2_3689	tufB	protein chain elongation factor EF-Tu, possible GTP-binding factor (duplicate of tufA)	43515	39	0	2.41	19	11	1.43	37	11	1.815	15	4	0.54	membrane	OMV
BRAD3257_v2_3691	rplC	50S ribosomal subunit protein L3	25431	4	5	0.365	4	4	1.07	3	1	0.365	-	-	-	cytosolic	OMV
BRAD3257_v2_3692	rplD	50S ribosomal protein L4	22295	4	5	0.43	-	-	-	-	-	-	-	-	-	cytosolic	OMV
BRAD3257_v2_3696	rplV	50S ribosomal subunit protein L22	14091	3	3	0.46	-	-	-	3	1	0.46	-	-	-	cytosolic	OMV
BRAD3257_v2_3697	rpsC	30S ribosomal subunit protein S3	26811	-	-	-	3	3	0.4	-	-	-	-	-	-	cytosolic	OMV
BRAD3257_v2_3698	rplP	50S ribosomal subunit protein L16	15187	4	5	0.74	-	-	-	-	-	-	-	-	-	cytosolic	OMV
BRAD3257_v2_3702	rplX	50S ribosomal subunit protein L24	11129	5	1	0.64	6	4	1.96	2	1	0.64	-	-	-	cytosolic	OMV
BRAD3257_v2_3703	rplE	50S ribosomal subunit protein L5	20982	2	1	0.275	4	3	0.94	4	1	0.47	4	1	0.47	cytosolic	cytosolic
BRAD3257_v2_3705	rpsH	30S ribosomal subunit protein S8	14617	9	5	2.655	3	2	0.82	-	-	-	-	-	-	cytosolic	OMV
BRAD3257_v2_3706	rplF	50S ribosomal subunit protein L6	19234	12	1	1.675	2	2	0.62	-	-	-	-	-	-	cytosolic	OMV
BRAD3257_v2_3707	rplR	50S ribosomal subunit protein L18	13024	3	1	0.515	-	-	-	-	-	-	-	-	-	cytosolic	OMV
BRAD3257_v2_3708	rpsE	30S ribosomal subunit protein S5	21443	3	1	0.27	2	2	0.54	2	1	0.27	-	-	-	cytosolic	OMV
BRAD3257_v2_3710	rplO	50S ribosomal protein L15	17057	13	1	1.575	3	3	1.25	-	-	-	2	1	0.36	cytosolic	OMV
BRAD3257_v2_3712	adk	Adenylate kinase	35653	2	3	0.15	-	-	-	-	-	-	-	-	-	cytosolic	cytosolic
BRAD3257_v2_3713	rpsM	30S ribosomal subunit protein S13	13829	5	5	2.125	2	2	0.94	2	1	0.47	-	-	-	cytosolic	OMV
BRAD3257_v2_3714	rpsK	30S ribosomal subunit protein S11	13944	5	7	0.84	4	3	1.68	3	1	0.465	6	2	0.77	cytosolic	OMV
BRAD3257_v2_3715	rpoA	RNA polymerase, alpha subunit	38081	18	1	1.115	10	9	1.21	17	6	0.9	3	1	0.22	cytosolic	OMV
BRAD3257_v2_3716	rplQ	50S ribosomal subunit protein L17	15474	6	1	1.73	-	-	-	-	-	-	-	-	-	cytosolic	OMV
BRAD3257_v2_3717	-	conserved exported protein of unknown function	34116	11	4	0.885	-	-	-	10	4	0.74	-	-	-	exported	exported
BRAD3257_v2_3725	-	Periplasmic serine protease, Do/DeqQ family	49303	4	6	0.105	-	-	-	-	-	-	-	-	-	membrane	membrane
BRAD3257_v2_3732	bla	Beta-lactamase OXA-5	30978	7	5	0.73	-	-	-	8	4	0.69	-	-	-	unknown	unknown
BRAD3257_v2_3765	-	conserved protein of unknown function	14099	1	-	-	-	-	-	2	1	0.46	-	-	-	unknown	unknown
BRAD3257_v2_3776	-	Anti-oxidant protein	24306	-	-	-	2	2	0.46	24	8	3.54	-	-	-	unknown	unknown
BRAD3257_v2_3793	-	conserved protein of unknown function	18537	1	-	-	-	-	-	2	1	0.325	-	-	-	unknown	unknown
BRAD3257_v2_3883	-	Glutathione S-transferase	24893	2	1	0.225	-	-	-	-	-	-	-	-	-	cytosolic	OMV
BRAD3257_v2_3905	-	Oxidoreductase	37505	-	-	-	4	3	0.27	-	-	-	-	-	-	unknown	unknown
BRAD3257_v2_3918	-	conserved protein of unknown function	15941	11	1	2.27	9	5	1.52	4	1	0.69	-	-	-	unknown	unknown
BRAD3257_v2_3931	ntaA	Nitrilotriacetate monooxygenase component A	48594	9	1	0.355	6	6	0.46	-	-	-	-	-	-	unknown	unknown
BRAD3257_v2_3947	-	Amidase, Asp-tRNAAsn/Glu-tRNAGln amidotransferase A subunit	44049	2	0	0.12	-	-	-	3	1	0.12	-	-	-	unknown	unknown
BRAD3257_v2_3975	-	conserved exported protein of unknown function	54623	31	1	0.965	16	9	0.78	27	7	0.77	5	2	0.205	exported	exported
BRAD3257_v2_3978	dapA	4-hydroxy-tetrahydrodipicolinate synthase	32140	-	-	-	2	2	0.33	10	3	0.58	-	-	-	cytosolic	OMV
BRAD3257_v2_3981	bcpB	BcpB protein	21549	-	-	-	3	2	0.32	-	-	-	-	-	-	cytosolic	cytosolic
BRAD3257_v2_3984	rpoZ	DNA-directed RNA polymerase subunit omega	14416	12	3	1.79	4	3	1.6	6	2	1.965	-	-	-	cytosolic	OMV
BRAD3257_v2_3996	-	conserved exported protein of unknown function	56373	15	16	0.435	-	-	-	12	5	0.5	-	-	-	exported	exported
BRAD3257_v2_4015	-	MarR family transcriptional regulator	19775	7	1	1.11	3	3	1.02	10	4	1.265	-	-	-	cytosolic	cytosolic
BRAD3257_v2_4019	glyA	serine hydroxymethyltransferase	46233	5	14	0.25	-	-	-	16	7	0.96	-	-	-	cytosolic	cytosolic
BRAD3257_v2_4033	ihfA	Integration host factor subunit alpha	12806	3	6	0.525	-	-	-	2	1	0.525	-	-	-	cytosolic	cytosolic
BRAD3257_v2_4045	-	conserved exported protein of unknown function	54483	-	-	-	10	5	0.32	16	4	0.35	-	-	-	exported	exported
BRAD3257_v2_4066	mdeA	Methionine gamma-lyase	45106	9	3	0.56	-	-	-	11	4	0.52	-	-	-	unknown	unknown
BRAD3257_v2_4071	rpsI	30S ribosomal protein S9	17706	5	6	0.915	-	-	-	-	-	-	-	-	-	cytosolic	OMV
BRAD3257_v2_4083	glnA	glutamine synthetase	52591	-	-	-	6	5	0.42	6	3	0.26	-	-	-	membrane	OMV
BRAD3257_v2_4084	glnK	regulatory protein, P-II 2, for nitrogen assimilation by glutamine synthetase, regulates GlnL (NRII) and GlnE (ATase)	12310	14	5	3.69	7	4	3.44	21	5	4.135	-	-	-	membrane	membrane
BRAD3257_v2_4088	tig	Trigger factor	50561	40	1	2.03	4	4	0.44	23	9	1.24	4	1	0.1	unknown	unknown
BRAD3257_v2_4121	nuoC	NADH-quinone oxidoreductase subunit C	23225	-	-	-	6	5	0.9	-	-	-	-	-	-	membrane	membrane
BRAD3257_v2_4127	nqo	NADH-quinone oxidoreductase chain 3	74371	-	-	-	3	3	0.13	-	-	-	-	-	-	membrane	membrane
BRAD3257_v2_4141	-	ABC transporter substrate-binding protein	58789	9	0	0.34	-	-	-	3	1	0.085	-	-	-	membrane	OMV
BRAD3257_v2_4155	-	ABC-type sugar transport system, periplasmic component	36099	2	1	0.145	2	2	0.29	3	1	0.145	-	-	-	membrane	OMV
BRAD3257_v2_4158	-	conserved exported protein of unknown function	18912	26	5	3.53	5	3	1.08	21	5	2.39	-	-	-	exported	exported
BRAD3257_v2_4162	proS	Proline--tRNA ligase	49311	2	1	0.105	-	-	-	-	-	-	-	-	-	cytosolic	cytosolic
BRAD3257_v2_4180	-	Outer-membrane immunogenic protein	25296	2	13	0.22	-	-	-	-	-	-	-	-	-	membrane	membrane
BRAD3257_v2_4184	-	conserved exported protein of unknown function	85591	-	-	-	5	3	0.15	-	-	-	-	-	-	exported	exported
BRAD3257_v2_4185	rpsB	30S ribosomal protein S2	35794	3	1	0.24	4	2	0.18	-	-	-	-	-	-	cytosolic	OMV
BRAD3257_v2_4186	tsf	protein chain elongation factor EF-Ts	32243	4	1	0.27	3	2	0.21	3	1	0.165	-	-	-	cytosolic	OMV
BRAD3257_v2_4188	frr	ribosome recycling factor	20779	13	4	2.34	9	7	1.98	14	5	1.655	-	-	-	cytosolic	cytosolic
BRAD3257_v2_4193	bamA	Outer membrane protein assembly factor BamA	92409	30	13	0.615	10	8	0.36	24	10	0.56	8	3	0.15	membrane	OMV
BRAD3257_v2_4206	gltA	citrate synthase	48538	18	2	0.605	10	6	0.5	27	7	0.96	4	1	0.165	cytosolic	OMV
BRAD3257_v2_4207	gltX	Glutamate--tRNA ligase	52632	-	-	-	4	3	0.19	-	-	-	-	-	-	cytosolic	cytosolic
BRAD3257_v2_4220	-	conserved protein of unknown function	8352	2	2	0.99	-	-	-	-	-	-	-	-	-	unknown	unknown
BRAD3257_v2_4224	lexA	LexA repressor	25629	5	4	0.53	-	-	-	-	-	-	-	-	-	cytosolic	cytosolic
BRAD3257_v2_4229	lldA	L-lactate dehydrogenase	41612	7	2	0.215	-	-	-	-	-	-	-	-	-	cytosolic	cytosolic
BRAD3257_v2_4236	-	conserved protein of unknown function	68599	14	2	0.385	-	-	-	8	3	0.195	-	-	-	unknown	unknown
BRAD3257_v2_4237	tpiA	Triosephosphate isomerase	26001	-	-	-	-	-	-	2	1	0.215	-	-	-	cytosolic	cytosolic
BRAD3257_v2_4248	eno	enolase	45286	15	3	0.815	7	7	0.67	16	7	1.05	3	1	0.18	membrane	membrane
BRAD3257_v2_4249	-	conserved protein of unknown function	40129	4	0	0.13	-	-	-	-	-	-	-	-	-	unknown	unknown
BRAD3257_v2_4250	-	Zn-dependent hydrolase, glyoxylase	35568	3	5	0.15	-	-	-	-	-	-	-	-	-	unknown	unknown
BRAD3257_v2_4257	pdhA	Pyruvate dehydrogenase E1 component subunit alpha	37364	3	3	0.14	-	-	-	3	1	0.14	-	-	-	unknown	OMV
BRAD3257_v2_4258	pdhB	Pyruvate dehydrogenase E1 component subunit beta	49137	12	1	0.465	-	-	-	11	4	0.39	2	1	0.105	unknown	OMV
BRAD3257_v2_4261	pdhC	Dihydrolipoyllysine-residue acetyltransferase component of pyruvate dehydrogenase complex	47010	4	1	0.11	6	3	0.38	-	-	-	-	-	-	cytosolic	OMV
BRAD3257_v2_4263	lpdA	Dihydrolipoyl dehydrogenase	50913	-	-	-	3	2	0.13	-	-	-	-	-	-	cytosolic	OMV
BRAD3257_v2_4264	-	Threonine synthase	45188	3	1	0.115	3	2	0.23	3	1	0.115	4	1	0.115	unknown	unknown
BRAD3257_v2_4309	-	conserved protein of unknown function	46327	4	0	0.175	-	-	-	-	-	-	-	-	-	unknown	unknown
BRAD3257_v2_4311	yajC	Immunogenic membrane protein YajC	13359	3	0	0.495	-	-	-	-	-	-	-	-	-	membrane	membrane
BRAD3257_v2_4342	-	conserved exported protein of unknown function	20259	12	4	1.785	-	-	-	2	1	0.29	-	-	-	exported	exported
BRAD3257_v2_4354	-	Outer-membrane immunogenic protein	26608	3	1	0.21	3	2	0.42	3	1	0.345	-	-	-	membrane	membrane
BRAD3257_v2_4355	-	Opacity protein	23659	-	-	-	4	2	0.48	9	2	0.405	-	-	-	membrane	membrane
BRAD3257_v2_4358	ssb	Single-stranded DNA-binding protein	17623	-	-	-	2	2	0.69	11	2	0.825	-	-	-	cytosolic	OMV
BRAD3257_v2_4370	ppi	putative peptidyl-prolyl cis-trans isomerase	20034	16	3	1.755	3	2	0.59	11	3	1.09	2	1	0.295	unknown	OMV
BRAD3257_v2_4372	ppi	putative peptidyl-prolyl cis-trans isomerase	17118	4	1	0.36	2	2	0.72	5	1	0.625	-	-	-	cytosolic	OMV
BRAD3257_v2_4381	cysK	cysteine synthase A, O-acetylserine sulfhydrolase A subunit	34287	10	1	0.535	4	3	0.3	2	1	0.155	-	-	-	cytosolic	OMV
BRAD3257_v2_4386	-	conserved protein of unknown function	18865	6	1	0.545	-	-	-	4	1	0.54	-	-	-	unknown	unknown
BRAD3257_v2_4388	-	conserved protein of unknown function	20927	1	-	-	-	-	-	2	1	0.275	-	-	-	unknown	unknown
BRAD3257_v2_4429	-	conserved exported protein of unknown function	29022	3	2	0.19	4	2	0.37	18	6	1.94	2	1	0.19	exported	exported
BRAD3257_v2_4449	-	conserved protein of unknown function	24810	2	14	0.225	2	2	0.45	3	1	0.225	2	1	0.225	unknown	unknown
BRAD3257_v2_4452	pheC	Cyclohexadienyl dehydratase	29045	4	13	0.19	-	-	-	-	-	-	-	-	-	membrane	membrane
BRAD3257_v2_4506	-	ABC transporter substrate-binding protein	37736	5	2	0.225	-	-	-	2	1	0.14	-	-	-	membrane	OMV
BRAD3257_v2_4511	-	TonB-dependent siderophore receptor	80561	-	-	-	-	-	-	2	1	0.06	-	-	-	membrane	OMV
BRAD3257_v2_4526	glnG	fused DNA-binding response regulator in two-component regulatory system with GlnL: response regulator	52923	15	8	0.545	7	5	0.33	2	1	0.095	-	-	-	cytosolic	cytosolic
BRAD3257_v2_4537	bepC	Outer membrane efflux protein BepC	49438	16	7	0.88	9	8	0.66	7	3	0.28	-	-	-	membrane	membrane
BRAD3257_v2_4557	aapJ	amino-acid transporter subunit ; periplasmic-binding component of ABC superfamily	36917	43	5	4.42	13	11	1.64	24	7	1.24	6	3	0.39	membrane	OMV
BRAD3257_v2_4558	metC	putative cystathionine beta-lyase	42799	-	-	-	4	4	0.33	-	-	-	-	-	-	cytosolic	OMV
BRAD3257_v2_4577	-	conserved protein of unknown function	12749	1	-	-	-	-	-	2	1	0.525	-	-	-	unknown	unknown
BRAD3257_v2_4599	-	conserved protein of unknown function	17580	1	-	-	-	-	-	3	1	0.345	-	-	-	unknown	unknown
BRAD3257_v2_4613	-	Histone	10573	-	-	-	-	-	-	-	-	-	2	1	0.69	cytosolic	cytosolic
BRAD3257_v2_4623	-	conserved exported protein of unknown function	9394	22	2	21.67	10	5	6.75	13	3	6.595	-	-	-	exported	exported
BRAD3257_v2_4643	efp	Elongation factor P	20738	11	4	1.485	3	3	0.54	3	1	0.28	-	-	-	unknown	OMV
BRAD3257_v2_4645	gltI	Glutamate/aspartate periplasmic-binding protein	33152	5	3	0.375	-	-	-	12	4	0.63	3	1	0.16	membrane	OMV
BRAD3257_v2_4664	-	conserved exported protein of unknown function	35877	7	2	0.74	-	-	-	-	-	-	-	-	-	exported	exported
BRAD3257_v2_4670	glpX	Fructose-1,6-bisphosphatase class 2	35628	11	1	0.77	5	3	0.29	3	1	0.15	3	1	0.15	cytosolic	OMV
BRAD3257_v2_4671	hom	Homoserine dehydrogenase	-	-	-	-	5	3	0.31	-	-	-	-	-	-	membrane	membrane
BRAD3257_v2_4683	-	conserved exported protein of unknown function	27202	20	1	1.585	2	2	0.41	23	5	1.45	3	1	0.335	exported	exported
BRAD3257_v2_4703	-	conserved protein of unknown function	13573	4	1	0.485	-	-	-	-	-	-	-	-	-	unknown	unknown
BRAD3257_v2_4704	sufS	selenocysteine lyase, PLP-dependent	45982	2	1	0.11	6	5	0.39	4	1	0.11	-	-	-	cytosolic	cytosolic
BRAD3257_v2_4730	rne	Ribonuclease E	114049	-	-	-	3	2	0.06	-	-	-	-	-	-	membrane	OMV
BRAD3257_v2_4739	-	conserved exported protein of unknown function	28407	15	5	0.77	3	2	0.39	13	5	1.04	-	-	-	exported	exported
BRAD3257_v2_4755	-	BA14K-like protein	23145	4	1	0.41	17	7	1.46	-	-	-	-	-	-	membrane	membrane
BRAD3257_v2_4766	-	conserved exported protein of unknown function	9633	-	-	-	3	2	0.8	-	-	-	-	-	-	exported	exported
BRAD3257_v2_4805	-	conserved exported protein of unknown function	36526	4	1	0.235	-	-	-	2	1	0.145	-	-	-	exported	exported
BRAD3257_v2_4812	takP	Alpha-keto acid-binding periplasmic protein TakP	39897	3	0	0.21	-	-	-	3	1	0.21	-	-	-	membrane	membrane
BRAD3257_v2_4826	-	conserved exported protein of unknown function	8501	-	-	-	-	-	-	11	2	1.515	-	-	-	exported	exported
BRAD3257_v2_4834	glnII	Glutamine synthetase 2	38549	4	1	0.22	9	5	0.6	8	2	0.415	-	-	-	cytosolic	OMV
BRAD3257_v2_4850	-	conserved exported protein of unknown function	8825	5	5	1.83	-	-	-	7	3	2.825	-	-	-	exported	exported
BRAD3257_v2_4858	-	putative xylanase/chitin deacetylase	35848	3	5	0.24	4	3	0.29	4	1	0.24	-	-	-	membrane	membrane
BRAD3257_v2_4876	-	Adenosylmethionine-8-amino-7-oxononanoate aminotransferase	49656	-	-	-	3	2	0.13	-	-	-	-	-	-	cytosolic	cytosolic
BRAD3257_v2_4884	cspE	DNA-binding transcriptional repressor	7490	6	4	1.195	-	-	-	14	2	1.87	-	-	-	cytosolic	cytosolic
BRAD3257_v2_4892	ndk	multifunctional nucleoside diphosphate kinase and apyrimidinic endonuclease and 3'-phosphodiesterase	15091	12	2	1.905	10	6	2.29	15	3	1.22	4	1	0.42	unknown	unknown
BRAD3257_v2_4922	-	conserved protein of unknown function	32168	3	9	0.165	-	-	-	-	-	-	-	-	-	unknown	unknown
BRAD3257_v2_4925	acpP	acyl carrier protein (ACP)	8637	8	0	1.485	-	-	-	-	-	-	-	-	-	cytosolic	OMV
BRAD3257_v2_4930	rpsF	30S ribosomal protein S6	17583	8	4	0.99	-	-	-	-	-	-	-	-	-	cytosolic	OMV
BRAD3257_v2_4933	rplI	50S ribosomal protein L9	21763	11	1	1.385	4	3	0.89	-	-	-	-	-	-	cytosolic	OMV
BRAD3257_v2_4936	-	conserved protein of unknown function	32592	3	22	0.165	-	-	-	16	6	1.115	-	-	-	unknown	unknown
BRAD3257_v2_4953	alr	Alanine racemase	44894	-	-	-	2	2	0.23	4	1	0.115	-	-	-	cytosolic	cytosolic
BRAD3257_v2_4967	-	putative substrate-binding protein	43346	14	4	0.585	5	4	0.54	29	8	1.125	3	1	0.19	membrane	membrane
BRAD3257_v2_4982	-	ABC transporter substrate-binding protein	86346	30	7	1.585	11	8	0.95	27	8	1.13	13	4	0.545	membrane	OMV
BRAD3257_v2_4998	-	conserved protein of unknown function	59945	-	-	-	5	4	0.29	-	-	-	-	-	-	unknown	unknown
BRAD3257_v2_5064	-	Periplasmic component of amino acid ABC-type transporter/signal transduction system	30656	-	-	-	-	-	-	3	1	0.175	-	-	-	membrane	OMV
BRAD3257_v2_5069	cspE	DNA-binding transcriptional repressor	7514	23	0	13.25	13	5	19.17	31	5	13.235	10	4	10.865	cytosolic	cytosolic
BRAD3257_v2_5100	mmsA	Methylmalonate-semialdehyde dehydrogenase	53865	12	10	0.56	8	6	0.4	8	3	0.31	-	-	-	unknown	unknown
BRAD3257_v2_5124	-	Acetyl-CoA acetyltransferase	41158	-	-	-	-	-	-	3	1	0.125	-	-	-	unknown	unknown
BRAD3257_v2_5127	-	conserved protein of unknown function	35486	18	1	0.905	2	2	0.3	11	4	0.695	2	1	0.15	unknown	unknown
BRAD3257_v2_5130	-	ABC transporter substrate-binding protein	47929	16	5	0.665	-	-	-	14	5	0.525	-	-	-	membrane	OMV
BRAD3257_v2_5131	ugpC	glycerol-3-phosphate transporter subunit ; ATP-binding component of ABC superfamily	39118	3	1	0.135	-	-	-	6	2	0.23	-	-	-	membrane	OMV
BRAD3257_v2_5133	araC	L-arabonate dehydratase	66683	-	-	-	-	-	-	7	3	0.2	-	-	-	cytosolic	cytosolic
BRAD3257_v2_5146	-	conserved protein of unknown function	91201	4	4	0.085	-	-	-	10	4	0.195	-	-	-	unknown	unknown
BRAD3257_v2_5178	gltI	Glutamate/aspartate periplasmic-binding protein	32955	-	-	-	-	-	-	10	5	0.85	-	-	-	membrane	OMV
BRAD3257_v2_5180	-	ABC-type nitrate/sulfonate/bicarbonate transport system, periplasmic component	37151	2	5	0.14	-	-	-	-	-	-	-	-	-	membrane	OMV
BRAD3257_v2_5211	-	ABC transporter substrate-binding protein	43150	54	3	3.175	7	6	0.53	8	3	0.38	-	-	-	membrane	OMV
BRAD3257_v2_5212	-	conserved protein of unknown function	20247	3	4	0.29	-	-	-	-	-	-	-	-	-	unknown	unknown
BRAD3257_v2_5225	fabF	3-oxoacyl-(Acyl-carrier-protein) synthase II	42124	3	34	0.125	-	-	-	-	-	-	-	-	-	membrane	OMV
BRAD3257_v2_5226	-	3-oxoacyl-(Acyl-carrier-protein) synthase	44856	3	1	0.115	-	-	-	-	-	-	-	-	-	membrane	OMV
BRAD3257_v2_5242	-	conserved protein of unknown function	25914	4	10	0.355	-	-	-	2	1	0.215	-	-	-	unknown	unknown
BRAD3257_v2_5254	-	conserved protein of unknown function	44038	-	-	-	3	3	0.23	2	1	0.12	-	-	-	unknown	unknown
BRAD3257_v2_5284	cpg	Carboxypeptidase G2	46092	10	1	0.425	2	2	0.22	12	4	0.455	-	-	-	unknown	unknown
BRAD3257_v2_5291	takP	Alpha-keto acid-binding periplasmic protein TakP	40018	41	0	2.08	8	5	0.58	18	5	0.775	3	1	0.13	membrane	membrane
BRAD3257_v2_5295	-	Uncharacterized oxidoreductase Sfri_1503	30778	5	5	0.415	-	-	-	14	6	1.21	8	2	0.3	unknown	unknown
BRAD3257_v2_5316	hyuA	D-hydantoinase	51646	-	-	-	-	-	-	3	1	0.1	-	-	-	cytosolic	cytosolic
BRAD3257_v2_5320	-	ABC transporter substrate-binding protein	35564	-	-	-	-	-	-	5	2	0.345	-	-	-	membrane	OMV
BRAD3257_v2_5325	-	ABC transporter substrate-binding protein	37842	5	1	0.32	-	-	-	10	4	0.645	-	-	-	membrane	OMV
BRAD3257_v2_5379	-	Sugar ABC transporter substrate-binding protein	32856	20	1	1.28	4	3	0.53	8	3	0.45	-	-	-	membrane	OMV
BRAD3257_v2_5394	-	ABC transporter sugar-binding protein	34820	-	-	-	-	-	-	4	1	0.245	-	-	-	membrane	OMV
BRAD3257_v2_5400	-	ABC transporter substrate-binding protein	58970	19	1	0.61	5	3	0.27	25	8	0.74	-	-	-	membrane	OMV
BRAD3257_v2_5404	-	ABC transporter substrate-binding protein	59899	39	1	1.235	4	3	0.26	17	6	0.565	3	1	0.085	membrane	OMV
BRAD3257_v2_5417	araE	Alpha-ketoglutaric semialdehyde dehydrogenase	51232	11	3	0.375	3	3	0.31	7	3	0.33	-	-	-	membrane	membrane
BRAD3257_v2_5419	-	Outer membrane receptor protein	85179	3	5	0.06	3	3	0.11	-	-	-	-	-	-	membrane	membrane
BRAD3257_v2_5451	-	Response regulator containing a CheY-like receiver domain and an HTH DNA-binding domain	122347	23	2	0.315	7	5	0.26	18	5	0.18	-	-	-	unknown	unknown
BRAD3257_v2_5458	-	ABC transporter substrate-binding protein	53902	17	1	0.575	6	4	0.33	2	1	0.095	-	-	-	membrane	OMV
BRAD3257_v2_5466	-	Oxidoreductase	27535	12	1	0.885	-	-	-	5	1	0.33	-	-	-	unknown	unknown
BRAD3257_v2_5467	malK	fused maltose transport subunit, ATP-binding component of ABC superfamily ; regulatory protein	36044	7	5	0.25	-	-	-	-	-	-	-	-	-	membrane	OMV
BRAD3257_v2_5470	-	ABC transporter substrate-binding protein	47346	132	6	8.53	29	15	4.31	95	15	3.65	25	8	1.165	membrane	OMV
BRAD3257_v2_5480	chvE	Multiple sugar-binding periplasmic receptor ChvE	38364	20	1	1.425	2	2	0.27	14	7	1.1	-	-	-	membrane	membrane
BRAD3257_v2_5488	ytfQ	putative sugar transporter subunit: periplasmic-binding component of ABC superfamily	34032	13	10	0.74	-	-	-	2	1	0.155	-	-	-	membrane	OMV
BRAD3257_v2_5491	-	conserved protein of unknown function	44021	2	0	0.12	-	-	-	-	-	-	-	-	-	unknown	unknown
BRAD3257_v2_5499	-	Patatin	43388	-	-	-	3	3	0.23	-	-	-	-	-	-	unknown	unknown
BRAD3257_v2_5528	-	conserved exported protein of unknown function	33195	18	1	1.375	-	-	-	14	5	0.915	5	2	0.375	exported	exported
BRAD3257_v2_5530	-	conserved protein of unknown function	75065	5	1	0.105	-	-	-	17	6	0.43	-	-	-	unknown	unknown
BRAD3257_v2_5533	frc	formyl-CoA transferase, NAD(P)-binding	46853	-	-	-	-	-	-	8	3	0.3	-	-	-	unknown	unknown
BRAD3257_v2_5542	-	conserved exported protein of unknown function	16384	2	12	0.375	-	-	-	-	-	-	-	-	-	exported	exported
BRAD3257_v2_5546	-	Copper resistance protein CopC	12327	3	6	0.555	-	-	-	-	-	-	-	-	-	membrane	membrane
BRAD3257_v2_5580	htrA	putative periplasmic serine endoprotease DegP-like	53871	13	5	0.485	12	10	0.79	9	3	0.275	-	-	-	membrane	OMV
BRAD3257_v2_5589	phoP	DNA-binding response regulator in two-component regulatory system with PhoQ	25089	-	-	-	3	3	0.43	-	-	-	-	-	-	cytosolic	cytosolic
BRAD3257_v2_5642	-	putative aldolase class 2 protein CC_1201	29352	3	1	0.185	-	-	-	-	-	-	-	-	-	unknown	OMV
BRAD3257_v2_5697	-	conserved exported protein of unknown function	21905	9	1	0.625	3	2	0.31	-	-	-	-	-	-	exported	exported
BRAD3257_v2_5710	-	conserved exported protein of unknown function	8682	4	2	1.925	-	-	-	-	-	-	4	1	0.93	exported	exported
BRAD3257_v2_5711	-	conserved exported protein of unknown function	17125	2	1	0.36	-	-	-	-	-	-	-	-	-	exported	exported
BRAD3257_v2_5729	-	2,4-dihydroxyhept-2-ene-1,7-dioic acid aldolase	28062	3	3	0.195	-	-	-	8	2	0.335	-	-	-	unknown	unknown
BRAD3257_v2_5740	-	Amidase, Asp-tRNAAsn/Glu-tRNAGln amidotransferase A subunit	47944	7	6	0.315	-	-	-	2	1	0.105	-	-	-	unknown	unknown
BRAD3257_v2_5779	-	ABC transporter amino acid-binding protein	45071	56	4	3.6	17	10	2.11	35	10	1.63	10	4	0.52	membrane	OMV
BRAD3257_v2_5782	amaB	N-carbamoyl-beta-alanine amidohydrolase	44397	3	1	0.115	-	-	-	-	-	-	-	-	-	unknown	unknown
BRAD3257_v2_5792	aapJ	amino-acid transporter subunit ; periplasmic-binding component of ABC superfamily	36171	24	3	1.78	-	-	-	13	4	0.68	-	-	-	membrane	OMV
BRAD3257_v2_5821	-	conserved protein of unknown function	16156	1	-	-	-	-	-	3	1	0.385	-	-	-	unknown	unknown
BRAD3257_v2_5832	-	ABC-type dipeptide transport system, periplasmic component	59194	40	2	1.53	5	3	0.27	34	12	1.455	3	1	0.135	membrane	OMV
BRAD3257_v2_5841	-	ABC transporter substrate-binding protein	56031	15	1	0.55	-	-	-	9	3	0.24	-	-	-	membrane	OMV
BRAD3257_v2_5891	ald	3-succinoylsemialdehyde-pyridine dehydrogenase	50453	19	1	0.66	5	3	0.32	16	4	0.41	11	3	0.275	unknown	unknown
BRAD3257_v2_5906	nrtA	Nitrate transport protein NrtA	48394	7	1	0.235	3	3	0.33	12	4	0.4	-	-	-	membrane	membrane
BRAD3257_v2_5914	-	conserved exported protein of unknown function	12332	9	4	2.075	-	-	-	2	1	0.555	-	-	-	exported	exported
BRAD3257_v2_5952	-	conserved protein of unknown function	54603	4	2	0.095	-	-	-	-	-	-	-	-	-	unknown	unknown
BRAD3257_v2_5955	iorA	Isoquinoline 1-oxidoreductase subunit alpha	17082	-	-	-	7	4	1.37	-	-	-	-	-	-	membrane	membrane
BRAD3257_v2_5956	-	Aldehyde dehydrogenase	78114	-	-	-	10	6	0.27	-	-	-	-	-	-	cytosolic	cytosolic
BRAD3257_v2_5980	-	conserved protein of unknown function	30206	4	6	0.295	-	-	-	3	1	0.18	-	-	-	unknown	unknown
BRAD3257_v2_5981	-	conserved exported protein of unknown function	37685	24	5	1.13	3	3	0.45	6	3	0.38	-	-	-	exported	exported
BRAD3257_v2_6278	-	conserved protein of unknown function	18985	2	6	0.315	-	-	-	-	-	-	-	-	-	unknown	unknown
BRAD3257_v2_6378	-	conserved protein of unknown function	22312	14	1	1.66	-	-	-	10	4	1.2	-	-	-	unknown	unknown
BRAD3257_v2_6455	prkB	phosphoribulokinase	33389	8	13	0.55	-	-	-	11	4	0.625	-	-	-	unknown	unknown
BRAD3257_v2_6470	-	conserved exported protein of unknown function	34770	4	6	0.245	-	-	-	-	-	-	-	-	-	exported	exported
BRAD3257_v2_6491	-	Dihydroorotase	49149	-	-	-	-	-	-	7	3	0.28	-	-	-	membrane	membrane
BRAD3257_v2_6508	ppdK	Pyruvate, phosphate dikinase	106159	2	3	0.045	-	-	-	-	-	-	-	-	-	cytosolic	cytosolic
BRAD3257_v2_6510	-	conserved exported protein of unknown function	12730	4	11	1.61	4	2	0.58	2	1	0.525	-	-	-	exported	exported
BRAD3257_v2_6511	glyS	Glycine--tRNA ligase beta subunit	76585	-	-	-	3	3	0.13	-	-	-	-	-	-	cytosolic	OMV
BRAD3257_v2_6555	-	conserved exported protein of unknown function	24150	-	-	-	-	-	-	12	4	0.95	-	-	-	exported	exported
BRAD3257_v2_6560	-	conserved protein of unknown function	27655	-	-	-	3	2	0.24	-	-	-	-	-	-	unknown	unknown
BRAD3257_v2_6564	-	conserved protein of unknown function	24423	14	1	1.435	4	3	0.44	8	4	0.945	-	-	-	unknown	unknown
BRAD3257_v2_6588	-	MoxR family protein	35959	-	-	-	5	4	0.4	-	-	-	-	-	-	cytosolic	cytosolic
BRAD3257_v2_6613	nemA	N-ethylmaleimide reductase	39152	24	9	1.77	-	-	-	3	1	0.135	-	-	-	cytosolic	cytosolic
BRAD3257_v2_6613	nemA	1026	39152	24	9	1.77	1	2	2	3	1	0.135	2	2	2	unknown	unknown
BRAD3257_v2_6617	-	ABC transporter substrate-binding protein	66885	73	1	3.42	10	8	0.75	60	20	2.865	5	2	0.16	membrane	OMV
BRAD3257_v2_6628	-	conserved protein of unknown function	19387	3	9	0.52	-	-	-	8	3	0.86	-	-	-	unknown	unknown
BRAD3257_v2_6650	fbp	Peptidyl-prolyl cis-trans isomerase	16287	32	1	3.125	8	4	2.1	19	4	1.69	3	1	0.38	unknown	OMV
BRAD3257_v2_6680	-	conserved exported protein of unknown function	48279	-	-	-	4	4	0.29	-	-	-	-	-	-	exported	exported
BRAD3257_v2_6683	-	conserved protein of unknown function	138035	222	1	2.195	34	21	0.78	102	18	0.865	55	12	0.45	unknown	unknown
BRAD3257_v2_6695	-	Succinoglycan biosynthesis transport protein	80667	-	-	-	4	4	0.16	-	-	-	-	-	-	membrane	membrane
BRAD3257_v2_6785	-	Putative family 16 glycoside hydrolase (modular protein)	72875	3	4	0.105	-	-	-	10	4	0.25	-	-	-	unknown	unknown
BRAD3257_v2_6868	-	conserved exported protein of unknown function	19988	36	9	2.64	7	4	0.94	8	2	0.495	-	-	-	exported	exported
BRAD3257_v2_6871	-	Periplasmic protein involved in polysaccharide export	42977	16	3	0.815	9	6	0.62	12	5	0.605	-	-	-	membrane	membrane
BRAD3257_v2_6882	-	conserved protein of unknown function	13116	3	17	0.51	-	-	-	3	1	0.51	-	-	-	unknown	unknown
BRAD3257_v2_6895	-	Signal peptide protein	14451	10	4	1.79	-	-	-	-	-	-	-	-	-	unknown	unknown
BRAD3257_v2_6900	-	conserved protein of unknown function	63077	2	9	0.08	-	-	-	2	1	0.08	-	-	-	unknown	unknown
BRAD3257_v2_6970	NopM1	Type III effector protein NopM	69776	11	9	0.56	3	3	0.14	-	-	-	-	-	-	Effector	Effector
BRAD3257_v2_6978	NopP1	Type III effector protein NopP	30681	-	-	-	17	7	1.2	-	-	-	-	-	-	Effector	Effector
BRAD3257_v2_7031	panD	aspartate 1-decarboxylase	12808	-	-	-	-	-	-	3	1	0.525	-	-	-	cytosolic	cytosolic
BRAD3257_v2_7044	-	conserved protein of unknown function; ATP-grasp domain-containing protein	47476	-	-	-	6	2	0.14	-	-	-	-	-	-	unknown	unknown
BRAD3257_v2_7076	-	conserved exported protein of unknown function	26394	-	-	-	5	3	0.41	-	-	-	-	-	-	unknown	unknown
BRAD3257_v2_7077	icfA	Carbonic anhydrase	26728	-	-	-	4	3	0.4	-	-	-	-	-	-	unknown	OMV
BRAD3257_v2_7093	groS	Cpn10 chaperonin GroES, small subunit of GroESL	11259	13	22	4.475	7	4	6.71	8	2	1.605	5	2	2.06	cytosolic	OMV
BRAD3257_v2_7094	groEL	chaperone Hsp60, peptide-dependent ATPase, heat shock protein	57764	82	2	3.6	36	20	2.42	-	-	-	15	4	0.535	membrane	OMV
BRAD3257_v2_7099	NopT	Type III effector protein NopT	30381	3	3	0.8	4	4	0.1	-	-	-	-	-	-	Effector	Effector
BRAD3257_v2_7109	trpD	Anthranilate phosphoribosyltransferase	35241	-	-	-	-	-	-	-	-	-	2	1	0.15	cytosolic	OMV
BRAD3257_v2_7158	-	Putative Outer membrane immunogenic protein	25186	3	1	0.225	3	2	0.27	7	2	0.375	3	1	0.22	membrane	membrane
BRAD3257_v2_7172	-	Conserved protein of unknown function	65620	3	3	0.11	9	8	0.15	-	-	-	-	-	-	Effector	Effector
BRAD3257_v2_7178	-	conserved protein of unknown function	81159	36	28	0.46	42	31	0.52	-	-	-	-	-	-	Effector	Effector
BRAD3257_v2_7181	NopM3	Type III effector protein NopM	67051	4	4	0.2	6	6	0.3	-	-	-	-	-	-	Effector	Effector
BRAD3257_v2_7238	-	putative Type III effector protein	32800	-	-	-	7	7	0.7	-	-	-	-	-	-	Effector	Effector
BRAD3257_v2_7272	-	protein of unknown function	27132	2	6	0.205	-	-	-	-	-	-	-	-	-	unknown	unknown
BRAD3257_v2_7677	-	Extracellular ligand-binding receptor	44586	2	1	0.115	-	-	-	-	-	-	-	-	-	exported	OMV
BRAD3257_v2_7701	ErnA	Putative Type III effector	39543	7	7	0.38	15	13	0.47	-	-	-	-	-	-	Effector	Effector
BRAD3257_v2_7711	NopAB	Putative Type III effector NopAB	21256	24	19	1.78	48	37	2.54	-	-	-	-	-	-	Effector	Effector
BRAD3257_v2_7718	NopBW	conserved protein of unknown function; Putative Type III effector	81550	-	-	-	21	18	0.9	-	-	-	-	-	-	Effector	Effector
BRAD3257_v2_7729	-	ABC transporter substrate-binding protein	62594	2	15	0.08	-	-	-	-	-	-	-	-	-	membrane	OMV
BRAD3257_v2_7734	NopAJ1	conserved protein of unknown function; Putative Type III effector NopAJ	32949	11	4	0.34	20	12	0.44	-	-	-	-	-	-	Effector	Effector
BRAD3257_v2_7736	NopAR	conserved protein of unknown function; Putative Type III effector NopAR	82238	-	-	-	4	4	0.18	-	-	-	-	-	-	Effector	Effector
BRAD3257_v2_7737	-	conserved exported protein of unknown function, VirK like	15629	26	5	4.7	5	4	1.12	-	-	-	11	3	1.16	exported	exported
BRAD3257_v2_7738	NopAJ2	conserved protein of unknown function; Putative Type III effector NopAJ	35109	-	-	-	7	3	0.3	-	-	-	-	-	-	Effector	Effector
BRAD3257_v2_7743	rhcC2	Putative RhcC2 protein	50191	-	-	-	7	5	0.35	-	-	-	-	-	-	membrane	membrane
BRAD3257_v2_7754	nolU	Nodulation protein nolU	22542	-	-	-	3	2	0.3	-	-	-	-	-	-	membrane	membrane
BRAD3257_v2_7761	nopX	Nodulation outer protein X	64282	33	23	3.29	32	21	3.18	8	6	0.38	-	-	-	Effector	Effector
BRAD3257_v2_7764	NopC	NopC protein	9908	-	-	-	9	3	0.27	-	-	-	-	-	-	Effector	Effector
BRAD3257_v2_7765	nopA	NopA protein	7613	28	3	2.5	62	5	17.6	-	-	-	-	-	-	Effector	Effector
BRAD3257_v2_7780	-	conserved protein of unknown function	27611	3	1	0.2	-	-	-	-	-	-	2	1	0.2	unknown	unknown
BRAD3257_v2_7792	-	Conserved protein of unknown function	64282	33	23	3.29	4	2	0.04	-	-	-	-	-	-	putative Effector	putative Effector
BRAD3257_v2_7810	-	Uncharacterized outer-membrane protein	25975	3	1	0.215	-	-	-	-	-	-	-	-	-	membrane	membrane
BRAD3257_v2_7831	nopP	Putative Effector protein nopP	31242	-	-	-	51	48	1.17	-	-	-	-	-	-	Effector	Effector
BRAD3257_v2_7920	-	conserved protein of unknown function	53614	39	1	1.705	5	5	0.54	13	4	0.375	-	-	-	unknown	unknown
BRAD3257_v2_7921	-	Flagellar hook capping protein	24294	19	3	1.305	-	-	-	-	-	-	-	-	-	exported	exported
BRAD3257_v2_7934	ssuA	alkanesulfonate transporter subunit ; periplasmic-binding component of ABC superfamily	33590	14	9	0.825	-	-	-	-	-	-	-	-	-	membrane	OMV
BRAD3257_v2_7935	-	ABC transporter aliphatic-sulfonate-binding protein	33725	5	4	0.37	-	-	-	-	-	-	-	-	-	membrane	OMV
BRAD3257_v2_7960	purA	adenylosuccinate synthetase	46879	-	-	-	3	2	0.14	2	1	0.11	-	-	-	cytosolic	cytosolic
BRAD3257_v2_7968	-	conserved exported protein of unknown function	48754	3	4	0.105	-	-	-	-	-	-	-	-	-	exported	exported
BRAD3257_v2_7977	atoD	acetoacetyl-CoA transferase, alpha subunit	25507	11	2	0.78	-	-	-	9	3	0.78	-	-	-	unknown	unknown
BRAD3257_v2_7982	-	conserved exported protein of unknown function	52067	71	1	5.845	11	9	0.85	42	12	2.02	3	1	0.155	exported	exported
BRAD3257_v2_8009	pntA	fragment of pyridine nucleotide transhydrogenase, alpha subunit (part 1)	39361	13	21	0.79	5	4	0.36	7	2	0.4	-	-	-	membrane	membrane
BRAD3257_v2_8013	-	Putative Effector protein nopAF	79527	-	-	-	3	3	0.12	-	-	-	-	-	-	putative Effector	putative Effector
BRAD3257_v2_8030	ftsH	protease, ATP-dependent zinc-metallo	70021	3	1	0.11	-	-	-	5	1	0.11	-	-	-	membrane	OMV
BRAD3257_v2_8033	-	conserved exported protein of unknown function	75930	-	-	-	8	4	0.45	11	4	0.64	2	1	0.14	exported	exported
BRAD3257_v2_8035	omp	Outer membrane lipoprotein Omp16 homolog	17952	15	1	2.08	3	2	0.67	10	3	0.955	-	-	-	membrane	OMV
BRAD3257_v2_8038	tolB	Protein TolB	50810	12	20	0.375	8	6	0.47	17	6	0.615	2	1	0.1	membrane	OMV
BRAD3257_v2_8081	-	ABC transporter substrate-binding protein	29654	4	4	0.185	-	-	-	-	-	-	-	-	-	membrane	OMV
BRAD3257_v2_8095	yebC	conserved hypothetical protein	26970	8	4	0.435	-	-	-	2	1	0.205	-	-	-	unknown	unknown
BRAD3257_v2_8098	-	conserved exported protein of unknown function	27300	4	1	0.2	-	-	-	8	2	0.34	-	-	-	exported	exported
BRAD3257_v2_8112	epd	D-erythrose 4-phosphate dehydrogenase	35888	40	13	1.81	14	7	0.96	22	6	0.98	12	4	0.69	cytosolic	cytosolic
BRAD3257_v2_8113	pgk	phosphoglycerate kinase	46932	2	4	0.11	3	2	0.14	11	4	0.49	-	-	-	unknown	unknown
BRAD3257_v2_8114	fda	fructose-1,6-bisphosphate aldolase, class II	38854	6	1	0.365	5	4	0.37	-	-	-	-	-	-	unknown	OMV
BRAD3257_v2_8115	-	putative fructose-bisphosphate aldolase class 1	37460	-	-	-	-	-	-	3	1	0.14	-	-	-	cytosolic	OMV
BRAD3257_v2_8116	-	Thiamine monophosphate synthase	23817	2	9	0.235	-	-	-	-	-	-	-	-	-	unknown	unknown
BRAD3257_v2_8127	rpmE	50S ribosomal protein L31	8477	-	-	-	3	2	1.94	7	2	1.545	-	-	-	cytosolic	OMV
BRAD3257_v2_8131	-	Quinone oxidoreductase	34988	2	3	0.15	-	-	-	4	2	0.35	-	-	-	unknown	unknown
BRAD3257_v2_8136	-	putative transglycolase	48862	2	3	0.105	-	-	-	-	-	-	-	-	-	unknown	unknown
BRAD3257_v2_8149	bdhA	D-beta-hydroxybutyrate dehydrogenase	27863	-	-	-	7	5	0.72	-	-	-	-	-	-	cytosolic	cytosolic
BRAD3257_v2_8155	cysP	sulfate transport protein (ABC superfamily, peri_bind)	36736	52	2	3.63	4	4	0.66	14	6	0.945	-	-	-	membrane	membrane
BRAD3257_v2_8163	glcB	malate synthase G	78572	6	0	0.175	7	6	0.31	17	6	0.38	9	3	0.205	cytosolic	OMV
BRAD3257_v2_8188	-	putative branched-chain amino acid transport protein (ABC superfamily, peri_bind)	48363	49	5	2.695	9	8	1.16	23	9	1.14	11	4	0.475	membrane	OMV
BRAD3257_v2_8193	cspE	DNA-binding transcriptional repressor	7499	5	1	1.165	-	-	-	-	-	-	-	-	-	cytosolic	cytosolic
BRAD3257_v2_8216	-	Putative Effector protein nopBH	49070	-	-	-	4	4	0.26	-	-	-	-	-	-	putative Effector	putative Effector
BRAD3257_v2_8222	-	conserved protein of unknown function	71245	12	6	0.37	-	-	-	2	1	0.07	-	-	-	unknown	unknown
BRAD3257_v2_8223	cycM	Cytochrome c homolog	19218	-	-	-	-	-	-	8	3	1.155	-	-	-	membrane	membrane
BRAD3257_v2_8237	fadA	3-ketoacyl-CoA thiolase	41325	-	-	-	-	-	-	2	1	0.125	-	-	-	cytosolic	cytosolic
BRAD3257_v2_8247	-	ABC-type branched-chain amino acid transport system, periplasmic component	44817	30	1	2.22	4	3	0.37	10	3	0.385	3	1	0.115	membrane	OMV
BRAD3257_v2_8248	-	conserved exported protein of unknown function	44805	3	2	0.115	-	-	-	-	-	-	-	-	-	exported	exported
BRAD3257_v2_8250	-	conserved exported protein of unknown function	44301	15	3	0.74	-	-	-	6	2	0.345	-	-	-	exported	exported
BRAD3257_v2_8261	-	conserved exported protein of unknown function	36800	9	3	0.39	-	-	-	-	-	-	-	-	-	exported	exported
BRAD3257_v2_8270	-	conserved exported protein of unknown function	40823	32	4	2.015	3	2	0.26	5	1	0.205	-	-	-	exported	exported
BRAD3257_v2_8301	-	Zn-dependent hydrolase, glyoxylase	31470	-	-	-	-	-	-	3	1	0.17	-	-	-	membrane	membrane
BRAD3257_v2_8302	-	Ureidoglycolate lyase	30221	16	1	1.59	9	7	1.2	16	6	1.45	2	1	0.18	membrane	membrane
BRAD3257_v2_8326	gatA	Glutamyl-tRNA(Gln) amidotransferase subunit A	49830	3	6	0.16	-	-	-	3	1	0.16	-	-	-	unknown	OMV
BRAD3257_v2_8332	-	ABC transporter substrate-binding protein	60742	43	4	2.375	4	3	0.26	12	5	0.455	-	-	-	membrane	OMV
BRAD3257_v2_8333	-	ABC transporter substrate-binding protein	58861	9	1	0.4	-	-	-	-	-	-	-	-	-	membrane	OMV
BRAD3257_v2_8336	-	conserved protein of unknown function	202079	31	1	0.215	-	-	-	6	2	0.05	-	-	-	unknown	unknown
BRAD3257_v2_8340	-	conserved exported protein of unknown function	43570	6	0	0.325	-	-	-	9	4	0.45	-	-	-	exported	exported
BRAD3257_v2_8359	-	Aminopeptidase T	45372	12	1	0.31	3	3	0.22	7	3	0.385	-	-	-	exported	OMV
BRAD3257_v2_8385	-	Peroxiredoxin	17416	2	1	0.35	4	3	0.66	13	3	2.34	-	-	-	membrane	membrane
BRAD3257_v2_8390	-	putative cytoplasmic protein	25668	3	1	0.36	-	-	-	4	1	0.22	-	-	-	cytosolic	cytosolic
BRAD3257_v2_8435	-	conserved protein of unknown function	10662	15	3	4.995	3	2	1.36	8	3	3.045	-	-	-	unknown	unknown
BRAD3257_v2_8457	fabG	3-oxoacyl-	25324	-	-	-	3	2	0.27	-	-	-	-	-	-	cytosolic	OMV
BRAD3257_v2_8478	araD	L-2-keto-3-deoxyarabonate dehydratase	34229	4	8	0.155	2	2	0.31	2	1	0.155	-	-	-	cytosolic	cytosolic
BRAD3257_v2_8536	dapD	2,3,4,5-tetrahydropyridine-2-carboxylate N-succinyltransferase	30198	2	1	0.18	-	-	-	7	2	0.42	-	-	-	cytosolic	OMV
BRAD3257_v2_8549	-	Periplasmic component of amino acid ABC-type transporter/signal transduction system	30580	9	9	0.49	7	5	0.7	5	1	0.29	3	1	0.18	membrane	OMV
BRAD3257_v2_8559	-	Phosphomannomutase	55103	-	-	-	-	-	-	3	1	0.145	-	-	-	cytosolic	OMV
BRAD3257_v2_8600	-	ABC transporter sugar-binding protein	33466	3	24	0.16	-	-	-	3	1	0.26	-	-	-	membrane	OMV
BRAD3257_v2_8618	metZ	O-succinylhomoserine sulfhydrylase	42950	21	3	1.14	2	2	0.24	13	5	0.755	-	-	-	unknown	unknown
BRAD3257_v2_8628	argD	Acetylornithine aminotransferase 1	42682	14	5	0.55	2	2	0.24	9	3	0.41	-	-	-	cytosolic	OMV
BRAD3257_v2_8637	pstS	phosphate transporter subunit ; periplasmic-binding component of ABC superfamily	35998	18	1	1.12	6	6	0.76	11	4	0.62	-	-	-	membrane	OMV
BRAD3257_v2_8667	-	ABC transporter substrate-binding protein	39866	32	6	2.375	5	5	0.79	28	9	1.695	2	1	0.13	membrane	OMV
BRAD3257_v2_8674	-	ABC transporter binding protein	42899	8	1	0.33	-	-	-	3	1	0.12	-	-	-	membrane	OMV
BRAD3257_v2_8686	atzE	Biuret hydrolase	48571	2	4	0.105	-	-	-	2	1	0.105	-	-	-	unknown	unknown
BRAD3257_v2_8691	-	ABC transporter substrate-binding protein	60467	5	1	0.18	-	-	-	14	4	0.365	-	-	-	membrane	OMV
BRAD3257_v2_8732	-	conserved exported protein of unknown function	42372	8	6	0.465	5	4	0.33	3	1	0.195	-	-	-	exported	exported
BRAD3257_v2_8751	-	conserved exported protein of unknown function	44489	7	1	0.315	-	-	-	-	-	-	-	-	-	exported	exported
BRAD3257_v2_8759	fmdA	Formamidase	44796	27	3	1.005	21	12	1.4	-	-	-	-	-	-	unknown	unknown
BRAD3257_v2_8760	braG	High-affinity branched-chain amino acid transport ATP-binding protein BraG	24650	-	-	-	5	3	0.63	-	-	-	-	-	-	membrane	OMV
BRAD3257_v2_8764	-	ABC transporter substrate-binding protein	45666	89	6	4.09	39	16	2.08	-	-	-	-	-	-	membrane	OMV
BRAD3257_v2_8771	mtnP	S-methyl-5'-thioadenosine phosphorylase	31855	-	-	-	-	-	-	3	1	0.17	-	-	-	cytosolic	cytosolic
BRAD3257_v2_8783	rpmF	50S ribosomal protein L32	6975	4	5	2.985	2	2	2.65	-	-	-	-	-	-	cytosolic	OMV
BRAD3257_v2_8789	-	conserved protein of unknown function	14428	2	1	0.445	-	-	-	-	-	-	-	-	-	unknown	unknown
BRAD3257_v2_8808	pcaF	beta-ketoadipyl CoA thiolase	42095	5	2	0.195	3	3	0.24	3	1	0.195	-	-	-	unknown	unknown
BRAD3257_v2_8814	-	ABC transporter, substrate-binding protein, aliphatic sulfonates family	34858	10	2	0.615	-	-	-	-	-	-	-	-	-	membrane	OMV
BRAD3257_v2_8818	-	conserved exported protein of unknown function	44594	6	4	0.26	-	-	-	-	-	-	-	-	-	exported	exported
BRAD3257_v2_8819	-	conserved exported protein of unknown function	44388	26	10	1.815	2	2	0.23	18	6	0.835	-	-	-	exported	exported
BRAD3257_v2_8828	actR	Acid tolerance regulatory protein ActR	20306	-	-	-	-	-	-	2	1	0.29	-	-	-	unknown	unknown
BRAD3257_v2_8846	-	ABC transporter substrate-binding protein	42590	45	12	2.895	10	7	0.77	16	6	0.77	7	2	0.285	membrane	OMV
BRAD3257_v2_8876	-	conserved exported protein of unknown function	34838	10	3	0.785	4	3	0.49	5	2	0.35	-	-	-	exported	exported
